# Supplementary material for: Intron Lariat RNA Inhibits MicroRNA Biogenesis by Sequestering the Dicing Complex in Arabidopsis
Source: PLoS Genet. 2016 Nov 21;12(11):e1006422. doi: 10.1371/journal.pgen.1006422 (PMC5147768; doi:10.1371/journal.pgen.1006422)
Supplement: S1 Table — More than 100 miRNAs with more than 100 RPTM were identified in small RNA sequencing libraries, and are listed with information of their ID, normalized reads (expression, RPTM), and log2 ratio of dbr1-2/Col-0, from two biological replicates. The first sheet lists 57 miRNAs that were significantly reduced in the replicate 1 of dbr1-2, the second sheet lists 56 miRNAs that were significantly reduced in the replicate 2 of dbr1-2, the third sheet lists 54 miRNAs that were commonly reduced in the two replicates of dbr1-2, the fourth sheet lists the information of genome structure of 54 commonly reduced miRNAs in dbr1-2, and the fifth sheet lists miRNAs co-regulated by both DBR1 and HYL1. (XLSX) [file pgen.1006422.s007.xlsx]

## Sheet: Rep1 of miRNA seq
S1 Table. miRNAs with >=100 RPTM in one of the paired small RNA sequencing libraries of Col-0 and dbr1-2.
miRNA	normalized reads in dbr1-2 (RPTM)	normalized reads in Col-0 (RPTM)	log2(norm_dbr1-2/norm_Col-0）
ath-miR773a	4	585	-7.19229
ath-miR1887	4	298	-6.21917
ath-miR5642a	30	908	-4.91966
ath-miR157d	24	567	-4.56224
ath-miR5653	6	129	-4.42626
ath-miR5642b	30	508	-4.08179
ath-miR776	7	105	-3.90689
ath-miR156h	63	910	-3.85244
ath-miR833a-5p	11	112	-3.34792
ath-miR858a	270	2218	-3.03823
ath-miR172b-3p	80	630	-2.97728
ath-miR172a	80	630	-2.97728
ath-miR858b	106	773	-2.8664
ath-miR172b-5p	61	437	-2.84075
ath-miR156d	641	3782	-2.56075
ath-miR822	39	215	-2.46279
ath-miR319c	604	3070	-2.34562
ath-miR856	30	141	-2.23266
ath-miR394b	712	2951	-2.05125
ath-miR394a	712	2943	-2.04734
ath-miR172d	52	191	-1.87699
ath-miR172c	52	191	-1.87699
ath-miR5640	80	293	-1.87283
ath-miR447b	69	251	-1.86302
ath-miR447a-3p	69	251	-1.86302
ath-miR393b	112	407	-1.86153
ath-miR393a	112	407	-1.86153
ath-miR167d	240	784	-1.70782
ath-miR167a	1119	3609	-1.68939
ath-miR167b	1119	3606	-1.68819
ath-miR851-5p	121	372	-1.6203
ath-miR846	54	161	-1.57603
ath-miR171a	272	809	-1.57253
ath-miR824	266	723	-1.44257
ath-miR162b	2679	7133	-1.41281
ath-miR164b	117	305	-1.3823
ath-miR164a	117	304	-1.37756
ath-miR775	317	816	-1.36409
ath-miR156b	641	1609	-1.32777
ath-miR156c	641	1608	-1.32687
ath-miR156a	641	1608	-1.32687
ath-miR156f	641	1605	-1.32418
ath-miR156e	641	1605	-1.32418
ath-miR162a	2679	6638	-1.30905
ath-miR396b	6957	17060	-1.29408
ath-miR171b	60	144	-1.26303
ath-miR171c	60	143	-1.25298
ath-miR173-5p	112	261	-1.22055
ath-miR867	45	104	-1.20859
ath-miR839	359	820	-1.19164
ath-miR396a	2043	4567	-1.16056
ath-miR840	84	185	-1.13906
ath-miR159c	168	351	-1.06301
ath-miR159a	36905	76714	-1.05567
ath-miR160c	548	1135	-1.05044
ath-miR160a	548	1132	-1.04663
ath-miR447a.2-3p	1440	2954	-1.0366
ath-miR399a	156	67	1.21931
ath-miR391	151	36	2.06848

## Sheet: Rep2 of miRNA seq
S1 Table. miRNAs with >= 100 RPTM in one of the paired small RNA sequencing libraries of Col-0 and dbr1-2.
miRNA	normalized reads in dbr1-2 (RPTM)	normalized reads in Col-0 (RPTM)	log2(norm_dbr1-2/norm_Col-0）
ath-miR773a	2	585	-8.19229
ath-miR5642a	8	908	-6.82655
ath-miR5653	2	129	-6.01123
ath-miR5642b	8	508	-5.98868
ath-miR841b-5p	2	119	-5.89482
ath-miR1887	6	298	-5.63421
ath-miR157d	27	567	-4.39232
ath-miR833a-5p	8	112	-3.80735
ath-miR156h	76	910	-3.5818
ath-miR776	10	105	-3.39232
ath-miR172b-5p	50	437	-3.12763
ath-miR858a	312	2218	-2.82964
ath-miR172b-3p	91	630	-2.79141
ath-miR172a	91	630	-2.79141
ath-miR858b	112	773	-2.78697
ath-miR156d	699	3782	-2.43579
ath-miR319c	591	3070	-2.37701
ath-miR822	46	215	-2.22463
ath-miR394b	682	2951	-2.11336
ath-miR394a	682	2943	-2.10944
ath-miR447b	61	251	-2.04081
ath-miR447a-3p	61	251	-2.04081
ath-miR172d	48	191	-1.99247
ath-miR172c	48	191	-1.99247
ath-miR856	38	141	-1.89162
ath-miR167a	1044	3609	-1.78948
ath-miR167b	1044	3606	-1.78828
ath-miR167d	227	784	-1.78816
ath-miR5640	86	293	-1.76849
ath-miR775	248	816	-1.71823
ath-miR173-5p	82	261	-1.67035
ath-miR851-5p	122	372	-1.60842
ath-miR824	255	723	-1.5035
ath-miR171a	286	809	-1.50012
ath-miR162b	2572	7133	-1.47162
ath-miR393b	147	407	-1.46921
ath-miR393a	147	407	-1.46921
ath-miR162a	2572	6638	-1.36786
ath-miR867	42	104	-1.30812
ath-miR840	76	185	-1.28345
ath-miR164b	128	305	-1.25267
ath-miR164a	128	304	-1.24793
ath-miR396b	7385	17060	-1.20795
ath-miR156b	699	1609	-1.2028
ath-miR156c	699	1608	-1.2019
ath-miR156a	699	1608	-1.2019
ath-miR156f	699	1605	-1.19921
ath-miR156e	699	1605	-1.19921
ath-miR839	362	820	-1.17963
ath-miR160c	514	1135	-1.14285
ath-miR160a	514	1132	-1.13903
ath-miR846	74	161	-1.12146
ath-miR447a.2-3p	1421	2954	-1.05576
ath-miR159a	36957	76714	-1.05364
ath-miR160b	514	1040	-1.01674
ath-miR396a	2277	4567	-1.00411
ath-miR399a	177	67	1.40152
ath-miR391	141	36	1.96963

## Sheet: common_miRNA
S1 Table. miRNAs commonly regulated by DBR1 in two biological replicates.
reduced miRNA selected from Rep1				reduced miRNA selected from Rep1
miRNA	normalized reads in dbr1-2 (RPTM)	normalized reads in Col-0 (RPTM)	log2(norm_dbr1-2/norm_Col-0）	miRNA	normalized reads in dbr1-2 (RPTM)	normalized reads in Col-0 (RPTM)	log2(norm_dbr1-2/norm_Col-0）
ath-miR156a	641	1608	-1.32687	ath-miR156a	699	1608	-1.2019
ath-miR156b	641	1609	-1.32777	ath-miR156b	699	1609	-1.2028
ath-miR156c	641	1608	-1.32687	ath-miR156c	699	1608	-1.2019
ath-miR156d	641	3782	-2.56075	ath-miR156d	699	3782	-2.43579
ath-miR156e	641	1605	-1.32418	ath-miR156e	699	1605	-1.19921
ath-miR156f	641	1605	-1.32418	ath-miR156f	699	1605	-1.19921
ath-miR156h	63	910	-3.85244	ath-miR156h	76	910	-3.5818
ath-miR157d	24	567	-4.56224	ath-miR157d	27	567	-4.39232
ath-miR159a	36905	76714	-1.05567	ath-miR159a	36957	76714	-1.05364
ath-miR160a	548	1132	-1.04663	ath-miR160a	514	1132	-1.13903
ath-miR160c	548	1135	-1.05044	ath-miR160c	514	1135	-1.14285
ath-miR162a	2679	6638	-1.30905	ath-miR162a	2572	6638	-1.36786
ath-miR162b	2679	7133	-1.41281	ath-miR162b	2572	7133	-1.47162
ath-miR164a	117	304	-1.37756	ath-miR164a	128	304	-1.24793
ath-miR164b	117	305	-1.3823	ath-miR164b	128	305	-1.25267
ath-miR167a	1119	3609	-1.68939	ath-miR167a	1044	3609	-1.78948
ath-miR167b	1119	3606	-1.68819	ath-miR167b	1044	3606	-1.78828
ath-miR167d	240	784	-1.70782	ath-miR167d	227	784	-1.78816
ath-miR171a	272	809	-1.57253	ath-miR171a	286	809	-1.50012
ath-miR172a	80	630	-2.97728	ath-miR172a	91	630	-2.79141
ath-miR172b-3p	80	630	-2.97728	ath-miR172b-3p	91	630	-2.79141
ath-miR172b-5p	61	437	-2.84075	ath-miR172b-5p	50	437	-3.12763
ath-miR172c	52	191	-1.87699	ath-miR172c	48	191	-1.99247
ath-miR172d	52	191	-1.87699	ath-miR172d	48	191	-1.99247
ath-miR173-5p	112	261	-1.22055	ath-miR173-5p	82	261	-1.67035
ath-miR1887	4	298	-6.21917	ath-miR1887	6	298	-5.63421
ath-miR319c	604	3070	-2.34562	ath-miR319c	591	3070	-2.37701
ath-miR393a	112	407	-1.86153	ath-miR393a	147	407	-1.46921
ath-miR393b	112	407	-1.86153	ath-miR393b	147	407	-1.46921
ath-miR394a	712	2943	-2.04734	ath-miR394a	682	2943	-2.10944
ath-miR394b	712	2951	-2.05125	ath-miR394b	682	2951	-2.11336
ath-miR396a	2043	4567	-1.16056	ath-miR396a	2277	4567	-1.00411
ath-miR396b	6957	17060	-1.29408	ath-miR396b	7385	17060	-1.20795
ath-miR447a.2-3p	1440	2954	-1.0366	ath-miR447a.2-3p	1421	2954	-1.05576
ath-miR447a-3p	69	251	-1.86302	ath-miR447a-3p	61	251	-2.04081
ath-miR447b	69	251	-1.86302	ath-miR447b	61	251	-2.04081
ath-miR5640	80	293	-1.87283	ath-miR5640	86	293	-1.76849
ath-miR5642a	30	908	-4.91966	ath-miR5642a	8	908	-6.82655
ath-miR5642b	30	508	-4.08179	ath-miR5642b	8	508	-5.98868
ath-miR5653	6	129	-4.42626	ath-miR5653	2	129	-6.01123
ath-miR773a	4	585	-7.19229	ath-miR773a	2	585	-8.19229
ath-miR775	317	816	-1.36409	ath-miR775	248	816	-1.71823
ath-miR776	7	105	-3.90689	ath-miR776	10	105	-3.39232
ath-miR822	39	215	-2.46279	ath-miR822	46	215	-2.22463
ath-miR824	266	723	-1.44257	ath-miR824	255	723	-1.5035
ath-miR833a-5p	11	112	-3.34792	ath-miR833a-5p	8	112	-3.80735
ath-miR839	359	820	-1.19164	ath-miR839	362	820	-1.17963
ath-miR840	84	185	-1.13906	ath-miR840	76	185	-1.28345
ath-miR846	54	161	-1.57603	ath-miR846	74	161	-1.12146
ath-miR851-5p	121	372	-1.6203	ath-miR851-5p	122	372	-1.60842
ath-miR856	30	141	-2.23266	ath-miR856	38	141	-1.89162
ath-miR858a	270	2218	-3.03823	ath-miR858a	312	2218	-2.82964
ath-miR858b	106	773	-2.8664	ath-miR858b	112	773	-2.78697
ath-miR867	45	104	-1.20859	ath-miR867	42	104	-1.30812

## Sheet: genomic structure of MIR
S1 Table. List of DBR1-dependent miRNAs with intron (highlighted in yellow), without intron, or encoded within intron (highlighted in blue).
miRNA	normalized reads in dbr1-2 (RPTM)	normalized reads in Col-0 (RPTM)	log2(norm_dbr1-2/norm_Col-0）	miRNA	normalized reads in dbr1-2 (RPTM)	normalized reads in Col-0 (RPTM)	log2(norm_dbr1-2/norm_Col-0）	intron_number	encoded within intron
ath-miR156a	641	1608	-1.32687	ath-miR156a	699	1608	-1.2019	3	No
ath-miR156b	641	1609	-1.32777	ath-miR156b	699	1609	-1.2028	0
ath-miR156c	641	1608	-1.32687	ath-miR156c	699	1608	-1.2019	3
ath-miR156d	641	3782	-2.56075	ath-miR156d	699	3782	-2.43579	0
ath-miR156e	641	1605	-1.32418	ath-miR156e	699	1605	-1.19921	0
ath-miR156f	641	1605	-1.32418	ath-miR156f	699	1605	-1.19921	0
ath-miR156h	63	910	-3.85244	ath-miR156h	76	910	-3.5818	0
ath-miR157d	24	567	-4.56224	ath-miR157d	27	567	-4.39232	0
ath-miR159a	36905	76714	-1.05567	ath-miR159a	36957	76714	-1.05364	0
ath-miR160a	548	1132	-1.04663	ath-miR160a	514	1132	-1.13903	1
ath-miR160c	548	1135	-1.05044	ath-miR160c	514	1135	-1.14285	0
ath-miR162a	2679	6638	-1.30905	ath-miR162a	2572	6638	-1.36786	4
ath-miR162b	2679	7133	-1.41281	ath-miR162b	2572	7133	-1.47162	0
ath-miR164a	117	304	-1.37756	ath-miR164a	128	304	-1.24793	1
ath-miR164b	117	305	-1.3823	ath-miR164b	128	305	-1.25267	0
ath-miR167a	1119	3609	-1.68939	ath-miR167a	1044	3609	-1.78948	0
ath-miR167b	1119	3606	-1.68819	ath-miR167b	1044	3606	-1.78828	0
ath-miR167d	240	784	-1.70782	ath-miR167d	227	784	-1.78816	0
ath-miR171a	272	809	-1.57253	ath-miR171a	286	809	-1.50012	0
ath-miR172a	80	630	-2.97728	ath-miR172a	91	630	-2.79141	2
ath-miR172b-3p	80	630	-2.97728	ath-miR172b-3p	91	630	-2.79141	3
ath-miR172b-5p	61	437	-2.84075	ath-miR172b-5p	50	437	-3.12763	0
ath-miR172c	52	191	-1.87699	ath-miR172c	48	191	-1.99247	0
ath-miR172d	52	191	-1.87699	ath-miR172d	48	191	-1.99247	0
ath-miR173-5p	112	261	-1.22055	ath-miR173-5p	82	261	-1.67035	0
ath-miR1887	4	298	-6.21917	ath-miR1887	6	298	-5.63421	0
ath-miR319c	604	3070	-2.34562	ath-miR319c	591	3070	-2.37701	0
ath-miR393a	112	407	-1.86153	ath-miR393a	147	407	-1.46921	0
ath-miR393b	112	407	-1.86153	ath-miR393b	147	407	-1.46921	0
ath-miR394a	712	2943	-2.04734	ath-miR394a	682	2943	-2.10944	0
ath-miR394b	712	2951	-2.05125	ath-miR394b	682	2951	-2.11336	0
ath-miR396a	2043	4567	-1.16056	ath-miR396a	2277	4567	-1.00411	0
ath-miR396b	6957	17060	-1.29408	ath-miR396b	7385	17060	-1.20795	0
ath-miR447a.2-3p	1440	2954	-1.0366	ath-miR447a.2-3p	1421	2954	-1.05576	0
ath-miR447a-3p	69	251	-1.86302	ath-miR447a-3p	61	251	-2.04081	0
ath-miR447b	69	251	-1.86302	ath-miR447b	61	251	-2.04081	0
ath-miR5640	80	293	-1.87283	ath-miR5640	86	293	-1.76849	0
ath-miR5642a	30	908	-4.91966	ath-miR5642a	8	908	-6.82655	0
ath-miR5642b	30	508	-4.08179	ath-miR5642b	8	508	-5.98868	0
ath-miR5653	6	129	-4.42626	ath-miR5653	2	129	-6.01123	0
ath-miR773a	4	585	-7.19229	ath-miR773a	2	585	-8.19229	0
ath-miR775	317	816	-1.36409	ath-miR775	248	816	-1.71823	0
ath-miR776	7	105	-3.90689	ath-miR776	10	105	-3.39232	0
ath-miR822	39	215	-2.46279	ath-miR822	46	215	-2.22463	0
ath-miR824	266	723	-1.44257	ath-miR824	255	723	-1.5035	2
ath-miR833a-5p	11	112	-3.34792	ath-miR833a-5p	8	112	-3.80735	0
ath-miR839	359	820	-1.19164	ath-miR839	362	820	-1.17963	0
ath-miR840	84	185	-1.13906	ath-miR840	76	185	-1.28345	0
ath-miR846	54	161	-1.57603	ath-miR846	74	161	-1.12146	0
ath-miR851-5p	121	372	-1.6203	ath-miR851-5p	122	372	-1.60842	0
ath-miR856	30	141	-2.23266	ath-miR856	38	141	-1.89162	0
ath-miR858a	270	2218	-3.03823	ath-miR858a	312	2218	-2.82964	0
ath-miR858b	106	773	-2.8664	ath-miR858b	112	773	-2.78697	0
ath-miR867	45	104	-1.20859	ath-miR867	42	104	-1.30812	0

## Sheet: miRNA in dbr1 and hyl1 
S1 Table. List of HYL1-dependent miRNA families in dbr1-2.
List of miRNA family	HYL1-dependent miRNA families	DBR1-dependent miRNA families
miR156/157	yes	yes
miR158	yes	No
miR159/319	yes	yes
miR160	yes	yes
miR161	yes	No
miR162	yes	yes
miR163	yes	No
miR164	yes	yes
miR165/166	yes	yes
miR167	yes	yes
miR168	yes	yes
miR169	yes	no
miR170/171	yes	yes
miR172	yes	yes
miR173	yes	yes
miR390	yes	yes
miR393	yes	yes
miR395	yes	no
miR396	yes	yes
miR397	yes	no
miR398	yes	no
miR399	yes	no
miR400	yes	no
miR402	yes	no
miR403	yes	no
miR447	yes	yes
miR775	yes	yes
miR779	yes	no
miR823	yes	no
miR824	yes	yes
miR827	yes	no
miR865	yes	no
Note that HYL1-dependent miRNAs are according to publications (Vazquez et al., 2004, Curr Biol 4:346-351; Szarzynska et al., 2009, Nuclei Acid Res 9:3083-3093; Ben Chaabane et al., 2013, Nuclei Acid Res 41:1984-1987)
Note that DBR1-dependent miRNAs are according to northern blot assay and small RNA deep sequencing analysis in this study.
