# Supplementary material for: Intron Lariat RNA Inhibits MicroRNA Biogenesis by Sequestering the Dicing Complex in Arabidopsis
Source: PLoS Genet. 2016 Nov 21;12(11):e1006422. doi: 10.1371/journal.pgen.1006422 (PMC5147768; doi:10.1371/journal.pgen.1006422)
Supplement: S2 Table — There were 55 and 48 miRNA genes with log2 fold changes of smaller than -1 or larger than 1 identified as deregulated in binding to DCL1 and HYL1, respectively. Most of them, i.e. 47 in the DCL1- and 29 in the HYL1- RIP-seq profiles, had less occupancy of DCL1 and HYL1 in the dbr1-2 mutant. The genomic location, strand information, binding capacity (RPKM), and log2 ratios of dbr1-2/Col-0 from DCL1 and HYL1 RIP-seq were listed in the first and second sheets of the table. (XLSX) [file pgen.1006422.s008.xlsx]

## Sheet: DCL1>5_log2_fold>1
S2 Table. The pre-miRNAs with >= 5 RPKM and log2 > 1 or < -1 in DCL1 RIP-seq libraries.
premiRNA_ID	Chr	start	end	strand	DCL1_Col_premiRNA_RPKM	DCL1_dbr1-2_premiRNA_RPKM	log2_fold_DCL1	HYL1_Col_premiRNA_RPKM	HYL1_dbr1-2_premiRNA_RPKM	log2_fold_HYL1
ath-MIR399f	Chr2	14444997	14445114	+	8.12	0.875	-3.21412	4.32	3.57	-0.275107
ath-MIR166a	Chr2	19176108	19176277	+	5.62	0.606	-3.21318	5.98	6.18	0.0474614
ath-MIR398c	Chr5	4694694	4694808	+	7.5	0.898	-3.0621	9.75	5.49	-0.828596
ath-MIR778	Chr2	17349437	17349574	-	5.55	0.747	-2.89331	0.738	3.05	2.04712
ath-MIR5646	Chr2	3517383	3517452	-	9.63	1.48	-2.70194	5.86	0	#NUM!
ath-MIR169m	Chr3	9878168	9878379	-	6.3	0.971	-2.69781	3.83	0.989	-1.9533
ath-MIR5635a	Chr5	6926005	6926446	+	6.03	1.16	-2.37803	4.12	3.55	-0.214825
ath-MIR5630b	Chr1	12023526	12023597	-	6.69	1.44	-2.21594	11.4	13.2	0.211504
ath-MIR5630a	Chr1	12011152	12011223	-	6.69	1.44	-2.21594	11.4	13.2	0.211504
ath-MIR156c	Chr4	15415418	15415521	-	13.8	2.98	-2.21128	8.83	17.2	0.961923
ath-MIR5995b	Chr2	10026910	10027050	+	8.82	2.19	-2.00985	5.05	5.22	0.0477664
ath-MIR5595a	Chr2	10026910	10027050	-	8.82	2.19	-2.00985	5.05	5.22	0.0477664
ath-MIR5643a	Chr5	11667797	11667879	+	30.1	7.49	-2.00673	7.39	3.82	-0.952002
ath-MIR783	Chr1	24721121	24721451	+	9.21	2.48	-1.89286	8.57	2.53	-1.76016
ath-MIR395e	Chr1	26272776	26272870	-	8.08	2.18	-1.89003	2.15	0	#NUM!
ath-MIR157b	Chr1	24921086	24921217	+	8.7	2.35	-1.88835	0.771	3.19	2.04875
ath-MIR858b	Chr1	26772633	26772935	+	12.9	3.73	-1.79012	9.7	18.7	0.946982
ath-MIR5635b	Chr1	20622538	20622719	-	7.35	2.26	-1.70142	2.79	2.31	-0.272372
ath-MIR166d	Chr5	2840622	2840734	+	11.9	3.66	-1.70105	6.32	5.59	-0.177076
ath-MIR835	Chr1	28544454	28544853	-	5.95	2.05	-1.53727	9.37	3.92	-1.2572
ath-MIR5662	Chr2	16798584	16798870	+	14.3	5.01	-1.51313	6.01	6.2	0.0449032
ath-MIR164a	Chr2	19520752	19520864	+	10.2	3.66	-1.47865	5.41	0	#NUM!
ath-MIR166f	Chr5	17516301	17516405	+	5.48	1.97	-1.47598	2.91	2.01	-0.533824
ath-MIR2111b	Chr5	400358	400524	+	6.87	2.47	-1.4758	5.48	6.29	0.198884
ath-MIR5657	Chr5	9789582	9789666	+	6.78	2.44	-1.4744	7.22	2.48	-1.54166
ath-MIR844	Chr2	9942151	9942335	-	15	5.57	-1.42921	18.1	11.3	-0.679667
ath-MIR853	Chr3	8346367	8346656	+	5.59	2.13	-1.39199	5.24	3.97	-0.400428
ath-MIR839	Chr1	25278944	25279207	-	9.03	3.5	-1.36737	5.38	1.59	-1.75858
ath-MIR2111a	Chr3	2854284	2854442	+	15.6	6.48	-1.26748	5.12	3.96	-0.370643
ath-MIR863	Chr4	7846597	7846899	+	7.23	3.05	-1.24519	4.35	3.46	-0.330243
ath-MIR169e	Chr1	20041518	20041734	+	14.5	6.16	-1.23505	8.42	2.42	-1.79881
ath-MIR5658	Chr4	18485438	18485531	-	5.11	2.2	-1.21582	8.69	12.3	0.50123
ath-MIR5025	Chr1	16993891	16994045	+	6.17	2.66	-1.21384	1.31	2.03	0.631913
ath-MIR5015	Chr5	20554881	20555053	-	23.2	10.1	-1.19977	20	9.71	-1.04246
ath-MIR5645c	Chr3	14742421	14742804	+	5.21	2.41	-1.11225	1.58	3.54	1.16382
ath-MIR4228	Chr1	28889375	28889532	+	13.9	6.52	-1.09214	173	320	0.8873
ath-MIR163	Chr1	24884066	24884396	+	9.21	4.34	-1.08551	8.27	6.32	-0.387963
ath-MIR399c	Chr5	24962485	24962598	+	7.56	3.62	-1.0624	9.84	2.77	-1.82877
ath-MIR5666	Chr1	12035047	12035135	+	9.71	4.65	-1.06224	1.15	1.19	0.0493277
ath-MIR3932b	Chr4	7890570	7890719	-	7.01	3.44	-1.02701	4.75	5.6	0.237499
ath-MIR3933	Chr5	15758105	15758192	+	14.2	7.06	-1.00815	8.13	7.2	-0.175258
ath-MIR395f	Chr1	26273858	26273969	+	11.1	5.54	-1.0026	4.55	1.88	-1.27513
ath-MIR156j	Chr2	17589020	17589087	-	2.83	6.11	1.11037	6.03	6.23	0.0470742
ath-MIR2933a	Chr1	11901409	11901520	+	11.1	26.8	1.27167	7.28	31	2.09026
ath-MIR841a	Chr4	7885251	7885462	-	2.25	5.82	1.37109	1.92	0.989	-0.957064
ath-MIR5656	Chr1	1727263	1727415	+	1.87	5.39	1.52725	3.32	2.06	-0.688539
ath-MIR319b	Chr5	16660469	16660640	-	1.67	5.39	1.69044	2.36	3.05	0.370022
ath-MIR5632	Chr2	8392449	8392608	-	2.39	7.73	1.69346	4.45	1.97	-1.17561
ath-MIR771	Chr3	19659301	19659413	-	0.848	5.49	2.69467	0	2.8	#DIV/0!
ath-MIR3932a	Chr4	2179000	2179122	+	0.778	6.71	3.10847	1.66	4.28	1.36643
ath-MIR781b	Chr1	7423521	7423607	-	7.73	0	#NUM!	4.7	0	#NUM!
ath-MIR781a	Chr1	7423518	7423611	+	7.15	0	#NUM!	4.35	0	#NUM!
ath-MIR157a	Chr1	24913202	24913299	-	6.85	0	#NUM!	0	2.15	#DIV/0!
ath-MIR404	Chr1	11230463	11230612	-	5.74	0	#NUM!	17	0	#NUM!
ath-MIR773a	Chr1	13067251	13067335	+	5.65	0	#NUM!	1.2	0	#NUM!

## Sheet: HYL>5_log2_fold>1
S2 Table. The pre-miRNAs with >= 5 RPKM and log2 > 1 or < -1 in HYL1 RIP-seq libraries.
premiRNA_ID	Chr	start	end	strand	DCL1_Col_premiRNA_RPKM	DCL1_dbr1-2_premiRNA_RPKM	log2_fold_DCL1	HYL1_Col_premiRNA_RPKM	HYL1_dbr1-2_premiRNA_RPKM	log2_fold_HYL1
ath-MIR5999	Chr1	7400802	7400992	-	2	0	#NUM!	9.04	0.549	-4.04144
ath-MIR169j	Chr3	9872333	9872553	-	5.61	3.72	-0.592698	9.65	0.949	-3.34605
ath-MIR398b	Chr5	4691022	4691137	+	1.65	0	#NUM!	12.3	1.81	-2.7646
ath-MIR2933b	Chr3	17402762	17402873	-	6.84	3.69	-0.890376	8.19	1.88	-2.12313
ath-MIR862	Chr2	10718096	10718198	+	3.72	3.01	-0.305539	8.92	2.05	-2.12142
ath-MIR5628	Chr5	17985850	17985995	+	2.62	2.82	0.106128	5.58	1.44	-1.9542
ath-MIR405a	Chr2	9634957	9635113	-	1.22	0	#NUM!	5.18	1.34	-1.95072
ath-MIR399c	Chr5	24962485	24962598	+	7.56	3.62	-1.0624	9.84	2.77	-1.82877
ath-MIR169e	Chr1	20041518	20041734	+	14.5	6.16	-1.23505	8.42	2.42	-1.79881
ath-MIR783	Chr1	24721121	24721451	+	9.21	2.48	-1.89286	8.57	2.53	-1.76016
ath-MIR420	Chr5	25230568	25230667	-	1.92	0	#NUM!	7.14	2.11	-1.75868
ath-MIR839	Chr1	25278944	25279207	-	9.03	3.5	-1.36737	5.38	1.59	-1.75858
ath-MIR5645a	Chr3	17418776	17419220	+	3.42	0	#NUM!	7.74	2.35	-1.71967
ath-MIR5657	Chr5	9789582	9789666	+	6.78	2.44	-1.4744	7.22	2.48	-1.54166
ath-MIR825	Chr2	11159660	11159845	+	3.08	0	#NUM!	6.01	2.26	-1.41104
ath-MIR319a	Chr4	12352956	12353131	+	3.26	3.51	0.106599	6.35	2.39	-1.40975
ath-MIR855	Chr2	4674427	4674698	+	14.4	14.7	0.0297473	8.58	3.47	-1.30604
ath-MIR171c	Chr1	22930089	22930204	-	4.96	1.78	-1.47846	8.79	3.63	-1.27589
ath-MIR169n	Chr3	9878540	9878754	-	7.1	7.66	0.109525	9.44	3.9	-1.27531
ath-MIR835	Chr1	28544454	28544853	-	5.95	2.05	-1.53727	9.37	3.92	-1.2572
ath-MIR5645b	Chr4	4889421	4889914	+	5.01	4.15	-0.271699	5.53	2.33	-1.24695
ath-MIR854a	Chr5	11847719	11847939	+	95.4	92.6	-0.0429771	64.8	30.4	-1.09192
ath-MIR5015	Chr5	20554881	20555053	-	23.2	10.1	-1.19977	20	9.71	-1.04246
ath-MIR5645e	Chr4	5321227	5321643	+	8.68	6.4	-0.439623	5.1	2.51	-1.02281
ath-MIR168a	Chr4	10578635	10578772	+	4.16	0.747	-2.4774	2.95	6.09	1.04573
ath-MIR2112	Chr1	234006	234159	-	5.59	3.35	-0.738687	5.28	11.6	1.13551
ath-MIR171a	Chr3	19073434	19073556	+	5.45	5.04	-0.112832	4.97	11.1	1.15924
ath-MIR426	Chr1	22107346	22107456	+	60.4	30.7	-0.97631	11.9	28.5	1.26
ath-MIR156g	Chr2	8412516	8412618	-	3.72	4.02	0.111893	2.97	7.16	1.2695
ath-MIR5012	Chr2	8432648	8432796	+	0.642	0.692	0.108199	3.41	8.46	1.31089
ath-MIR833b	Chr1	29525202	29525286	-	4.52	0	#NUM!	2.41	6.21	1.36556
ath-MIR868	Chr3	6488234	6488426	+	0.989	1.6	0.694029	2.11	5.44	1.36636
ath-MIR408	Chr2	19319814	19320031	+	5.25	4.25	-0.304855	2.79	8.18	1.55184
ath-MIR157d	Chr1	18026811	18027031	-	5.61	4.65	-0.27077	1.84	6.17	1.74556
ath-MIR169f	Chr3	4805684	4805850	-	4.58	2.47	-0.890837	1.83	6.29	1.78122
ath-MIR161	Chr1	17825685	17825857	+	2.76	2.38	-0.213707	3.52	12.1	1.78136
ath-MIR1888b	Chr3	22537283	22537417	+	3.54	4.59	0.374745	2.26	8.57	1.92297
ath-MIR2933a	Chr1	11901409	11901520	+	11.1	26.8	1.27167	7.28	31	2.09026
ath-MIR850	Chr4	7845707	7845927	+	6.04	4.19	-0.527598	1.84	8.54	2.21453
ath-MIR164b	Chr5	287584	287736	+	3.12	0.674	-2.21073	1.99	10.3	2.3718
ath-MIR841b	Chr4	2184135	2184629	+	4.23	3.11	-0.443743	0.818	5.7	2.80079
ath-MIR399e	Chr2	14443504	14443612	+	2.64	3.79	0.52166	0.936	6.76	2.85244
ath-MIR404	Chr1	11230463	11230612	-	5.74	0	#NUM!	17	0	#NUM!
ath-MIR158b	Chr1	20772218	20772302	+	0	0	#DIV/0!	8.42	0	#NUM!
ath-MIR167c	Chr3	1306622	1306781	-	2.99	3.86	0.368455	0	7.22	#DIV/0!
ath-MIR416	Chr2	7008520	7008599	+	3.61	1.3	-1.47349	6.4	0	#NUM!
ath-MIR5646	Chr2	3517383	3517452	-	9.63	1.48	-2.70194	5.86	0	#NUM!
ath-MIR164a	Chr2	19520752	19520864	+	10.2	3.66	-1.47865	5.41	0	#NUM!
