# Supplementary material for: Intron Lariat RNA Inhibits MicroRNA Biogenesis by Sequestering the Dicing Complex in Arabidopsis
Source: PLoS Genet. 2016 Nov 21;12(11):e1006422. doi: 10.1371/journal.pgen.1006422 (PMC5147768; doi:10.1371/journal.pgen.1006422)
Supplement: S3 Table — The genomic location, strand information, intron ID, and normalized abundance (RPKM) in different RNA-seq libraries, log fold change (logFC), log count per million sequencing reads (logCPM), P-value and False Discovery Rate (FDR) are listed. The intron ID is named according to the accession ID of the corresponding gene, followed by "I" and the intron sequential number. The first sheet lists all 1560 intron RNAs that have significantly different expression levels between Col-0 and dbr1-2 in RNase R (-) libraries, the second sheet lists the 1534 intron RNAs whose average abundance in dbr1-2_RNase R (+) libraries are ≥ 5 from 1560 introns, and the third sheet lists the 360 introns whose average abundance values in Col_RNase R (-) libraries are ≥ 5 RPKM from the 1534 introns on the second sheet. (XLSX) [file pgen.1006422.s009.xlsx]

## Sheet: 1560_log_than1_all_library
S3 Table. The full list of the 1560 intronic RNAs that have significantly different expression levels between Col-0 and dbr1-2 in RNase R (-) libraries.
intron_ID	Chr	intron_start	intron_end	strands	col_1_RNase R (-)	col_2_RNase R(-)	dbr1-2_1_RNase R (-)	dbr1-2_2_RNase R (-)	col_1_RNase R(+)	col_2_RNase R (+)	dbr1-2_1_RNase R (+)	dbr1-2_2_RNase R (+)	logFC	logCPM	PValue	FDR
AT5G66570.1I1	Chr5	26568987	26569282	+	86.8	96.8	451	416	302	157	1630	1080	1.35515	9.37529	1.32274e-34	2.76841e-32
AT4G20320.1I1	Chr4	10974629	10974942	+	54.3	55.3	247	251	49.8	56.2	1140	1470	1.29904	8.59515	6.21779e-20	6.68847e-18
AT4G20320.2I1	Chr4	10974533	10974942	+	55.2	58.1	244	247	47.6	52.9	1080	1420	1.23081	8.58751	2.91532e-18	2.71182e-16
AT4G28250.1I3	Chr4	14000650	14000950	-	15.8	20	132	148	63.6	46.8	594	908	2.07852	7.66895	2.56632e-21	3.06923e-19
AT4G17390.1I2	Chr4	9714955	9715275	-	114	89.7	646	610	126	115	951	402	1.74001	9.84377	5.78172e-64	2.85454e-61
AT1G08380.1I2	Chr1	2641275	2641491	-	25.9	26	169	150	44.6	10.1	749	603	1.73286	7.89558	3.2243e-19	3.25047e-17
AT3G03250.1I4	Chr3	753019	753234	-	20.9	15.3	187	179	61.5	74	583	656	2.44859	8.00944	2.63586e-33	5.02509e-31
AT1G62380.1I3	Chr1	23083588	23083780	+	23.4	16.5	258	297	17.9	8.65	695	475	2.90903	8.56347	4.26289e-53	1.52004e-50
AT5G64160.1I2	Chr5	25671564	25671870	+	2.78	8.87	122	135	53.5	35.4	504	551	3.5601	7.44172	1.32913e-33	2.61147e-31
AT2G39800.1I1	Chr2	16602592	16602879	-	9.31	11.5	47.8	51.1	32.1	28.7	620	425	1.3578	6.32805	4.02666e-05	0.000662111
AT2G28900.1I2	Chr2	12414956	12415206	-	20.4	24.6	214	204	291	194	524	453	2.32752	8.20853	2.10011e-35	4.54356e-33
AT1G55325.2I10	Chr1	20640043	20640283	+	2.02	4.85	136	132	10.3	16.7	446	459	4.3676	7.47362	6.1173e-40	1.52972e-37
AT5G08000.1I1	Chr5	2563736	2564005	+	4.96	8.41	166	165	52.8	44.9	362	504	3.72885	7.79014	3.72816e-44	1.07143e-41
AT1G80040.3I1	Chr1	30110726	30110876	-	4.05	9.48	70.6	80.7	21	14.1	469	394	2.58416	6.76396	2.2974e-15	1.76241e-13
AT2G27720.2I1	Chr2	11818784	11818917	+	34.7	26.2	152	177	123	132	448	389	1.54735	7.96623	3.37834e-17	2.95681e-15
AT3G60245.1I2	Chr3	22269049	22269320	+	44.3	52	204	193	257	228	481	327	1.1586	8.29948	7.80771e-14	5.31228e-12
AT5G57800.1I5	Chr5	23422077	23422335	+	29.6	22.5	146	149	83	101	383	418	1.61461	7.8022	2.40912e-16	1.99089e-14
AT5G60120.1I9	Chr5	24211095	24211461	+	4.64	3.71	105	114	10.6	10.5	396	397	3.80161	7.20874	2.79775e-30	4.89734e-28
AT3G13200.1I4	Chr3	4243147	4243419	+	13.8	14.3	118	110	33.5	32	348	443	2.12997	7.37526	2.88004e-18	2.692e-16
AT3G54670.1I7	Chr3	20239326	20239477	+	16.9	10.7	184	186	74.7	67.5	425	364	2.85341	7.99299	3.12087e-39	7.41881e-37
AT5G55040.1I1	Chr5	22330788	22331211	-	7.46	9.01	110	103	44.6	49	319	430	2.79634	7.22186	1.10105e-22	1.36779e-20
AT1G75500.1I3	Chr1	28339264	28339522	-	13.6	8.27	130	125	26.4	14.6	442	298	2.65028	7.48414	1.6728e-25	2.31725e-23
AT5G66320.1I1	Chr5	26497329	26497653	-	16.5	14.6	173	180	30.6	14.1	407	308	2.6144	7.94436	2.92429e-34	5.86534e-32
AT5G42020.1I4	Chr5	16809012	16809220	-	54.9	66.2	319	297	187	190	314	393	1.46192	8.86977	2.23906e-28	3.62296e-26
AT1G80040.1I1	Chr1	30110622	30110880	-	5.18	10.3	57.9	64.8	16.9	12.4	380	315	2.09069	6.52263	2.15219e-10	1.00828e-08
AT1G77300.1I12	Chr1	29042277	29042506	-	2.65	4.23	96.8	106	11.5	12.5	335	359	3.96394	7.09626	5.23754e-29	8.76946e-27
AT4G39260.1I1	Chr4	18274568	18274850	-	24.5	22.7	94.8	113	113	108	479	208	1.25174	7.36971	1.64641e-08	5.83825e-07
AT2G27720.1I2	Chr2	11818784	11819021	+	31.2	24.5	127	147	99.6	109	366	319	1.41211	7.72996	7.7204e-13	4.70431e-11
AT3G51120.1I8	Chr3	18988283	18988574	-	10.4	5.55	113	123	35.4	33.6	324	342	2.98985	7.35214	9.38983e-27	1.3931e-24
AT1G61660.3I7	Chr1	22754007	22754360	-	4.47	5.31	127	116	8.11	10.1	409	241	3.72773	7.35658	8.30573e-33	1.56791e-30
AT1G14000.1I2	Chr1	4798107	4798363	+	2.37	4.04	212	211	3.58	3.8	382	267	5.12279	8.10113	8.51784e-68	4.55586e-65
AT4G29330.1I4	Chr4	14446048	14446296	+	3.43	3.91	126	125	21.3	17.1	306	343	4.18001	7.38691	1.30944e-36	2.86514e-34
AT1G62480.1I1	Chr1	23128814	23129104	+	28.9	22.7	121	139	40.7	18.6	361	287	1.44648	7.65054	9.4286e-13	5.69115e-11
AT5G63530.1I4	Chr5	25434850	25435135	+	5.11	12.5	129	118	31.4	23.9	350	289	2.91413	7.42068	3.01407e-27	4.56975e-25
AT1G61660.1I7	Chr1	22754007	22754369	-	4.36	5.36	124	113	7.91	9.81	399	235	3.70043	7.32271	1.42855e-31	2.59498e-29
AT5G03900.1I11	Chr5	1051370	1051725	+	1.71	1.27	78.8	93.8	9.36	6.93	292	332	4.89253	6.85065	3.5779e-28	5.64693e-26
AT3G17820.1I1	Chr3	6097577	6097836	+	7.97	9.23	130	128	13.3	12.2	392	223	3.01055	7.47556	4.01079e-29	6.77436e-27
AT4G39090.1I2	Chr4	18216354	18216634	-	37.7	42.9	150	152	248	180	307	306	1.02062	7.94007	4.39664e-09	1.69995e-07
AT4G24780.1I1	Chr4	12771833	12772111	-	16.6	20.9	97.8	92.1	51.3	45.7	282	310	1.45251	7.20977	9.75079e-10	4.12641e-08
AT2G21660.1I1	Chr2	9265894	9266202	-	25.6	34.2	424	409	379	286	383	208	2.91295	9.14073	3.06398e-87	2.10703e-84
AT3G54840.1I7	Chr3	20320491	20320740	+	5.36	7.01	122	109	27.8	20.5	383	202	3.32117	7.3037	8.8255e-29	1.45244e-26
AT4G24550.1I6	Chr4	12677391	12677702	+	7.42	6.65	82.1	81	18.1	29.3	226	357	2.63654	6.86336	1.96698e-16	1.63958e-14
AT4G24960.3I3	Chr4	12828689	12828840	+	4.82	9.42	90	103	58.8	15.2	305	267	2.86182	7.0802	2.96862e-21	3.5068e-19
AT5G15230.1I3	Chr5	4945474	4945843	+	21.4	19.4	96.6	101	117	58.5	311	259	1.38863	7.27564	1.78872e-09	7.34367e-08
AT3G44340.1I18	Chr3	16014126	16014380	-	6.21	6.62	122	122	27.7	19.6	237	319	3.34809	7.37885	1.24034e-30	2.19108e-28
AT5G19510.1I3	Chr5	6582466	6582681	-	7.34	14.4	72	66.4	94.3	82	327	213	1.7787	6.72451	1.84192e-09	7.53216e-08
AT1G51690.1I7	Chr1	19168053	19168287	+	3.63	11.9	83.3	79.9	29.1	22.8	265	274	2.49666	6.87549	5.60919e-16	4.57648e-14
AT4G28250.1I2	Chr4	14001081	14001388	-	11.5	13.5	107	93.2	32.5	19	285	230	2.11019	7.19593	9.05798e-16	7.23699e-14
AT1G21580.1I5	Chr1	7559206	7559438	-	1.57	2.79	52.4	59.3	8.4	5.92	252	261	3.74284	6.28584	8.82313e-16	7.07872e-14
AT5G07090.2I1	Chr5	2202413	2202533	+	34.4	35.5	134	149	105	66.3	279	234	1.13198	7.82596	5.8658e-10	2.55534e-08
AT4G22920.1I2	Chr4	12017344	12017537	-	8.18	6.7	149	164	8.01	5.34	305	203	3.49579	7.72117	8.38616e-40	2.0702e-37
AT2G44100.1I10	Chr2	18244107	18244351	+	2.49	5.56	115	112	20	11.7	253	254	3.90498	7.25511	8.63323e-32	1.58317e-29
AT5G08660.1I5	Chr5	2815656	2815849	+	1.89	3.01	95.3	85.9	10.1	5.34	214	286	4.27692	6.931	9.40551e-27	1.3931e-24
AT4G20320.1I2	Chr4	10975098	10975534	+	13.9	15.3	89.5	77	20.2	16.7	272	227	1.62215	7.00117	4.35574e-10	1.93248e-08
AT4G24830.1I9	Chr4	12793638	12793965	-	5.2	4.15	101	103	14.5	12.3	240	249	3.5394	7.12041	1.0623e-26	1.56143e-24
AT2G36810.1I41	Chr2	15428229	15428527	-	2.85	3.69	62.4	52.5	14.8	19.4	208	269	3.21727	6.34709	1.76264e-14	1.30037e-12
AT5G23050.1I8	Chr5	7732986	7733197	-	0	3.68	103	109	20.4	16.6	205	254	4.89963	7.13535	1.45143e-34	3.00508e-32
AT1G60995.1I8	Chr1	22467482	22467907	-	1.71	1.67	69.2	55.6	6.07	7.54	235	222	4.25358	6.42018	5.59614e-19	5.49764e-17
AT5G08670.1I1	Chr5	2820359	2820675	-	3.84	8.39	45.1	50	32.8	35.3	223	234	2.05986	6.18084	6.947e-08	2.20007e-06
AT2G30520.1I3	Chr2	13004183	13004778	-	13.7	11	52.8	59.3	12.8	9.91	248	207	1.29266	6.50918	2.81349e-05	0.000481545
AT5G35180.1I17	Chr5	13431222	13431484	+	5.1	2.96	82.5	74.1	19	9.18	235	213	3.36854	6.7624	4.22474e-20	4.5959e-18
AT2G21370.1I8	Chr2	9137789	9138060	-	5.82	7.63	65	69.2	38.7	24.7	191	254	2.41998	6.61305	5.02028e-13	3.08836e-11
AT5G42390.1I19	Chr5	16951460	16951771	+	0	2.49	43.4	37.4	9.21	8.84	213	226	4.04403	5.84357	2.39245e-12	1.4002e-10
AT3G06510.1I7	Chr3	2018525	2018834	+	12.2	10.9	59.9	62.8	19.8	12.8	217	213	1.51856	6.59606	3.91533e-07	1.09497e-05
AT4G38470.1I2	Chr4	17999838	18000043	+	4.74	7.88	82.1	53.9	10.1	10.3	199	229	2.52992	6.62199	9.65644e-12	5.34295e-10
AT5G04850.1I6	Chr5	1408300	1408554	-	0.478	2.29	73.3	78.7	7.67	4.06	189	238	4.80986	6.67724	9.37702e-25	1.26262e-22
AT4G27620.1I3	Chr4	13789748	13790143	-	1.84	1.8	57.8	57.1	8.27	7.25	224	201	4.03285	6.31435	3.3588e-17	2.95313e-15
AT5G59290.1I2	Chr5	23917561	23917872	-	3.9	4.78	42.3	36.2	14.9	15.5	249	176	2.27047	5.90389	1.01733e-07	3.14427e-06
AT1G53910.1I1	Chr1	20135537	20135799	+	10.2	11.6	89.3	72.1	36.3	27.8	219	206	1.99607	6.90973	4.1733e-12	2.40589e-10
AT3G51730.1I4	Chr3	19187754	19188056	+	12.9	15.4	82.7	75.4	47	26.3	241	184	1.59251	6.93381	3.39327e-09	1.33614e-07
AT5G22650.1I1	Chr5	7534133	7534392	+	7.97	6.24	103	96.8	36.3	31.2	235	189	2.9147	7.12482	2.05736e-22	2.52321e-20
AT3G59990.1I4	Chr3	22157678	22157912	-	6.74	8.56	79	75.1	25.5	16.9	238	184	2.43534	6.80161	1.66288e-14	1.23624e-12
AT5G62300.1I2	Chr5	25021854	25022117	-	12.5	12.3	74.1	75	90.2	54.4	230	192	1.69733	6.83795	2.13299e-09	8.6102e-08
AT1G58848.1I1	Chr1	21791882	21792131	+	15.6	13.5	91.3	78.2	32.9	22.5	227	192	1.65279	7.02154	2.0008e-10	9.41939e-09
AT1G59218.1I1	Chr1	21828140	21828389	+	14.6	15.1	89.1	83.2	32.4	22.5	227	192	1.64711	7.04507	1.70553e-10	8.1287e-09
AT1G59124.1I1	Chr1	21816574	21816823	+	14.6	15.3	89.1	83.5	32.4	22.5	227	192	1.63999	7.0485	3.22546e-10	1.46477e-08
AT1G58807.1I1	Chr1	21780316	21780565	+	14.6	15.3	89.1	83.5	32.4	22.5	227	192	1.63999	7.0485	3.22541e-10	1.46477e-08
AT5G14370.1I1	Chr5	4632538	4632853	-	14.6	14.8	65.1	57.9	60	55.8	176	239	1.17649	6.65678	2.59894e-05	0.000448008
AT1G55325.1I11	Chr1	20640043	20640587	+	3.12	4.16	66.4	64.8	7.16	8.95	206	208	3.25735	6.52538	1.83927e-16	1.53979e-14
AT2G35940.1I3	Chr2	15090540	15090856	-	5.76	5.32	56.4	59.5	9.25	9.6	209	205	2.48469	6.40762	9.26782e-12	5.15757e-10
AT2G01060.1I1	Chr2	74908	75189	-	11.2	12.2	40.1	59.7	54	83.9	176	234	1.20293	6.36698	0.000131731	0.0017951
AT3G49010.1I3	Chr3	18167450	18167709	-	29.1	28.7	221	193	69.4	55.5	280	129	1.95377	8.23548	3.37409e-28	5.36927e-26
AT5G17440.1I7	Chr5	5751757	5751995	+	3.57	4.62	68.8	66.1	6.26	14.7	208	198	3.13123	6.57007	1.28174e-16	1.08722e-14
AT3G11964.1I25	Chr3	3798593	3798833	-	8.6	8.89	47.4	60.6	58.2	81.6	153	252	1.73285	6.39177	1.77346e-07	5.26162e-06
AT4G00430.1I1	Chr4	186898	187200	-	7.24	9.2	72.7	72.5	22	13.1	245	159	2.24715	6.73718	1.14879e-12	6.89092e-11
AT2G27680.1I1	Chr2	11805462	11805664	-	2.4	1.6	42.5	37.1	11.3	11.1	192	210	3.37504	5.84849	7.66046e-11	3.8213e-09
AT1G64650.1I6	Chr1	24023867	24024169	-	7.64	6.63	60.5	59.5	35.5	26	174	228	2.17473	6.48352	2.27121e-10	1.06146e-08
AT3G04840.1I3	Chr3	1330145	1330383	+	21.4	19.6	181	140	86.2	75	273	122	2.08082	7.8611	4.18555e-19	4.17579e-17
AT1G32700.1I2	Chr1	11828064	11828268	+	2.38	4.12	50.3	51.9	13.2	10.4	178	213	3.05741	6.19772	1.14385e-12	6.88275e-11
AT4G24960.1I3	Chr4	12828689	12828955	+	4.11	7.29	60.3	70	40.3	10.8	207	182	2.61276	6.55682	1.07644e-13	7.1472e-12
AT4G09800.1I2	Chr4	6174339	6174575	+	20.6	19.7	117	116	97.3	99.9	249	136	1.64373	7.46643	1.04236e-13	6.94486e-12
AT2G31010.1I3	Chr2	13195451	13195689	+	4.59	1.09	119	134	16.6	17.6	176	208	4.5515	7.3887	5.26e-39	1.23514e-36
AT3G26080.1I3	Chr3	9529683	9529993	+	8.22	10.4	50.3	48.4	28.5	26	191	191	1.51389	6.30076	5.21681e-06	0.000110506
AT1G07890.2I2	Chr1	2437834	2437992	+	21.5	16.8	98.7	81.6	68.5	60.9	218	164	1.34749	7.1549	2.03517e-08	7.12494e-07
AT5G40810.1I2	Chr5	16340260	16340588	+	4.81	5.32	42.8	46.3	26.2	20.1	226	152	2.23373	6.0758	3.45156e-08	1.15582e-06
AT5G46340.1I2	Chr5	18799103	18799692	-	2.68	2.52	22.1	20.6	15.9	19.8	178	199	2.11713	5.13634	0.000271574	0.00325805
AT3G11510.1I1	Chr3	3624568	3624863	-	16.9	27.2	102	98.8	52.8	47.4	190	187	1.30001	7.31323	7.31859e-09	2.74162e-07
AT1G32060.1I1	Chr1	11533192	11533459	+	8.64	8.71	44.2	55.2	27.9	23.2	222	150	1.62499	6.29415	2.84851e-06	6.40749e-05
AT5G09660.1I1	Chr5	2995170	2995488	-	10.7	7.72	42	50.3	16.9	13	177	192	1.43294	6.22276	3.31076e-05	0.00055822
AT1G78950.1I2	Chr1	29687724	29687955	-	7.36	6.99	37.6	32.5	15.6	21.8	147	220	1.39398	5.86207	0.000317929	0.00367616
AT2G21580.1I2	Chr2	9236797	9237144	+	6.65	13.2	94.1	85.9	56.5	41.2	213	153	2.28718	7.03	8.55436e-16	6.8918e-14
AT5G08420.1I8	Chr5	2715309	2715513	+	4.76	3.48	31.1	32.3	29.8	22.2	194	169	2.0372	5.64685	1.13243e-05	0.000216319
AT1G28290.1I1	Chr1	9889642	9890074	-	7.87	8.38	57	62.1	60.6	43.5	146	216	1.97858	6.49447	1.84245e-09	7.53216e-08
AT3G05970.1I18	Chr3	1787507	1787734	-	2.67	4.84	69.7	70.1	17.4	7.57	146	215	3.30489	6.60976	1.44549e-17	1.3006e-15
AT1G78960.1I2	Chr1	29696926	29697359	+	6.17	7.31	78.7	73.2	19.4	19.7	156	205	2.59514	6.76853	1.35942e-15	1.07278e-13
AT2G39190.1I7	Chr2	16352268	16352629	+	3.03	1.07	42.6	43.2	8.57	5.87	205	153	3.44869	5.9444	4.55487e-12	2.61803e-10
AT1G57860.1I1	Chr1	21430292	21430590	-	7.74	5.64	53.1	63.8	25.8	15.2	218	137	2.22881	6.44249	1.60718e-10	7.69806e-09
AT5G27700.1I1	Chr5	9808083	9808428	-	9.85	8.99	72.7	59.3	28.2	16.8	213	142	1.91533	6.64243	5.38721e-10	2.36828e-08
AT2G31370.1I2	Chr2	13380068	13380269	+	4.83	7.4	48.2	64.5	35.3	27.9	208	146	2.30407	6.38558	2.75208e-10	1.26471e-08
AT3G48820.1I5	Chr3	18101794	18101983	-	2.57	4.1	84.3	70.7	12.7	14.2	166	187	3.62045	6.73719	4.80165e-21	5.56962e-19
AT1G79820.1I2	Chr1	30026419	30026665	-	7.9	9.19	52.5	62.3	36.1	33.7	194	158	1.85372	6.45927	2.21513e-08	7.7129e-07
AT4G13615.1I1	Chr4	7924360	7924664	+	11.2	7.44	53.5	58	11.7	6.97	228	124	1.68774	6.44116	2.01124e-07	5.90341e-06
AT1G66260.1I2	Chr1	24696917	24697661	-	4.57	7.3	32.5	27.8	7.7	9.93	166	185	1.44789	5.6565	0.000625037	0.00642467
AT3G04400.1I3	Chr3	1167990	1168225	+	26.3	26.1	108	111	53.4	24.1	226	123	1.17711	7.45697	2.28e-08	7.89594e-07
AT3G13440.1I1	Chr3	4378075	4378333	+	3.29	3.51	55.7	60.2	8.66	8.88	191	157	3.17494	6.36106	3.55881e-14	2.49381e-12
AT2G21660.2I2	Chr2	9265665	9265715	-	153	131	1060	930	1230	846	186	158	1.92492	10.4759	2.97507e-49	9.39099e-47
AT1G78970.1I3	Chr1	29703906	29704209	+	3.21	4.05	22.4	22.6	15.9	23.6	160	183	1.72425	5.2447	0.00108867	0.00987391
AT4G24520.1I6	Chr4	12665792	12665995	-	11.4	5.73	148	126	15.5	14.9	179	163	3.10309	7.55437	6.85382e-32	1.26895e-29
AT4G35100.1I2	Chr4	16709346	16709604	+	31.1	22.8	116	113	15.1	9.76	255	82.8	1.20086	7.5151	6.44257e-09	2.43239e-07
AT3G25220.1I5	Chr3	9184077	9184377	+	21	16.8	79.1	64.5	58.4	40.1	181	153	1.03868	6.8965	4.73917e-05	0.000756029
AT1G02780.1I1	Chr1	608939	609279	-	27.5	35.5	177	182	44	39.7	247	86.3	1.62436	8.07794	7.59501e-20	8.12455e-18
AT2G43430.1I4	Chr2	18036467	18036710	-	11	6.91	70.2	56.6	38.4	28	154	177	1.92984	6.58568	1.41601e-09	5.86351e-08
AT4G33080.1I5	Chr4	15961665	15961946	+	8.64	11.3	53.5	68.8	37.1	33.8	167	163	1.72436	6.56223	3.15532e-08	1.07198e-06
AT1G34210.1I3	Chr1	12459871	12460121	+	4.86	3.88	52.1	46.8	4.12	5.27	180	149	2.59278	6.18462	1.01883e-10	5.03016e-09
AT5G58060.2I1	Chr5	23498470	23498617	+	4.95	9.67	35.6	51	38.2	26.1	180	148	1.67109	6.10242	5.97158e-06	0.000123372
AT1G16710.1I2	Chr1	5714934	5715173	+	5.08	9.19	47.1	43.8	21.1	24.2	158	169	1.77529	6.15363	1.141e-06	2.8239e-05
AT4G14950.2I1	Chr4	8545570	8545863	+	7.87	8.82	39.6	39.3	56.3	53.3	173	151	1.34836	6.02617	0.0003224	0.00371322
AT4G26640.1I2	Chr4	13439026	13439317	-	9.18	5.33	46	46.8	24.6	23.8	182	140	1.78126	6.18064	1.51354e-06	3.62691e-05
AT1G16880.1I1	Chr1	5773951	5774331	+	6.39	6.12	52.2	41.9	19.6	16.1	189	132	2.01247	6.17182	1.08669e-07	3.32658e-06
AT1G51950.1I1	Chr1	19305942	19306217	+	8.39	9.4	58.8	66.5	24.6	31.2	164	156	1.92231	6.5703	3.25359e-09	1.28377e-07
AT1G06720.1I11	Chr1	2062945	2063364	-	10.1	8.02	51.1	49.6	42.9	39.5	176	144	1.58164	6.3179	3.56964e-06	7.75772e-05
AT4G14950.1I1	Chr4	8545566	8545863	+	7.77	8.7	39	38.8	55.5	52.6	170	149	1.34713	6.00767	0.000270986	0.00325805
AT5G47620.4I3	Chr5	19303922	19304056	-	1.81	3.38	55.7	63.3	5.98	6.41	160	158	3.59148	6.37736	1.22042e-16	1.03979e-14
AT2G31610.1I3	Chr2	13450897	13451177	+	16	14.1	59.3	64.1	41.3	32.7	159	157	1.14741	6.66665	4.07646e-05	0.000666885
AT3G17900.1I8	Chr3	6131926	6132270	+	1.41	3.01	46.6	42.7	11.5	13.5	132	183	3.40203	5.9996	5.84381e-12	3.29013e-10
AT1G67140.1I39	Chr1	25104466	25104758	-	4.57	9.3	50	48.2	23.7	22.9	133	182	1.92686	6.23895	8.9125e-08	2.78136e-06
AT5G48385.1I4	Chr5	19610930	19611271	+	5.34	8.91	28.8	37.2	33.8	20.8	159	155	1.31741	5.79503	0.00131162	0.0115638
AT1G48830.1I4	Chr1	18060240	18060473	-	7.29	7.49	63.6	72	17.5	15.7	179	132	2.30055	6.63815	2.07075e-12	1.22684e-10
AT2G36910.1I7	Chr2	15504199	15504526	+	14.8	8.1	51.1	41.4	34.5	32.4	169	142	1.12465	6.27861	0.000548088	0.00572066
AT3G28730.1I1	Chr3	10785008	10785293	+	1.7	2.49	34.4	30.5	16.3	19.1	165	145	3.01762	5.59982	5.39924e-08	1.74433e-06
AT1G17580.1I36	Chr1	6048838	6049002	+	0	0.394	91.7	111	2.45	0.698	182	127	7.5936	7.05183	4.68085e-37	1.03597e-34
AT5G16110.1I1	Chr5	5261971	5262500	-	9.18	9.28	54.3	58.5	19.2	20	145	164	1.71828	6.4528	1.34433e-07	4.05722e-06
AT5G07090.1I1	Chr5	2202413	2202731	+	24.4	24.6	85.1	96.4	64	41.8	170	139	1.00304	7.2289	6.57061e-06	0.000135157
AT3G05590.1I1	Chr3	1621514	1621791	+	29.4	29.2	117	100	67.6	51.3	208	99.1	1.00308	7.47862	7.75691e-07	1.98881e-05
AT5G14910.1I3	Chr5	4824720	4825067	+	7.35	8.75	51.7	45.5	30.9	14	184	120	1.69956	6.25369	1.15738e-06	2.86077e-05
AT2G35110.1I1	Chr2	14803545	14803759	-	1.13	1.51	57.8	60.3	9.64	5.89	166	135	4.51082	6.33918	2.01267e-18	1.8997e-16
AT2G27980.1I17	Chr2	11914290	11914584	-	3.3	5.5	44	44.3	19.3	17.9	146	155	2.42011	6.04684	8.88913e-09	3.28523e-07
AT5G20720.1I1	Chr5	7014750	7015009	+	14.5	8.23	66.3	69.9	26.3	16.8	171	130	1.6919	6.71412	8.16337e-09	3.03447e-07
AT1G09340.1I1	Chr1	3015575	3016034	+	7.67	8.03	31.8	30.7	48	40.7	154	147	1.10102	5.76117	0.00563059	0.0350411
AT1G27920.1I1	Chr1	9727190	9727292	+	1.19	1.27	30.6	38.1	6.74	4.49	129	170	3.82733	5.63799	1.81822e-10	8.62309e-09
AT4G00370.1I8	Chr4	163940	164126	-	0	4.86	55.1	44.6	21.6	21.2	123	176	3.42852	6.14561	1.49267e-13	9.7428e-12
AT3G63440.1I4	Chr3	23425862	23425943	+	7.49	7.98	45.4	59.3	27.6	28.3	112	187	1.8634	6.3331	7.30548e-08	2.30224e-06
AT2G31300.1I6	Chr2	13348044	13348278	-	1.04	3.04	65.2	58.8	8.81	4.4	150	147	3.98507	6.41914	2.68087e-18	2.51805e-16
AT5G01400.1I12	Chr5	166018	166264	-	4.44	6.3	69.8	70.3	16.5	12.6	158	138	2.80183	6.64223	1.76977e-15	1.37963e-13
AT4G25970.1I5	Chr4	13185022	13185267	+	9.41	11.1	56.4	66.6	36.9	30.1	192	103	1.69226	6.57437	6.0438e-08	1.93633e-06
AT1G48090.1I61	Chr1	17734411	17734599	-	1.29	3.44	26.1	30.1	1.83	6.7	145	145	2.64284	5.43849	2.07375e-06	4.80032e-05
AT3G48000.1I1	Chr3	17719553	17719767	-	1.13	3.62	72.4	64.6	9.1	3.21	159	129	3.91762	6.55714	3.70171e-20	4.07294e-18
AT3G28710.1I2	Chr3	10774683	10774992	-	3.93	2.93	26	21.9	21.7	24.1	141	146	1.8935	5.30331	0.000224488	0.00276199
AT3G42050.1I8	Chr3	14230002	14230320	-	7.63	5.08	29.8	26.7	26.3	25.9	122	165	1.25725	5.60228	0.00318399	0.0231787
AT5G24150.1I1	Chr5	8174983	8175197	-	6.24	7.85	33.8	32.3	1.61	3.75	197	86.6	1.33567	5.79404	0.00130878	0.0115638
AT4G04200.1I2	Chr4	2027453	2027699	+	11.8	15.2	150	142	37.3	22.1	183	99.8	2.5437	7.68289	1.01441e-27	1.5502e-25
AT3G51140.1I1	Chr3	18997889	18998138	+	0.975	2.34	35.8	38.3	20.2	25.3	134	148	3.53068	5.74767	1.86306e-10	8.81405e-09
AT3G16870.1I1	Chr3	5764136	5764387	-	8.22	7.21	66.6	74.7	42	24.9	148	134	2.29844	6.69482	7.80307e-13	4.73969e-11
AT2G26770.1I4	Chr2	11406803	11407019	-	2.81	1.8	26.8	23.8	16.2	24.9	139	142	2.52805	5.31356	1.54228e-05	0.00028241
AT4G38520.1I1	Chr4	18017683	18017947	-	7.36	7.1	65.8	64.8	34.9	25.6	150	130	2.27768	6.58889	5.45117e-12	3.09623e-10
AT3G28690.2I1	Chr3	10755620	10755909	+	8.4	3.13	71.3	72.4	17.8	17.6	158	121	2.73754	6.68154	1.92523e-15	1.48877e-13
AT3G61490.1I1	Chr3	22758114	22758428	+	3.09	4.53	20.9	20.5	14.8	15.1	125	152	1.53664	5.16501	0.0036581	0.0259818
AT5G14240.1I1	Chr5	4597038	4597320	-	6.03	6.42	36.4	42.7	32.7	23.1	150	126	1.76973	5.96871	5.80589e-06	0.000120336
AT1G55680.1I4	Chr1	20806468	20806663	-	5.6	5.3	52.6	65.5	27.3	29.9	146	129	2.535	6.42902	5.76748e-12	3.25668e-10
AT4G20330.1I4	Chr4	10983034	10983360	-	3.35	4.16	44.1	34.7	9.66	9.31	138	137	2.48038	5.89062	3.95601e-08	1.29326e-06
AT5G37720.1I2	Chr5	14982983	14983792	-	5.7	5.67	28.8	28.6	8.99	7.36	124	149	1.43833	5.594	0.00131186	0.0115638
AT2G21050.1I4	Chr2	9035207	9035504	+	2.45	3.05	19.1	28.4	6.56	6.17	144	127	2.19137	5.26226	9.97644e-05	0.00143142
AT1G63430.2I12	Chr1	23525934	23526115	+	7.38	7.14	40.6	45.1	22.8	10.8	151	120	1.66586	6.08916	5.84934e-06	0.000120976
AT2G14835.1I8	Chr2	6370010	6370221	+	1.15	3.98	21.1	30.6	9.5	2.98	154	116	2.41007	5.35007	9.42982e-06	0.000183405
AT1G25470.1I1	Chr1	8946323	8946599	-	11.4	7.49	48.4	48.4	17	12.4	152	118	1.46537	6.28189	1.10336e-05	0.000211395
AT4G12750.1I11	Chr4	7500910	7501212	-	1.21	1.5	49.1	43.4	14.2	18.6	130	139	4.124	6.02052	5.72677e-14	3.95229e-12
AT1G52360.1I19	Chr1	19504016	19504230	+	7.94	12.4	79.1	92.2	31.3	46.3	156	113	2.18096	6.97194	2.22209e-14	1.62069e-12
AT4G34040.1I6	Chr4	16304770	16305083	-	2.33	5.57	31	41.6	11.9	12.3	119	149	2.29125	5.79895	4.44975e-07	1.21878e-05
AT2G38170.1I1	Chr2	15992604	15992893	-	12.6	12.5	57.1	59.4	15.3	6.54	214	53.7	1.32503	6.5562	7.23355e-06	0.000147233
AT5G20840.1I7	Chr5	7066087	7066305	-	5.57	3.85	46	36.8	16.8	17.3	119	147	2.23132	5.9783	6.10845e-08	1.95379e-06
AT3G02890.1I10	Chr3	644222	644478	+	2.85	4.29	27.9	34.7	22.8	13.9	130	136	2.22105	5.612	3.2504e-06	7.19385e-05
AT5G15650.1I1	Chr5	5092545	5093157	+	8.53	10.5	44.8	45.6	35.9	34.9	136	130	1.35647	6.20702	6.72716e-05	0.00101514
AT5G45410.2I1	Chr5	18403600	18403741	-	10.3	12.4	48.2	45.7	24.4	23.1	132	134	1.1588	6.29255	0.000398655	0.00448109
AT1G55750.1I8	Chr1	20843360	20843707	-	1.4	2.98	54.3	52.7	5.94	8.25	125	140	3.67466	6.2304	8.63352e-15	6.49369e-13
AT1G24460.1I3	Chr1	8669760	8670046	+	2.55	4.97	23.8	33.1	24.8	21	128	137	2.01101	5.50979	4.7925e-05	0.000763904
AT3G03702.1I3	Chr3	917359	917851	-	5.67	3.68	30.6	28.1	6.17	3.37	116	149	1.74792	5.58036	0.000136329	0.00184926
AT1G25470.2I1	Chr1	8946318	8946599	-	11.7	7.59	47.6	47.8	16.9	12.2	149	116	1.41447	6.2702	2.7942e-05	0.000479094
AT1G48230.1I7	Chr1	17807590	17807825	+	3.62	7.43	84.4	66.4	15.1	14.9	148	116	2.86737	6.73883	9.63938e-17	8.24917e-15
AT4G16590.1I4	Chr4	9347081	9347453	+	13.1	11.6	89.6	87.5	29.1	33.1	139	125	1.95091	7.04357	4.77697e-13	2.95758e-11
AT1G10820.1I3	Chr1	3604022	3604435	-	3.53	3.6	35.9	48	9.85	11.9	145	118	2.64365	5.96102	5.46135e-09	2.09062e-07
AT3G49140.1I2	Chr3	18214963	18215288	-	3.74	7.16	34.3	30	25.9	37.9	139	124	1.66119	5.70997	0.000103132	0.00147206
AT2G46340.1I4	Chr2	19023694	19023895	-	6.64	3.54	60.4	59.6	3.13	2.85	183	79	2.65494	6.44137	7.30877e-13	4.47455e-11
AT4G34350.1I1	Chr4	16430501	16430761	-	3.27	6.21	40.7	45.5	6.83	9.25	148	114	2.28016	6.02724	3.63391e-08	1.20225e-06
AT1G79820.1I7	Chr1	30024322	30024716	-	3.39	3.12	33.1	45.8	10.3	15.4	133	127	2.6833	5.87677	5.03983e-09	1.94084e-07
AT1G54630.1I3	Chr1	20401771	20402034	-	11.1	7.37	54.2	55.3	26.4	13.7	143	117	1.6748	6.41833	4.44008e-07	1.21878e-05
AT3G52300.1I2	Chr3	19397364	19397651	+	11.8	11.7	57.1	49.5	53.5	56.1	98.2	160	1.29163	6.44087	3.98966e-05	0.000658841
AT5G43710.1I16	Chr5	17552540	17552774	-	3.63	4.7	41.4	40.2	8.81	2.2	130	128	2.3843	5.94495	3.87704e-08	1.27393e-06
AT5G18400.1I1	Chr5	6094775	6094873	-	2.48	3.3	42.1	51.7	5.26	5.84	143	114	3.09873	6.08039	8.62024e-12	4.82508e-10
AT2G39805.1I4	Chr2	16610903	16611232	-	4.06	4.13	31.2	37.4	13.9	13.9	107	150	2.15896	5.7372	1.81551e-06	4.27355e-05
AT2G34357.1I16	Chr2	14504154	14504389	+	6.2	3.85	49.3	46.2	12.7	14.4	126	130	2.3447	6.15836	3.2498e-09	1.28377e-07
AT1G79920.1I1	Chr1	30062278	30062632	-	2.06	5.11	36.2	39.2	14.1	15.8	165	90.2	2.48229	5.83227	6.46623e-08	2.06138e-06
AT3G57650.1I8	Chr3	21351960	21352202	+	5.02	5.34	40.5	35.6	33.4	26.7	112	143	1.97526	5.89298	1.43476e-06	3.46194e-05
AT4G33430.1I1	Chr4	16089935	16090203	-	4.53	4.82	61.1	66	11.1	8.97	147	107	2.85818	6.50531	1.07016e-14	8.01784e-13
AT2G31510.1I4	Chr2	13419913	13420171	-	2.35	3.51	39.7	30.6	17.8	20.6	130	124	2.66508	5.72639	6.22431e-08	1.98755e-06
AT3G15000.1I3	Chr3	5051129	5051486	+	10.5	5.25	77.7	74.5	28.6	24.4	129	125	2.37613	6.78979	2.71013e-14	1.93273e-12
AT4G26630.1I3	Chr4	13433303	13433733	-	10.2	10.7	40.9	44.4	28.1	28.9	112	142	1.13895	6.16686	0.000686339	0.00697903
AT2G33150.1I12	Chr2	14048099	14048385	-	5.94	9.94	44	31.5	39.1	29	103	149	1.35609	5.96633	0.000227521	0.00279574
AT3G23050.1I3	Chr3	8196211	8196522	+	11.7	13.7	56.6	50.8	16	12.7	123	129	1.19101	6.46882	7.5074e-05	0.00111025
AT3G24120.2I5	Chr3	8706345	8706623	-	2.18	2.09	20.8	31.7	24.1	15.9	113	138	2.68722	5.34871	2.00624e-06	4.68812e-05
AT4G17900.1I3	Chr4	9947198	9947493	+	2.06	6.13	44.6	52.6	28	18.8	118	132	2.65971	6.15628	9.75416e-11	4.82819e-09
AT5G20200.1I7	Chr5	6820859	6821101	+	1	1.07	54.3	52.2	10.2	4.97	134	115	4.68841	6.196	1.43092e-17	1.29354e-15
AT2G14120.1I4	Chr2	5958657	5958952	-	0.823	2.85	38.5	48.2	8.16	3.49	133	116	3.61547	5.95134	4.59849e-12	2.62742e-10
AT5G24620.2I1	Chr5	8430070	8430338	+	9.51	7.96	41.2	43.9	18.4	17.5	121	128	1.39184	6.1202	9.46311e-05	0.00136693
AT1G23440.1I2	Chr1	8322201	8323450	+	3.5	2.74	40.2	37.2	2.48	3.71	144	103	2.71519	5.84918	8.33525e-09	3.09239e-07
AT1G78900.1I17	Chr1	29663706	29663906	+	8.5	7.11	57.9	77.6	12	7.44	141	105	2.22156	6.6448	5.568e-12	3.15329e-10
AT5G58060.1I1	Chr5	23498470	23498751	+	4.32	8.28	27	38.9	27.5	20	136	110	1.49047	5.7661	0.000448744	0.00495729
AT5G13650.1I5	Chr5	4399160	4399568	+	2.38	2.53	40.4	29.5	25	26	95.7	150	2.90396	5.70305	2.07063e-08	7.22281e-07
AT3G63460.1I14	Chr3	23433351	23433638	-	5.5	5.85	52.8	43.6	25.1	39.5	119	126	2.18554	6.18606	1.93814e-08	6.81002e-07
AT3G46970.1I12	Chr3	17302903	17303150	-	1.97	1.05	35.2	41	44.8	53.1	102	142	3.69821	5.77782	1.0588e-10	5.20084e-09
AT2G39460.1I1	Chr2	16475065	16475367	+	10.9	10.1	56.5	68	27.5	19.5	140	104	1.67593	6.59319	7.81922e-08	2.4521e-06
AT1G67250.1I2	Chr1	25164146	25164440	-	9.91	4.84	68.2	73.4	27.5	18.5	151	92.8	2.36577	6.69148	3.07437e-13	1.92198e-11
AT3G18600.1I3	Chr3	6402146	6402384	-	5.1	3.53	57.6	48.1	20.7	30.1	136	107	2.70632	6.2657	2.34187e-11	1.24222e-09
AT5G06120.1I8	Chr5	1847099	1847352	+	1.44	3.32	24.2	34.6	23.3	27.6	100	143	2.69892	5.49249	4.44943e-07	1.21878e-05
AT1G20696.1I6	Chr1	7180755	7180982	+	4.81	7.97	70.7	57.7	85.8	84.7	96.8	146	2.42914	6.55184	2.22451e-12	1.30987e-10
AT2G22310.1I4	Chr2	9477404	9477682	-	3.93	4.88	24.9	31.5	36.9	24.7	98.8	144	1.77477	5.52547	0.000155958	0.00206584
AT3G24120.1I5	Chr3	8706336	8706623	-	2.11	2.03	20.2	30.9	23.4	15.4	109	133	2.69128	5.31423	3.37036e-06	7.41942e-05
AT4G34830.1I14	Chr4	16601321	16601547	-	4.83	3.72	18.7	24.7	12.9	14.2	114	127	1.4416	5.23729	0.00453427	0.0293175
AT3G56310.1I4	Chr3	20883661	20883865	+	4.17	4.44	38.8	46.4	14.6	14.3	141	99	2.39961	6.00098	2.34401e-08	8.05114e-07
AT5G16280.1I2	Chr5	5330730	5330996	-	5.48	5.83	43.1	43.5	17.7	20	125	115	2.03643	6.05797	2.00674e-07	5.89922e-06
AT5G02870.1I1	Chr5	658940	659412	+	9.52	9.17	45.8	44.6	48.7	28.4	131	109	1.38224	6.20283	6.72575e-05	0.00101514
AT5G26830.1I11	Chr5	9439668	9439961	+	9.12	7.72	37.3	38.2	27.8	31.5	107	133	1.27231	5.98021	0.000637478	0.0065256
AT5G63910.1I1	Chr5	25573346	25573543	-	1.23	1.31	65.6	50.1	15.1	20.1	152	87.8	4.53345	6.3109	1.26924e-18	1.2281e-16
AT1G22060.1I5	Chr1	7779459	7779671	-	3.44	2.74	63.6	50.9	15.9	14.9	141	98.3	3.29174	6.33859	1.78425e-14	1.31129e-12
AT4G17520.1I1	Chr4	9771647	9771881	+	4.15	1.38	29.5	31.2	7.83	5.14	134	105	2.53541	5.54534	7.66843e-07	1.97689e-05
AT2G30710.1I7	Chr2	13086712	13087163	-	5.38	4.59	39.3	50.3	17	18.4	118	121	2.26435	6.08036	3.48037e-08	1.16143e-06
AT1G65440.1I4	Chr1	24313197	24313434	-	6.66	5.73	38.1	48.6	12.3	22.2	126	113	1.90844	6.07397	9.55228e-07	2.4106e-05
AT1G76460.1I1	Chr1	28688077	28688299	-	12	8.44	47.7	46.5	40	31.7	122	117	1.31346	6.26964	6.76354e-05	0.00101983
AT5G21060.1I9	Chr5	7149919	7150156	-	0	1.64	16	21.1	5.8	6.76	109	127	3.48185	4.87814	1.09301e-05	0.000210249
AT3G04490.1I20	Chr3	1207036	1207348	+	1.17	1.04	23.2	25.3	4.04	2.57	108	128	3.4716	5.20699	2.50012e-07	7.21735e-06
AT3G12140.2I1	Chr3	3871016	3871433	-	5.53	7.59	40.6	36.4	33.8	36.4	116	119	1.65647	5.94786	2.58535e-05	0.000446066
AT3G27430.1I7	Chr3	10154447	10154775	+	5.92	4.33	28.2	36.5	16.9	21.5	97.6	137	1.75734	5.70562	6.86262e-05	0.00103306
AT1G24460.2I3	Chr1	8669754	8670079	+	2.24	4.57	21.3	29.6	22	18.7	113	121	1.99086	5.36955	9.14413e-05	0.00132284
AT2G32000.1I3	Chr2	13620758	13621014	-	5.22	3.28	42.7	33.9	9.4	9.17	95.6	138	2.2649	5.87203	2.63941e-07	7.59669e-06
AT3G07950.1I4	Chr3	2532925	2533165	+	2.02	3.5	27.4	38.7	22.4	15.7	120	112	2.66027	5.64642	2.86299e-07	8.18145e-06
AT5G63160.1I2	Chr5	25334688	25335033	-	3.52	0.562	20.7	23.3	15.1	18.1	105	126	2.49645	5.14099	2.53249e-05	0.000438912
AT3G12140.1I1	Chr3	3871010	3871433	-	5.45	7.79	40	36.1	33.3	35.9	114	117	1.62662	5.93636	3.8408e-05	0.000640299
AT5G65910.1I2	Chr5	26362174	26362467	-	6.63	6.84	45.3	35.9	11.1	7.23	130	100	1.6953	6.01323	1.50623e-05	0.000280217
AT4G23460.1I14	Chr4	12244199	12244499	-	2.43	1.08	29.3	29.8	8.21	8.01	121	108	3.12754	5.47319	4.09239e-08	1.33558e-06
AT3G16785.1I4	Chr3	5712474	5712702	+	7.99	1.7	39.6	29.4	13.6	16.6	98.7	130	1.92938	5.7692	9.36932e-06	0.000182621
AT5G09680.1I1	Chr5	3000198	3000477	-	6.96	9.03	36.7	41.5	34.9	32.4	136	92.5	1.39671	6.00653	0.000190341	0.00243749
AT3G05060.1I1	Chr3	1415589	1415883	-	6.61	5.06	53.8	58.6	9.55	4.67	150	78.3	2.36687	6.37621	1.05616e-10	5.20084e-09
AT5G19390.1I14	Chr5	6535314	6535593	+	6.53	5.79	35.9	38.9	33.9	24.8	108	119	1.70436	5.90307	2.98607e-05	0.000508821
AT5G39740.1I1	Chr5	15903368	15903778	+	6.81	14.2	35.1	43.2	56.7	49.7	127	99.5	1.00839	6.07714	0.00423153	0.0280669
AT4G28680.1I3	Chr4	14156075	14156360	+	5.11	3.85	60.6	50.1	7.44	9.44	109	116	2.71973	6.32719	3.04708e-12	1.77255e-10
AT1G74850.1I1	Chr1	28120182	28120479	-	2.45	5.22	25.1	33.9	13.1	11.2	101	124	2.03515	5.55391	3.06658e-05	0.000519322
AT3G27240.1I2	Chr3	10057970	10058310	-	4.28	5.51	23.3	25	13.6	18.2	104	121	1.40314	5.37794	0.00320782	0.0233313
AT5G27850.1I3	Chr5	9873650	9873870	+	8.83	13.8	55.7	52	30.5	15.1	158	66.5	1.3604	6.44324	1.70813e-05	0.000311458
AT3G55610.1I6	Chr3	20627121	20627465	-	1.76	2.63	15.5	18.2	18.2	20	97.5	126	2.01416	4.85801	0.00131883	0.0115638
AT1G78870.1I3	Chr1	29651019	29651315	+	3.28	10	41.4	54.9	9.68	10.3	116	107	1.96067	6.20872	1.00831e-07	3.12641e-06
AT3G14010.1I10	Chr3	4639398	4639678	+	6.94	8.08	33	38.3	12.9	13.5	99.6	123	1.3533	5.89096	0.000546811	0.00572066
AT5G13650.1I10	Chr5	4400893	4401070	+	6.17	2.92	35.3	36.4	16.2	13.6	121	101	2.07502	5.80369	1.69295e-06	4.00955e-05
AT5G19820.1I13	Chr5	6696861	6697096	-	6.2	6.88	38.4	51.5	30	19.5	104	118	1.88341	6.12543	8.55195e-07	2.1724e-05
AT5G06530.1I3	Chr5	1992443	1992850	-	0.895	2.38	15.3	18.3	3.66	6.75	86.9	134	2.41385	4.81945	0.0005351	0.00565807
AT1G79940.3I1	Chr1	30069713	30069991	+	3.06	3.49	43.3	44.3	12.6	14.8	116	104	2.82501	6.00573	3.97961e-10	1.7779e-08
AT4G18030.1I5	Chr4	10013106	10013406	-	4.05	3.02	39	40.4	26.7	20.4	114	106	2.57633	5.89305	1.44133e-08	5.20095e-07
AT5G19400.1I1	Chr5	6540129	6540568	+	4.15	2.8	22.3	34.6	12.8	12.9	108	112	2.12203	5.49838	2.13299e-05	0.000380636
AT3G01480.1I1	Chr3	188710	189004	+	4.54	4.62	29.9	26	30.2	29	106	114	1.70687	5.52252	0.000310567	0.00361268
AT4G19490.1I13	Chr4	10621532	10621825	+	5.8	8.38	62.4	63.3	20.7	14.3	149	70.3	2.25052	6.53926	3.57959e-11	1.85782e-09
AT4G38130.1I1	Chr4	17899063	17899303	-	1.52	3.5	29.7	32.1	23.4	18.1	105	114	2.69627	5.55674	4.61455e-07	1.26212e-05
AT1G01100.1I2	Chr1	50632	50882	-	8.74	7.24	34.8	43.4	23.4	13.5	138	79.6	1.39761	6.00639	0.000190652	0.00243749
AT1G06460.1I4	Chr1	1967979	1968225	-	1.97	5.52	43.5	37.4	62.6	69.8	99.5	118	2.52193	5.92207	1.47054e-08	5.27286e-07
AT1G10760.1I14	Chr1	3586822	3587071	-	2.93	4.93	46.1	51	38.4	35.9	112	105	2.71629	6.15079	9.69167e-11	4.80962e-09
AT4G02620.1I4	Chr4	1149578	1149995	-	6.7	6.97	31.8	40.4	26	21.8	102	115	1.50554	5.88403	0.000122973	0.0016853
AT3G49720.1I1	Chr3	18441689	18442067	-	10.9	11.6	54.8	67.7	18.3	18.8	127	89.2	1.55389	6.58853	2.16648e-07	6.33013e-06
AT2G47690.1I1	Chr2	19551518	19551950	+	1.12	3.89	47.7	42.8	11.1	8.61	122	93.7	3.24697	6.02476	1.2488e-11	6.83117e-10
AT5G42620.1I6	Chr5	17068265	17068432	+	5.09	2.71	60.7	76.8	1.37	5.14	139	76.3	3.22758	6.59099	4.60195e-17	3.99146e-15
AT3G12780.1I4	Chr3	4061573	4061803	-	4.22	4.5	52.3	48.1	13.4	16.4	138	77.2	2.61767	6.20296	6.12384e-11	3.07871e-09
AT1G15780.1I7	Chr1	5433098	5433425	-	1.86	0.988	26.6	31.8	5.08	4.55	125	89.9	3.39606	5.44508	7.12948e-08	2.25416e-06
AT5G14740.1I7	Chr5	4761481	4761737	+	2.85	2.52	47.9	42.1	4.03	1.79	174	40.8	3.14218	6.02282	1.24818e-11	6.83117e-10
AT5G66120.2I1	Chr5	26433072	26433329	-	4.25	3.52	23.4	33	25.2	22.5	98.8	116	1.95223	5.50481	7.4513e-05	0.00110365
AT1G50370.1I9	Chr1	18661235	18661588	+	8.94	11.5	43.9	41.6	22.4	12	130	84.8	1.17416	6.16356	0.000686486	0.00697903
AT1G12440.1I1	Chr1	4242360	4242807	-	8.15	7.66	29.2	36.9	12	10.1	99.8	115	1.17144	5.82193	0.00340999	0.0243848
AT2G31510.1I1	Chr2	13420732	13420999	-	4.09	3.15	26.7	32.8	13.3	10.1	117	97.5	2.12858	5.55525	8.36965e-06	0.00016683
AT5G10540.1I2	Chr5	3328559	3328800	+	4.53	1.61	43.5	33	18.1	24	93.4	121	2.72106	5.83335	1.40521e-08	5.08595e-07
AT4G34110.1I5	Chr4	16338528	16338794	+	7.3	5.59	56.1	51.2	32.1	27.8	109	105	2.15866	6.33326	1.71038e-09	7.03704e-08
AT1G22300.1I5	Chr1	7879288	7879635	-	7.35	8.94	41.1	41.1	31.9	19	106	108	1.44187	6.06597	6.40408e-05	0.000978688
AT3G23590.1I5	Chr3	8469392	8469687	+	4.53	2.19	17.8	25.4	4.27	4.46	138	75.8	1.77456	5.18757	0.00126017	0.0112128
AT1G71790.1I3	Chr1	26997409	26997655	+	0.987	1.84	63	67.7	4.89	3.26	117	96.2	4.56392	6.47569	4.83929e-21	5.57967e-19
AT3G11960.1I4	Chr3	3787540	3787799	+	1.41	3.49	31.4	34.3	17.7	14.4	99.9	113	2.81782	5.62781	9.87001e-08	3.07023e-06
AT5G13520.1I3	Chr5	4342411	4342806	-	4.61	2.45	23.7	31.6	11	11.7	81.7	131	2.05902	5.46816	3.35931e-05	0.000565461
AT1G60080.1I7	Chr1	22153067	22153333	-	2.74	0.729	52.8	50.2	9.48	9.04	103	109	3.94173	6.16982	2.48538e-15	1.89905e-13
AT1G12840.1I10	Chr1	4377803	4378120	+	3.83	5.91	67.1	60.8	14.5	15.2	137	74.3	2.80932	6.51715	3.36863e-14	2.39347e-12
AT5G12840.1I3	Chr5	4052332	4052684	-	3.79	6.43	42.7	55	11.6	12.7	158	53	2.35366	6.18814	2.03893e-09	8.2826e-08
AT1G70410.1I1	Chr1	26536183	26536452	-	2.26	4.56	27.8	32	10.2	6.17	110	101	2.21991	5.55293	8.36623e-06	0.00016683
AT3G62010.1I7	Chr3	22966600	22966994	+	3.7	5.08	23.2	27.6	24	20.1	100	111	1.62964	5.41007	0.000809949	0.00798954
AT3G63420.1I1	Chr3	23417497	23418007	+	9.76	7.73	33	38.7	38	29.1	105	106	1.14405	5.93424	0.00235342	0.0181478
AT3G48860.2I15	Chr3	18121194	18121474	+	1.73	4.62	33.4	38.1	5.52	9.81	90.7	120	2.57677	5.75507	1.05745e-07	3.24223e-06
AT1G10590.1I2	Chr1	3502515	3502762	-	4.42	2.09	32.5	32.2	14.8	8.34	117	93.2	2.39833	5.639	1.24065e-06	3.04066e-05
AT1G09130.1I1	Chr1	2941649	2941908	-	4.22	2.5	43.9	47	7.08	13.5	105	105	2.84216	6.0539	1.39925e-10	6.7525e-09
AT1G50020.1I3	Chr1	18520267	18520569	-	6.03	3.64	27.7	26.8	13.7	5.12	107	103	1.59376	5.50485	0.000464995	0.0051192
AT3G58680.1I2	Chr3	21708027	21708335	+	8.28	9.44	52.8	37	37.9	27.1	119	90.6	1.44882	6.18335	3.96051e-05	0.000655714
AT5G16280.1I10	Chr5	5328784	5329041	-	8.03	10.3	39.9	36.6	60.4	57.2	115	94.6	1.17011	6.01559	0.00162771	0.0138008
AT1G13180.1I3	Chr1	4496514	4496764	+	2.91	4.14	27.2	31.8	18.8	16.3	111	98.5	2.15392	5.54187	1.33458e-05	0.000251196
AT3G56160.1I2	Chr3	20840904	20841152	-	2.94	3.39	27	32.9	7.85	11.3	98.2	111	2.32707	5.54536	3.37544e-06	7.41942e-05
AT4G36690.1I4	Chr4	17296227	17296659	-	8.15	8.23	39.5	38.8	30.1	32.1	105	104	1.36416	6.01344	0.00019016	0.00243749
AT1G63430.1I12	Chr1	23525934	23526187	+	5.76	5.62	33.5	36.9	17.7	8.15	117	91.2	1.73011	5.81974	2.61859e-05	0.000450589
AT5G08690.1I1	Chr5	2826213	2826514	+	4.84	6.66	42.9	34.3	44.2	33.1	113	95.1	1.84765	5.9268	6.59113e-06	0.000135157
AT3G19460.1I1	Chr3	6747664	6747928	+	3.68	2.69	33.8	33.9	17.8	7.81	105	103	2.49394	5.69014	4.67435e-07	1.27125e-05
AT5G09330.1I4	Chr5	2893232	2893507	-	2.21	2.35	42.1	58.9	9.58	9.37	138	69.8	3.53576	6.15835	8.77239e-14	5.88545e-12
AT3G54440.3I1	Chr3	20156657	20156889	-	1.05	1.39	24.5	19	18.8	14.3	87.7	120	3.18295	5.08479	2.43036e-06	5.5512e-05
AT4G26640.1I5	Chr4	13437770	13438033	-	12	4.67	39	34.5	31.8	23.5	97.6	110	1.24823	5.94868	0.000765526	0.00760007
AT2G32980.1I3	Chr2	13998598	13998870	-	0.893	1.66	37.7	32.7	6.95	2.74	114	91.8	3.81241	5.67029	2.51769e-10	1.16861e-08
AT1G08540.1I2	Chr1	2704262	2704494	+	7.85	3.62	22.1	33.5	23.2	19	123	82.4	1.38019	5.56171	0.00270366	0.0200304
AT5G16260.1I6	Chr5	5313015	5313416	+	4.54	2.1	38.3	40.4	9.29	9.42	93.2	112	2.65187	5.87569	1.44238e-08	5.20095e-07
AT1G22910.1I2	Chr1	8106239	8106533	+	11.6	17.4	86.4	77.4	27.5	23.4	115	90.1	1.60846	6.9805	9.41815e-10	4.00323e-08
AT3G26100.1I4	Chr3	9539213	9539424	+	2.3	3.98	22.7	26.5	13.6	11.9	113	91.5	2.05599	5.31975	0.000143519	0.0019356
AT5G25520.1I2	Chr5	8887577	8887835	+	9.88	11.3	44.9	46.4	31.8	32	97.7	106	1.21762	6.24404	0.000301907	0.00352958
AT1G21630.1I4	Chr1	7584277	7584694	+	9.02	5.27	31	35.7	18.8	24.6	93.6	110	1.32856	5.80707	0.000926667	0.00868694
AT1G79940.1I1	Chr1	30069670	30069988	+	3.05	3.25	39.2	40.6	11.3	13.7	107	96	2.74564	5.88737	2.96136e-09	1.17812e-07
AT4G39050.1I11	Chr4	18196041	18196432	+	4.35	3.97	44.7	46.3	10.3	11	120	82.6	2.5427	6.07696	1.22517e-09	5.11728e-08
AT4G19490.1I10	Chr4	10620145	10620456	+	1.56	1.25	24	20.3	15.3	5.52	107	95.3	3.01818	5.11575	8.36604e-06	0.00016683
AT5G47620.1I3	Chr5	19303719	19304056	-	2.52	3.07	37.7	41.8	4.42	4.59	100	102	2.90776	5.8718	9.4498e-10	4.00784e-08
AT3G13225.1I1	Chr3	4262535	4262768	-	1.04	3.61	18.2	26.3	14.8	11.1	99.4	102	2.33197	5.16822	6.87815e-05	0.00103306
AT1G79940.2I1	Chr1	30069670	30069991	+	3.03	3.62	39.2	40.6	11.2	13.6	106	95.1	2.6697	5.89274	8.69506e-09	3.21968e-07
AT3G62600.1I4	Chr3	23152114	23152368	-	12.9	9.92	59.7	50	38.8	39.7	97.8	103	1.3749	6.46589	8.51915e-06	0.000169442
AT3G45140.1I1	Chr3	16525789	16526117	+	8.51	13	63.9	61	70.6	55.5	113	87.1	1.64621	6.60173	5.23607e-08	1.69732e-06
AT1G17210.1I3	Chr1	5883196	5883509	-	0.388	3.51	22.4	27.1	12.4	15.9	90.5	109	2.72893	5.2716	3.16843e-06	7.04482e-05
AT1G18170.1I2	Chr1	6254814	6255140	+	0.745	0.396	30.4	21.8	6.33	7.2	90.3	109	4.43444	5.27019	9.55708e-09	3.51186e-07
AT1G04040.1I2	Chr1	1042742	1042953	-	4.6	4.59	42.2	43.3	7.06	3.8	99.3	99.6	2.31244	6.0134	2.33515e-08	8.04354e-07
AT4G21150.1I11	Chr4	11281374	11281621	+	9.83	4.97	39.2	39.4	21.8	15.8	107	91.8	1.51436	5.99531	6.10314e-05	0.000938729
AT2G39960.1I2	Chr2	16682908	16683166	-	0.941	4.51	26.8	41.6	9.1	6.44	115	83.7	2.72696	5.68627	3.55496e-08	1.17815e-06
AT4G13730.1I8	Chr4	7973614	7973899	+	1.7	1.36	23.9	22.6	11.1	10.6	102	95.9	2.9716	5.17849	2.82944e-06	6.37204e-05
AT3G53710.1I2	Chr3	19904252	19904476	-	2.71	5.19	49.7	45.5	11	10.2	99.2	98.6	2.68072	6.12686	1.61756e-10	7.72857e-09
AT3G20430.1I1	Chr3	7121234	7121467	+	2.08	0.277	63.6	75.4	2.7	2.46	154	43.6	4.89811	6.55329	1.28808e-22	1.58988e-20
AT3G59020.1I10	Chr3	21813800	21814163	-	3.01	3.92	32.2	33.9	21.8	22.7	104	92.9	2.34117	5.67177	7.62752e-07	1.97486e-05
AT3G56190.1I5	Chr3	20846763	20846992	-	6.36	8.18	39.9	40.2	22.3	23	112	84.3	1.56679	6.01283	4.16442e-05	0.000674966
AT4G17010.1I3	Chr4	9577044	9577372	+	0.74	1.38	22.1	22.3	3.49	2.79	109	87.1	3.40053	5.10021	2.43036e-06	5.5512e-05
AT5G61150.1I4	Chr5	24605872	24606193	-	1.51	2.21	24	25.8	18.6	19.6	83	113	2.80205	5.27446	1.85849e-06	4.36937e-05
AT1G72320.1I1	Chr1	27232611	27232878	-	5.46	3.63	33.8	43.9	10.5	5.79	111	84.2	2.19046	5.89798	3.98588e-07	1.11068e-05
AT4G32420.1I9	Chr4	15649800	15650001	-	1.21	2.25	42.7	37.6	6.27	2.56	104	91	3.58741	5.851	1.91055e-11	1.02473e-09
AT4G15802.1I4	Chr4	8987001	8987418	-	12.2	8.52	44.1	38.3	32.6	10.8	107	87.9	1.10162	6.12744	0.00128236	0.011405
AT4G32410.1I6	Chr4	15643902	15644236	-	8.36	5.42	40.4	33.3	14.8	14.7	101	93.8	1.52366	5.90855	0.000152362	0.00203026
AT5G19180.1I8	Chr5	6455226	6455459	+	13.5	9.15	44.5	41.2	44.7	11.8	112	82.6	1.0306	6.19379	0.00243107	0.0187166
AT5G47210.1I1	Chr5	19170582	19170852	-	8.09	10.3	50.4	47.8	20.4	22.7	129	65.4	1.52435	6.29233	7.59866e-06	0.000154013
AT1G12000.1I1	Chr1	4053297	4053531	-	1.04	2.49	29.5	21.9	7.34	2.45	103	91.3	2.91952	5.30713	1.09041e-06	2.71246e-05
AT5G06160.1I1	Chr5	1865696	1866124	-	2.55	0.906	21.1	25.2	14.6	14	108	86.1	2.79886	5.1834	8.96472e-06	0.000176138
AT3G55440.1I1	Chr3	20553833	20554159	+	4.84	6.74	31.4	42.8	20.6	19.5	109	84.9	1.78086	5.88259	1.52487e-05	0.000282254
AT1G12240.1I3	Chr1	4155335	4155839	+	5.06	4.1	22.1	30.8	2.96	2.39	134	59.3	1.62776	5.46205	0.000693576	0.00702084
AT2G13370.1I21	Chr2	5547770	5548138	-	5.28	4.39	30	32.7	11.2	13.5	85.1	108	1.79485	5.66004	7.851e-05	0.00115046
AT1G01800.1I2	Chr1	293753	294054	+	5.65	4.51	36.3	28.9	23.4	17.5	86.1	107	1.78091	5.71273	6.85906e-05	0.00103306
AT5G62740.1I1	Chr5	25200992	25201301	+	5.89	8.78	31.7	30	14.3	13	96.3	96.7	1.1793	5.7302	0.00357887	0.0255037
AT2G44770.1I4	Chr2	18458496	18458683	+	6.49	4.84	63.8	61.2	7.66	4.9	123	69.1	2.56176	6.50417	7.90067e-13	4.78388e-11
AT5G45410.1I1	Chr5	18403304	18403741	-	7.5	9.17	36.2	30.4	19.1	16.4	96.3	95.4	1.10666	5.8436	0.00387766	0.0267231
AT3G03900.1I2	Chr3	1003635	1003887	-	3.85	3.85	36.3	33.4	10.7	18.4	74.6	117	2.26888	5.74753	1.13632e-06	2.81594e-05
AT4G00100.1I4	Chr4	37838	38089	+	13.1	11.6	53.3	48.5	52.7	25.3	122	68.7	1.15403	6.40282	0.000232265	0.00284676
AT2G39900.1I5	Chr2	16659818	16660027	+	2.32	3.4	38.9	41.9	21.4	14.2	119	71.5	2.8989	5.89378	5.53861e-10	2.42929e-08
AT5G08650.1I19	Chr5	2807071	2807348	-	0.438	1.63	19.7	17.8	19.9	9.09	88.4	102	3.19184	4.90347	1.09301e-05	0.000210249
AT4G31210.1I17	Chr4	15171122	15171321	+	0.61	1.62	59.4	43.3	5.47	5.75	95.1	95.2	4.53687	6.15027	9.45429e-17	8.12689e-15
AT3G13870.1I20	Chr3	4566382	4566598	-	7.87	3.89	27.3	26.8	22	20.1	77.3	112	1.30548	5.53829	0.003825	0.0264502
AT2G47850.1I2	Chr2	19596273	19596601	+	7.4	4.73	26.2	32.5	34.1	27.6	97.8	91.4	1.37849	5.6322	0.00158007	0.0134027
AT3G04600.1I10	Chr3	1245220	1245533	+	3.49	2.68	31.7	33	8.6	4.02	103	86	2.47363	5.63279	4.69169e-07	1.27237e-05
AT3G05070.1I1	Chr3	1416235	1416470	+	3.62	2.48	27.5	26.9	19.5	15.8	91.2	97.2	2.24084	5.4295	2.27893e-05	0.000402248
AT4G32940.1I8	Chr4	15900740	15901047	-	11.5	12.4	62.1	50.8	49.8	20.1	116	72.3	1.35005	6.50917	1.2196e-05	0.000231592
AT1G02065.1I1	Chr1	366326	366722	+	3.68	3.92	25	31.4	14	11.6	80.1	108	1.98343	5.5014	7.43773e-05	0.00110334
AT3G13300.1I4	Chr3	4305559	4305878	+	6.85	7.29	38.1	35.1	31.4	25.8	84.1	104	1.47714	5.90645	0.000152064	0.0020277
AT1G68890.1I21	Chr1	25903946	25904175	+	1.06	1.41	45.7	42.5	5.5	2	112	76	4.18084	5.95566	6.79575e-14	4.64015e-12
AT3G16785.1I1	Chr3	5711569	5711885	+	3.46	3.48	40.9	35.2	24.3	30.1	90	97.9	2.54146	5.83972	3.93541e-08	1.28871e-06
AT1G64790.1I11	Chr1	24078623	24078834	-	2.88	3.98	25.9	26.2	28.5	35.5	84.8	102	2.01398	5.39673	0.000128986	0.00176094
AT1G11860.3I1	Chr1	4001527	4001797	+	8.09	4.31	31	36.8	5.73	3.18	130	56.6	1.55404	5.79416	0.000211224	0.00265304
AT2G28290.1I27	Chr2	12064695	12064999	+	9.58	9.99	53.5	47.6	44.5	36.2	115	71.6	1.47731	6.33881	1.15147e-05	0.000219738
AT4G31930.1I1	Chr4	15450344	15450588	-	0.498	1.06	58	57.4	3.76	4.46	102	84.4	5.17716	6.29616	1.93834e-19	1.97475e-17
AT5G35980.1I13	Chr5	14133016	14133349	+	1.46	2.72	22.1	25.1	10.5	10.1	96.2	90	2.56419	5.22341	2.54531e-05	0.00043955
AT1G10290.1I1	Chr1	3370915	3371197	+	9.47	6.65	35.6	35.5	37.8	33.3	106	79.3	1.24844	5.90468	0.000913249	0.00858296
AT1G64790.1I55	Chr1	24066424	24066655	-	1.58	4.76	26.5	24.8	7.69	3.97	96.1	88.9	2.10256	5.36801	5.77637e-05	0.000896967
AT5G53120.1I3	Chr5	21535758	21535941	+	3.32	1.41	22.5	11.5	0.626	0.626	130	54.5	1.9232	4.87791	0.00293527	0.0215145
AT4G25500.3I2	Chr4	13025274	13025599	+	15.3	11.1	67.2	57.3	34.5	26.6	111	73.2	1.34824	6.64316	2.60177e-06	5.89378e-05
AT3G28690.3I1	Chr3	10755467	10755909	+	12.4	7.31	51.9	51.9	12.1	11.7	104	79.6	1.50502	6.37029	5.5362e-06	0.00011668
AT2G26430.1I6	Chr2	11243865	11244127	-	3.71	6.66	40	35.2	15.1	11.4	90.3	93	1.9568	5.87933	2.24041e-06	5.16636e-05
AT3G54440.1I1	Chr3	20156618	20156889	-	0.896	1.19	21.4	16.8	16.5	12.5	76.9	105	3.20677	4.92508	2.23646e-05	0.0003958
AT1G13350.1I5	Chr1	4574045	4574379	-	1.09	2.32	34.7	28	2.92	3.6	98.8	83.1	3.25208	5.54295	7.66934e-09	2.86188e-07
AT5G12250.1I3	Chr5	3962003	3962213	-	5.78	3.69	29.7	23.8	15.8	10.9	94.1	87.7	1.59681	5.48067	0.000692973	0.00702084
AT4G17150.1I9	Chr4	9640529	9640785	+	4.27	6.82	23.5	29	31.3	25.9	75.5	106	1.34577	5.49325	0.00322866	0.023417
AT4G20340.1I7	Chr4	10986349	10986579	+	3.17	2.25	41.7	41.8	2.74	0.996	120	61.3	3.02148	5.92993	1.89068e-10	8.92279e-09
AT3G46970.1I13	Chr3	17302479	17302743	-	1.84	1.96	32.1	28.2	29.7	27.5	89.1	91.9	3.04711	5.50331	8.2526e-08	2.5838e-06
AT1G73180.1I1	Chr1	27518053	27518318	+	4.58	5.85	39.5	38.2	22	9.07	124	56.8	1.99559	5.91825	2.02465e-06	4.71969e-05
AT5G61780.1I8	Chr5	24823766	24824017	+	6.29	7.47	44.8	43.5	24	18.9	76.8	104	1.78543	6.11345	1.28824e-06	3.13194e-05
AT5G05450.1I3	Chr5	1613040	1613364	+	1.5	1.8	27.5	25.6	2.48	4.42	94.2	86.4	3.05861	5.34043	6.34489e-07	1.67587e-05
AT3G22960.1I3	Chr3	8140461	8140652	+	2.54	3.72	58.9	46.5	13.8	10.2	107	73.6	3.15457	6.23383	2.28181e-13	1.45004e-11
AT5G57020.1I1	Chr5	23075133	23075447	+	8.51	7.82	38.3	40	16.2	15	106	74.6	1.36852	6.01274	0.000190175	0.00243749
AT3G11130.1I1	Chr3	3491288	3491622	-	6.54	5.42	36	27.4	24.2	25.5	90.5	89.6	1.5091	5.71277	0.000363498	0.00411715
AT1G51500.1I7	Chr1	19098333	19098586	-	6.24	8.17	45.4	54.1	28.3	24	75.7	104	1.89135	6.26088	1.23605e-07	3.74217e-06
AT3G18535.1I1	Chr3	6376696	6376943	-	3.93	3.14	23.5	20	11.6	10.7	102	77.7	1.71304	5.20367	0.00126017	0.0112128
AT5G24450.1I11	Chr5	8351832	8352038	+	1.77	1.25	53	54.3	19.7	15	100	78.8	4.19022	6.21751	2.35289e-16	1.9528e-14
AT4G32150.1I1	Chr4	15527173	15527434	-	6.98	8.91	69.2	66.5	15.1	11.8	94.7	84.1	2.19832	6.64915	1.21789e-11	6.70012e-10
AT5G18400.2I1	Chr5	6094573	6094873	-	2.43	2.37	29.7	38.8	4.2	4.2	102	76.7	2.90645	5.67651	3.4914e-08	1.1631e-06
AT5G06600.1I2	Chr5	2027230	2027435	-	4.74	5.04	38.6	37.9	6.71	15.1	114	64.5	2.06448	5.89022	1.43311e-06	3.46194e-05
AT1G69870.1I1	Chr1	26316395	26316959	+	3.01	5.39	31.2	31	11.7	20.8	82	96.5	1.9826	5.6279	1.77297e-05	0.00032267
AT3G11940.1I1	Chr3	3778875	3779261	-	17.6	13.9	64.1	63.2	23.6	27.9	114	64.2	1.12697	6.71322	3.89158e-05	0.000646527
AT1G20696.1I3	Chr1	7180095	7180367	+	12.1	9.98	42.2	50.6	98.6	87.3	107	71	1.1815	6.2725	0.000252983	0.00307136
AT2G35630.1I9	Chr2	14969756	14970039	+	3	3.88	34.6	31.2	13	6.27	94.3	83.6	2.34483	5.66552	7.63073e-07	1.97486e-05
AT2G22125.1I3	Chr2	9407254	9407472	+	8.35	8.6	47	48	30.2	25.2	83.2	94.5	1.59319	6.23758	4.83692e-06	0.000102911
AT1G78800.1I1	Chr1	29627633	29627880	-	6.39	6.8	28.9	30.9	30.8	26.7	83.4	93.9	1.28592	5.67121	0.00187687	0.0155897
AT1G04680.1I1	Chr1	1306873	1307679	-	4.22	3.93	20.7	25.1	14.7	18.3	81.7	95.4	1.58639	5.28461	0.00210323	0.0169112
AT4G04910.1I13	Chr4	2491222	2491501	-	0.87	0.232	22	28.8	12.7	17	102	74.9	4.43884	5.23595	1.70564e-08	6.02606e-07
AT5G15520.1I1	Chr5	5037768	5038052	-	2.14	7.05	34.9	23.4	13.1	15.1	87.7	89	1.76255	5.5697	0.000137265	0.00185867
AT5G36230.1I4	Chr5	14274332	14274878	+	5.56	6.98	29.2	26.3	17.7	18.5	96.7	79.9	1.25079	5.58025	0.00447952	0.0290708
AT5G19450.1I7	Chr5	6558825	6559232	-	2.98	4.13	32.3	32.5	15.8	14.6	85.5	90.6	2.27656	5.6517	3.07684e-06	6.87291e-05
AT1G35220.1I7	Chr1	12910983	12911312	+	2.21	1.96	28.5	29	9.05	7.83	76.8	99.2	2.85051	5.45388	2.41542e-07	6.9943e-06
AT3G06650.1I1	Chr3	2082653	2083148	-	5.89	9.66	31.1	35.6	20.8	17.2	84.8	90.4	1.20807	5.82737	0.00153538	0.0131486
AT5G47480.1I8	Chr5	19261064	19261314	+	2.43	2.84	32.1	23.7	8.71	8.93	94.6	80.5	2.48194	5.44143	5.65404e-06	0.000118335
AT5G47390.1I2	Chr5	19227654	19227940	+	4.67	4.07	36.2	42.6	15.8	11.8	128	47.1	2.26621	5.90933	1.01734e-07	3.14427e-06
AT1G58080.1I3	Chr1	21506133	21506374	-	4.03	1.34	30.1	26.2	15.7	14.7	101	74	2.46848	5.45391	3.44624e-06	7.52352e-05
AT5G04240.1I3	Chr5	1171196	1171501	+	2.79	5.51	27.8	24.2	31.6	30.6	79.7	94.6	1.74258	5.42534	0.000271546	0.00325805
AT1G04910.1I2	Chr1	1390530	1390776	-	1.97	5.25	46.7	45.2	9.08	8.61	98.3	75.8	2.75689	6.07425	2.54903e-10	1.17701e-08
AT2G43070.1I8	Chr2	17912632	17912834	-	3.61	4.8	17.1	31.3	26.1	24.7	83.9	90	1.62114	5.3497	0.000950316	0.00886548
AT1G19570.1I2	Chr1	6773955	6774140	-	17.7	15	59	62.9	36.2	17.3	92.5	81.4	1.01095	6.67649	0.000257807	0.00312206
AT1G79830.1I2	Chr1	30032902	30033360	-	6.89	4.23	26.5	25.1	13.5	18.6	74	98.5	1.31715	5.47562	0.00459486	0.0295653
AT3G27240.1I7	Chr3	10056261	10056558	-	0.817	3.92	24	28.8	17.6	11.4	93.7	78.7	2.55128	5.3657	5.70504e-06	0.000118738
AT2G42590.1I1	Chr2	17733476	17733702	-	1.07	0.858	33	39.6	10.6	12.2	81.1	90.9	4.23188	5.69806	1.70865e-11	9.21571e-10
AT5G62470.2I1	Chr5	25080447	25080725	-	4.8	8.6	36.9	42.4	17.1	10.7	100	72	1.66869	5.98529	1.15897e-05	0.000220949
AT1G22850.1I4	Chr1	8081462	8081699	-	1.02	3.54	27.7	25.5	7.01	5.07	110	61.8	2.61504	5.3706	5.70014e-06	0.000118738
AT3G57610.1I3	Chr3	21334690	21334924	-	1.56	2.21	69	61	23	5.87	93.4	78.2	4.16218	6.47818	2.57133e-19	2.60584e-17
AT3G23790.1I14	Chr3	8580113	8580341	+	2.13	0.567	43	41	9.04	5.02	86.6	84.9	3.99196	5.8964	7.32008e-13	4.47455e-11
AT3G59765.1I1	Chr3	22077766	22078243	-	2.8	1.08	26.9	28.1	16.2	12.1	80.4	91.1	2.88639	5.39493	6.99022e-07	1.83624e-05
AT5G19540.1I4	Chr5	6597057	6597279	+	1.64	4.66	36.6	28.5	14.5	11.9	98.4	73.1	2.45322	5.64245	4.71155e-07	1.27596e-05
AT5G15570.1I1	Chr5	5066483	5066725	+	3.01	1.87	36.8	43.5	11.6	7.81	109	62.4	3.11173	5.87317	2.80664e-10	1.28671e-08
AT2G46680.1I1	Chr2	19166194	19166413	-	2.77	3.54	27.5	36.4	5.23	3.14	104	67.1	2.42429	5.62067	7.75043e-07	1.98881e-05
AT1G02080.1I15	Chr1	377616	377880	+	0.46	6.36	28.3	33.6	16.5	16.3	89.6	81.4	2.26944	5.59295	3.25787e-06	7.2021e-05
AT5G37020.1I6	Chr5	14631149	14631429	+	9.1	3.92	50.9	50	9.82	7.77	103	67.7	2.05593	6.26097	1.66987e-08	5.91055e-07
AT5G62470.1I1	Chr5	25080440	25080721	-	5.62	9.66	37.7	43.1	16.9	10.8	99.3	71.2	1.50851	6.03294	5.20318e-05	0.000817005
AT1G76880.1I1	Chr1	28865881	28866406	+	10.9	8.49	30.4	41.9	19.4	11.6	99.8	70	1.00864	5.9709	0.0061175	0.0375614
AT5G54310.1I3	Chr5	22059563	22059961	-	2.75	7.63	22.1	26.4	12.2	15.1	78.7	90.9	1.32608	5.39509	0.00552709	0.034528
AT1G55490.1I1	Chr1	20718707	20719068	-	5.38	1.79	20.7	23.5	17.3	11.6	105	64.1	1.71613	5.22324	0.00164167	0.0138764
AT4G33210.1I13	Chr4	16016960	16017140	-	0.674	4.31	52	57	6.05	5.41	131	38	3.52168	6.26152	2.77437e-15	2.11148e-13
AT4G24590.1I4	Chr4	12697477	12697733	+	7.11	4.29	22.6	27	21.9	11.6	79.7	89	1.22515	5.44012	0.00650058	0.0395103
AT2G30910.1I6	Chr2	13154960	13155194	+	1.04	2.76	32.9	33.5	6.36	10.3	91.6	76.9	3.18543	5.62043	5.35574e-09	2.05838e-07
AT5G57990.1I8	Chr5	23470560	23470764	-	4.76	5.07	74.8	71.6	2.53	2.81	98.6	68.9	2.99072	6.6903	4.04487e-17	3.52416e-15
AT2G46680.2I1	Chr2	19166188	19166413	-	2.7	3.73	27.2	35.7	5.09	3.05	102	65.3	2.3752	5.60436	2.01598e-06	4.70518e-05
AT5G56030.2I1	Chr5	22687133	22687350	+	14.5	11.6	48.8	56.1	40.7	32.7	96	70.7	1.11818	6.45029	0.000221247	0.00273634
AT1G11860.1I1	Chr1	4001453	4001797	+	11.3	7.89	33.7	38.6	5.33	3	117	49.4	1.02346	5.968	0.00408644	0.0277702
AT3G19830.1I1	Chr3	6888888	6889150	-	6.95	4.93	38.3	28.4	13.1	17.3	78.8	86.7	1.59148	5.76742	0.000169155	0.0022157
AT3G44340.1I10	Chr3	16016330	16016619	-	5.46	6.04	27.8	22.3	21.6	23.2	93.2	72.3	1.22712	5.45261	0.00650045	0.0395103
AT3G48110.1I12	Chr3	17766320	17766538	+	3.34	1.19	48	52.5	12.1	7.62	86.2	79.1	3.53779	6.1516	1.46367e-13	9.58601e-12
AT3G08020.1I4	Chr3	2560452	2560672	-	0	2.94	19.8	18.5	9.89	10.9	95.2	69.8	2.74837	4.95332	2.23646e-05	0.0003958
AT4G24620.1I8	Chr4	12710045	12710305	-	5.6	3.73	30.9	28.6	31.3	30.8	74.8	89.9	1.77038	5.59508	8.96444e-05	0.00129978
AT1G54080.1I1	Chr1	20186344	20186692	-	2.09	4.83	25.6	31.4	17.9	18.4	82.6	81.6	2.13063	5.49978	2.12206e-05	0.000379037
AT4G20130.1I2	Chr4	10879243	10879655	+	0.589	3.14	17.3	22.7	15.2	14.5	75.6	88.5	2.48486	5.02446	0.000116182	0.00161289
AT1G10290.1I14	Chr1	3374753	3374977	+	0	3.17	33.3	34.7	19.2	22.2	72.2	91.7	3.46851	5.63819	7.92301e-10	3.41292e-08
AT5G54200.1I6	Chr5	21994125	21994368	-	2.5	2.39	44.9	35.2	13.7	11.3	93.4	70.2	3.1053	5.87023	2.81954e-10	1.28956e-08
AT2G38020.1I3	Chr2	15912692	15912941	-	4.39	0	44.8	52.1	8.51	7.82	85.8	77.8	3.52891	6.10309	1.99685e-13	1.28164e-11
AT1G10630.1I1	Chr1	3514251	3514646	-	6.76	6.38	28.5	35.6	18.7	15.2	99.3	63.5	1.39099	5.74496	0.000644847	0.00659751
AT2G47210.1I11	Chr2	19381244	19381505	+	3.72	3.71	29.9	30.5	12.9	11.4	80.7	81.4	2.11363	5.57614	1.23514e-05	0.000234081
AT3G59540.1I2	Chr3	21995920	21996223	-	9.62	8.53	44.9	51	39.9	20.4	95.8	66	1.50905	6.26263	8.90541e-06	0.000175942
AT3G13810.1I1	Chr3	4545179	4545517	+	3.23	1.34	15.8	16.9	10.8	15.9	85.5	76	1.91533	4.83212	0.00455168	0.0293315
AT4G22140.2I4	Chr4	11728120	11728612	-	1.97	4.6	23.8	22.6	10.6	5.59	71.2	90.1	1.90864	5.26158	0.000349185	0.00396931
AT5G42080.1I9	Chr5	16822194	16822445	-	5.32	7.98	48.8	29.9	19.6	15.5	81.3	79.7	1.66845	5.97523	1.80407e-05	0.000327711
AT5G18830.1I7	Chr5	6278658	6278882	+	2.17	0.289	14.4	15	14.6	15.1	84.7	76.2	2.61242	4.64846	0.000912299	0.00858234
AT5G13050.1I5	Chr5	4137282	4137548	-	4.56	8.5	31	31.2	46.1	21.7	77	83.7	1.35649	5.71107	0.00132205	0.0115762
AT3G17900.1I4	Chr3	6130092	6130308	+	11.2	7.48	38.2	48.1	18.6	22.3	86.5	73.5	1.31628	6.15132	0.000191017	0.00243749
AT3G10380.1I2	Chr3	3228014	3228314	-	3.64	3.23	30.1	23.7	8.21	7.25	92.6	67.3	2.05797	5.4331	8.28059e-05	0.00120698
AT2G14530.1I5	Chr2	6189594	6189873	+	6.09	5.56	28	36.8	22.8	9.23	86.9	72.6	1.57778	5.73149	0.000133132	0.00181163
AT2G16485.1I8	Chr2	7139377	7139514	-	1.77	0.943	39	31.2	7.94	4.18	114	45.2	3.72612	5.66958	2.52476e-10	1.16861e-08
AT2G36850.1I36	Chr2	15458557	15458837	-	2.6	4.15	24.7	26.1	11	10.4	73.1	86	2.00048	5.36604	9.1244e-05	0.00132118
AT4G24160.1I1	Chr4	12540101	12540322	+	3.3	2.92	30.3	39.6	9.07	6.22	84	74.8	2.5733	5.72571	1.74696e-07	5.20708e-06
AT4G17140.1I2	Chr4	9635601	9635876	-	1.32	0.94	32	35.4	6.25	6.04	104	54.5	3.91375	5.61039	3.25903e-10	1.46961e-08
AT4G32420.1I10	Chr4	15649407	15649689	-	3.01	1.6	18.2	24	11.6	10.8	79.8	78.7	2.26799	5.10792	0.000112237	0.00157631
AT3G49720.1I6	Chr3	18440345	18440596	-	3.39	9.27	33.3	24.4	36.1	21.9	78.2	80.2	1.29301	5.62359	0.00225608	0.0178072
AT1G55490.2I1	Chr1	20718682	20719068	-	5.03	1.84	19.3	22.2	16.2	11	98.3	59.9	1.68603	5.14845	0.00191415	0.0158049
AT1G54820.1I5	Chr1	20450317	20450590	+	4	5.92	33.5	33.5	22.9	7.76	79.6	78.5	1.8539	5.73946	2.20845e-05	0.000392704
AT3G10860.1I1	Chr3	3399985	3400465	+	2.53	3.23	27.9	20.1	20.8	10.7	81.8	76.2	2.14176	5.28012	9.96847e-05	0.00143134
AT4G34270.1I7	Chr4	16404249	16404452	-	1.79	1.59	39	31.4	13.5	10.4	69.6	88.1	3.4305	5.68496	1.01223e-09	4.26687e-08
AT2G20610.1I1	Chr2	8879699	8879954	-	5.24	5.07	26.2	28.1	18.9	24	66.4	91.2	1.49763	5.51364	0.000870324	0.00838983
AT1G15280.1I5	Chr1	5254526	5254733	+	5.28	6.56	66.8	60.1	14.1	12.4	92	65.6	2.52089	6.52805	1.3275e-12	7.88921e-11
AT2G31960.1I34	Chr2	13597124	13597331	+	6.45	4.06	27.5	30.8	18.5	23.8	95.1	62.4	1.57233	5.59473	0.000503034	0.00544929
AT2G28360.1I1	Chr2	12129591	12129840	-	1.46	3.63	32.2	29.1	16.6	8.74	75.5	81.3	2.6653	5.54843	7.66937e-07	1.97689e-05
AT5G20200.1I4	Chr5	6818832	6819135	+	1.6	1.07	29.8	23.7	7.94	4.91	79.8	76.8	3.35789	5.33525	1.02935e-07	3.17122e-06
AT2G01460.1I9	Chr2	207696	208033	+	6.12	1.53	33.4	31.6	6.97	7.47	91	65.3	2.17784	5.66501	3.082e-06	6.87641e-05
AT1G27690.1I1	Chr1	9637083	9637324	+	1.51	8.31	25.9	27.8	14.7	13.1	86.7	69.3	1.55074	5.49181	0.00069388	0.00702084
AT1G16858.1I2	Chr1	5769144	5769430	+	6.37	7	32.3	39.8	16.4	11.6	90	65.2	1.53515	5.87786	0.000122898	0.0016853
AT4G35860.1I2	Chr4	16988131	16988539	-	2.08	2.53	19.9	22.9	12.4	10.5	80.1	74.7	2.2882	5.12362	0.000112237	0.00157631
AT2G46020.1I7	Chr2	18927456	18927765	+	2.36	4.81	24.9	29.2	18.7	17.4	64.3	90.4	2.00578	5.44565	5.28182e-05	0.000824394
AT5G11260.1I3	Chr5	3593652	3594022	-	0	5.07	18.4	22.9	16.4	11.6	78.5	75.8	2.10472	5.09631	0.000182189	0.00235124
AT1G05500.1I4	Chr1	1625819	1626230	+	3.84	2.36	24.1	24.2	13	12.5	90.7	63.5	2.04753	5.29731	0.000224411	0.00276199
AT1G05430.1I1	Chr1	1595427	1595674	-	2.95	5.76	29.8	25.8	12.3	13.9	106	47.8	1.77043	5.50763	0.000155901	0.00206584
AT2G46340.1I1	Chr2	19026880	19027161	-	5.18	3.68	34.1	24.1	3.87	1.63	88.8	64.9	1.81184	5.56146	6.64662e-05	0.00100535
AT1G19680.1I2	Chr1	6806240	6806505	+	1.37	5.37	32.4	31.8	11.7	11.7	73	80.4	2.3384	5.63408	1.24178e-06	3.04066e-05
AT1G08550.1I3	Chr1	2707922	2708186	+	1.84	2.2	19.4	30.4	30.2	19.3	81.4	71.8	2.68816	5.28195	5.64444e-06	0.000118263
AT4G34460.1I2	Chr4	16478755	16478993	-	7.65	4.34	47.8	28.7	14.4	17.3	86.3	66.7	1.77527	5.92368	6.9152e-06	0.00014135
AT4G20300.1I1	Chr4	10955821	10956284	+	1.31	3.07	14.2	19	9.03	5.19	83.1	69.7	1.99596	4.84196	0.00131883	0.0115638
AT3G10010.1I19	Chr3	3082112	3082325	-	2.85	2.12	47.6	51.6	16.1	7.53	77	75.7	3.39011	6.1406	2.56207e-13	1.61746e-11
AT3G13470.1I1	Chr3	4389365	4389668	+	5.21	6.83	27.9	23.7	27.4	31.6	77.1	75.6	1.20418	5.49429	0.0075593	0.0428605
AT3G49080.1I2	Chr3	18194854	18195060	-	0	2.51	19.5	17.6	19.7	17.2	81.7	70.8	2.91709	4.90476	3.85631e-05	0.000641219
AT3G05420.1I17	Chr3	1566616	1566861	+	4.46	2.64	40.5	35.7	11.5	13.8	77.2	75.2	2.51127	5.84384	3.93441e-08	1.28871e-06
AT1G10950.1I6	Chr1	3661494	3661720	+	2.15	5.72	33	22.7	10.9	7.85	82.1	70.3	1.91627	5.49277	7.46501e-05	0.00110483
AT1G04430.1I1	Chr1	1198327	1198787	+	2.11	6.32	30.3	29.9	12.8	8.71	72	80.3	1.93066	5.5913	4.29136e-05	0.000689158
AT2G19385.1I3	Chr2	8387648	8387854	+	2.36	2.82	22.7	23.3	13.6	12.8	88.3	63.6	2.22912	5.21857	0.000106061	0.00150051
AT1G14270.1I2	Chr1	4876469	4876669	-	4.86	5.82	25.6	32.9	2.58	1.14	80.5	70.5	1.55447	5.60166	0.000503469	0.00544929
AT4G02290.1I1	Chr4	1004473	1004846	-	2.6	4.68	27.5	21.3	12.1	9.36	73.8	76.8	1.83653	5.33334	0.000474469	0.00519676
AT2G05840.2I8	Chr2	2235755	2235960	+	1.78	1.89	48.4	49.7	4.47	2.23	79.7	70.5	3.79419	6.10939	2.56756e-14	1.85175e-12
AT1G49340.1I11	Chr1	18257439	18257839	+	1.21	3.07	19.5	27.1	15.8	19	68.1	81.9	2.51311	5.21122	2.54531e-05	0.00043955
AT5G14720.1I2	Chr5	4752120	4752474	-	1.71	2.01	15.7	21	8.41	6.95	84	66	2.36501	4.92912	0.00050831	0.00547094
AT3G07090.1I3	Chr3	2243932	2244276	-	5.29	6.58	34	25.4	19	14.3	77.4	72.6	1.42631	5.64022	0.000909385	0.00858234
AT1G04750.1I3	Chr1	1332200	1332388	-	5.81	7.56	30.2	33.6	38.4	35	76.1	73.8	1.35955	5.74378	0.00110631	0.0100009
AT3G06690.1I4	Chr3	2115832	2116148	-	4.23	3.27	24.3	21.4	9.79	10.1	79.6	70.2	1.70053	5.26703	0.00109694	0.0099349
AT3G54840.1I5	Chr3	20319897	20320209	+	6.61	4.97	31.1	39	12.3	15.6	64.7	85.1	1.69922	5.81814	5.16568e-05	0.000813574
AT5G50850.1I8	Chr5	20691371	20691737	+	3.65	3.35	27.7	23.5	15	15.8	74.7	75	1.96057	5.38027	0.000200204	0.00252452
AT4G24160.1I2	Chr4	12540560	12540771	+	2.3	2.14	34.9	34.3	6.24	2.98	95.3	54	3.0294	5.68252	6.29096e-09	2.38049e-07
AT3G13810.2I3	Chr3	4545270	4545517	+	2.95	1.31	15.3	16	11.1	14.8	79	70.3	1.9503	4.77658	0.00332711	0.0239311
AT3G05530.1I1	Chr3	1603660	1604009	+	8	4.26	28.1	29	19.7	22.1	70.2	79	1.32369	5.60506	0.00224912	0.0177997
AT2G16700.1I2	Chr2	7245075	7245316	+	3.02	2.95	35.1	28.9	8.79	7.13	81.7	67.4	2.50422	5.61623	7.73479e-07	1.98843e-05
AT1G34320.1I9	Chr1	12522621	12522835	+	0.567	2.42	33.3	16.9	6.96	8.56	92.6	56.5	3.11424	5.26661	5.6728e-07	1.52343e-05
AT1G70550.1I3	Chr1	26598446	26598761	+	3.47	3.49	31.8	23.4	8.73	9.09	81.3	67.8	2.0765	5.46406	3.35958e-05	0.000565461
AT2G05840.1I8	Chr2	2235753	2235960	+	1.76	1.87	47.9	49.3	4.43	2.21	79	69.9	3.79602	6.09699	2.56773e-14	1.85175e-12
AT3G14100.1I1	Chr3	4673147	4673523	+	5.81	5.33	37.3	47.6	6.86	6.09	72.3	76.6	2.02945	6.03228	4.92757e-07	1.33072e-05
AT4G27600.1I3	Chr4	13783613	13783871	-	3.76	2.76	34.6	21.9	5.77	3.77	88.9	59.9	2.20171	5.48161	8.90905e-06	0.000175942
AT5G51660.1I13	Chr5	20984268	20984669	+	4.24	2.58	20.8	17.4	13.4	10.4	70.8	77.9	1.57773	5.06009	0.00642705	0.0391499
AT5G26850.1I17	Chr5	9450288	9450458	+	4.28	4.56	50.5	36.4	17.5	8.42	68.3	79.5	2.39073	6.02806	1.47001e-08	5.27286e-07
AT3G22190.1I6	Chr3	7831420	7831734	-	3.09	3.29	17	21.4	17	10.4	65.6	82.2	1.67892	5.05353	0.00337812	0.0242166
AT5G20720.1I2	Chr5	7015189	7015458	+	10.4	6.73	45.6	42.3	36.4	48.7	87.9	59.7	1.46644	6.15192	4.608e-05	0.000736935
AT5G11040.1I3	Chr5	3496432	3496614	+	0	0.355	16.5	28.2	3.78	1.26	101	46.4	5.52302	5.06088	1.0247e-08	3.75822e-07
AT5G46070.1I1	Chr5	18683735	18684022	+	2.11	1.35	21.4	30.5	12	10.8	93.7	53.7	2.96091	5.31695	1.09146e-06	2.71246e-05
AT4G36650.1I2	Chr4	17284054	17284244	-	1.28	3.74	17.6	21.5	14.5	17.2	65.5	81.4	2.0402	5.03535	0.000472038	0.00517897
AT5G23310.1I2	Chr5	7850899	7851176	+	0.877	2.33	10.1	23	14.7	16.9	72.6	73.7	2.42103	4.80107	0.000754441	0.0075035
AT4G04190.1I6	Chr4	2025969	2026209	+	2.02	2.15	30.6	34.8	5.97	5.72	75.3	70.6	3.03526	5.60877	3.16778e-08	1.07198e-06
AT2G35530.1I8	Chr2	14924233	14924622	-	8.43	8.64	33.2	31.3	26.5	23.3	68	77.4	1.02681	5.8165	0.00714549	0.0419972
AT3G55120.1I3	Chr3	20430473	20430717	-	14.9	9.54	76.7	69.3	24.7	10.3	87.6	57.6	1.68804	6.81026	2.47093e-09	9.94026e-08
AT1G17720.1I5	Chr1	6095924	6096212	-	2.95	6.96	29	25.8	17.1	12.1	92.5	52.5	1.56689	5.51561	0.000871075	0.00838983
AT5G17770.1I8	Chr5	5864636	5864837	-	6.64	9.65	83.7	88.1	13.1	7.41	92.3	52.3	2.50243	6.94598	1.29437e-16	1.09312e-14
AT1G17470.1I2	Chr1	6003512	6003746	+	1.56	4.7	42.9	41.9	6.12	5.38	64	80.5	2.84191	5.96144	3.64236e-10	1.63482e-08
AT2G21380.1I12	Chr2	9144445	9144722	+	3.07	2.33	27.4	27.3	12	8.06	80.4	63.9	2.41935	5.42104	9.1975e-06	0.000180025
AT1G29390.1I4	Chr1	10286729	10286981	-	1.93	2.05	33.2	21.7	30	23.2	79.8	64.4	2.84864	5.39494	7.03878e-07	1.84648e-05
AT5G63880.1I3	Chr5	25564625	25564830	+	1.18	4.41	44.6	37.5	1.12	2.79	75.9	68.2	2.95401	5.91152	3.25731e-10	1.46961e-08
AT1G06890.1I5	Chr1	2112839	2113070	-	0	3.64	29.9	22.2	17.6	24.3	68.7	75.4	2.89671	5.32558	1.09175e-06	2.71246e-05
AT5G15580.1I1	Chr5	5071487	5071779	-	8.31	8.41	40.5	31.8	18	20.8	78.5	65.3	1.22031	5.9317	0.00106885	0.0098144
AT3G04910.1I2	Chr3	1355278	1355717	+	5.53	3.83	20.6	24.9	13.6	13.7	75	68.3	1.38121	5.30567	0.00382707	0.0264502
AT1G80410.1I6	Chr1	30232388	30232783	-	1.54	3.44	21.2	18.8	14.4	12.2	60.5	82.2	2.08391	5.05896	0.000679622	0.00691655
AT3G23640.1I18	Chr3	8507299	8507571	+	3.57	0.713	19.7	23.9	2.95	3.79	81.9	60.5	2.41682	5.13587	6.87815e-05	0.00103306
AT1G69295.1I1	Chr1	26051566	26051791	-	5.93	8.62	25.8	33.3	16.5	13.2	102	40.4	1.12923	5.68295	0.00680239	0.0407023
AT1G04300.1I2	Chr1	1153346	1153717	-	3.27	2.44	22.5	21.6	9.42	7.56	83.4	58.9	2.03257	5.1848	0.000388181	0.00437101
AT5G22350.1I1	Chr5	7399881	7400560	-	3.58	1.24	38.1	32.6	8.27	9.02	74.8	67.2	2.94606	5.71536	1.21357e-08	4.41727e-07
AT3G08670.1I2	Chr3	2634634	2634881	+	1.97	8.37	22.1	25.8	16	12.1	86.8	55	1.31372	5.38123	0.00553021	0.034528
AT3G23980.1I11	Chr3	8663148	8663440	-	4.16	3.54	22.1	22.3	21.6	15.3	72.2	69.5	1.62209	5.24088	0.00164167	0.0138764
AT1G20200.1I7	Chr1	7002512	7002878	-	2.99	2.47	21.3	19.8	10.2	15.5	65.9	75.6	1.99431	5.10135	0.000430908	0.00477121
AT3G16630.1I4	Chr3	5666006	5666404	-	4.88	3.25	36.1	29.4	9.21	16.4	70.4	70.7	2.10296	5.68243	7.21846e-06	0.000147081
AT3G08530.1I1	Chr3	2595015	2595366	-	8.99	7.18	41.6	33.2	27.9	19.2	91.1	49.9	1.31688	5.96038	0.000544027	0.00572066
AT3G49800.1I2	Chr3	18472467	18472713	-	4.44	4.73	40.8	31.8	17.7	12.8	89.1	51.8	2.08054	5.81952	2.46378e-06	5.61422e-05
AT3G56010.1I1	Chr3	20788794	20789086	+	2.91	4.43	14.9	23.7	15.1	5.88	68.5	72.2	1.4892	5.08491	0.00791648	0.0444797
AT2G45140.1I7	Chr2	18612620	18612857	+	9.22	5.45	29.2	41.4	13.5	6.28	83.9	56.5	1.37275	5.87481	0.000549686	0.00572066
AT5G56460.1I2	Chr5	22866488	22866676	+	3.23	0.344	44.5	43.4	6.09	5.18	87.2	53.1	3.67283	5.96738	2.58042e-12	1.50563e-10
AT1G72320.2I11	Chr1	27228549	27228981	-	3.37	2.69	20.6	27.7	8.35	7.16	56.7	83.5	2.07956	5.29407	9.96461e-05	0.00143134
AT1G77000.1I1	Chr1	28941106	28941377	+	6.72	4.53	40.7	37.1	12	12.3	93.2	47	1.89	5.93201	4.30194e-06	9.24486e-05
AT1G51740.1I3	Chr1	19189596	19189900	+	1.6	4.25	22.4	13.6	13.8	15.4	64.8	75.3	1.70824	4.97115	0.00256342	0.0193863
AT5G54310.1I6	Chr5	22058716	22058981	-	0.458	3.9	22.3	25.1	13.6	16.4	73.6	66.4	2.51246	5.23256	1.5377e-05	0.00028241
AT5G47820.1I16	Chr5	19370518	19370723	+	2.37	10.4	28.3	25.4	28.8	24.6	78.3	61.6	1.17764	5.55017	0.00627778	0.0384841
AT2G28520.1I1	Chr2	12210170	12210499	+	1.84	2.95	17.3	25.2	13.6	16.2	75.3	64.1	2.22486	5.1205	0.000112237	0.00157631
AT4G32130.1I6	Chr4	15520431	15520687	-	4.74	4.8	29.2	31.1	22.2	9.84	83.5	55.8	1.75802	5.61391	8.96233e-05	0.00129978
AT3G10380.1I20	Chr3	3221377	3221758	-	1.59	2.71	17.8	19.3	13.5	10.7	64.4	74.8	2.18029	4.95803	0.000752971	0.00749274
AT1G73430.1I6	Chr1	27605137	27605349	+	1.15	3.66	25.8	15.2	17	22.1	60.4	78.5	2.16762	5.08137	0.000182189	0.00235124
AT3G14205.1I4	Chr3	4718785	4719070	-	5.11	3.4	26.2	16.9	13.1	11.4	70.6	68.1	1.4383	5.22909	0.00453427	0.0293175
AT3G22270.1I4	Chr3	7875489	7875851	+	4.02	2.86	32.9	28.7	9.49	11.5	77.9	60.7	2.25015	5.58843	3.24644e-06	7.19335e-05
AT2G13560.1I18	Chr2	5654769	5655028	+	2.81	3.74	25.4	30	11.7	7.07	71.7	66.8	2.16705	5.45972	1.42312e-05	0.000266021
AT4G31550.1I1	Chr4	15290462	15290790	-	4.81	4.14	30.2	26.5	38.9	21.1	75.2	63.3	1.76008	5.53411	0.000206296	0.00259792
AT1G17370.1I1	Chr1	5954280	5954720	-	2.21	3.23	24.8	26.8	4.69	2.99	77.6	60.8	2.32537	5.35474	2.41735e-05	0.000423261
AT1G73430.1I13	Chr1	27606936	27607226	+	4.19	4.46	23.4	29.3	6.52	11.3	81.1	57.2	1.70338	5.44735	0.000541093	0.0057089
AT5G20840.1I13	Chr5	7062860	7063143	-	2.14	3.65	28	25.8	5.67	9.71	95.8	42.1	2.29802	5.41021	9.19992e-06	0.000180025
AT4G21550.1I4	Chr4	11465554	11465807	+	4.32	3.83	17.6	30.9	20.6	21.3	80.2	57.6	1.66846	5.34613	0.000948909	0.00886093
AT5G25270.1I13	Chr5	8758599	8758824	-	7.01	6.03	32.2	29.5	7.89	13.5	76.1	61.1	1.34709	5.70203	0.00132146	0.0115762
AT2G31530.1I1	Chr2	13427145	13427438	+	2.07	1.1	17.5	8.76	14.3	14.5	61.3	75.5	2.10669	4.55779	0.00407752	0.0277702
AT4G10970.5I4	Chr4	6720715	6721246	-	2.06	3.41	19.7	14	1.94	1.4	64.4	72.1	1.70784	4.89144	0.00598851	0.0368046
AT2G03470.1I1	Chr2	1047144	1047581	-	5.28	7.25	23.5	30	22.4	17.3	73.4	63.1	1.19929	5.54162	0.00626675	0.038441
AT1G72370.1I1	Chr1	27244159	27244697	-	8.57	7.45	48.7	52.8	17.5	14.3	95.7	40.7	1.76891	6.30299	3.4102e-07	9.64222e-06
AT1G16240.2I1	Chr1	5556361	5556633	-	3.12	5.46	29.1	19.8	11.6	10.7	72.6	63.8	1.60758	5.36454	0.00178641	0.0149945
AT2G30920.1I3	Chr2	13158764	13159009	-	2.97	3.69	26.8	20.4	12.2	7.71	64	72.3	1.91401	5.28248	0.000349421	0.00396938
AT3G45190.1I14	Chr3	16543428	16543780	-	2.76	4.77	19.6	23.7	19.7	22.8	73.8	62.5	1.61764	5.21007	0.00245915	0.0188875
AT4G11670.1I10	Chr4	7049166	7049440	-	3.54	1.18	25.6	21.9	8.15	10	52.7	83.4	2.40466	5.24368	4.05675e-05	0.000664224
AT4G37270.1I6	Chr4	17544126	17544487	-	3.36	1.79	43.8	43.4	8.25	5.39	88.6	47.4	3.15514	5.98007	3.71751e-11	1.90374e-09
AT2G29980.1I3	Chr2	12782834	12783312	-	2.03	3.79	18.2	20.5	13.7	11.7	64.1	71.5	1.81888	5.0464	0.00222163	0.0176112
AT3G21420.1I2	Chr3	7542264	7542535	+	6.27	5.25	53	45.9	6.98	5.92	78.2	57.3	2.20123	6.21894	7.68792e-09	2.86327e-07
AT5G35180.1I3	Chr5	13425193	13425403	+	2.89	3.08	22.3	23.8	12	10.4	87.2	48.3	2.03373	5.24011	0.000247122	0.0030078
AT5G46070.1I7	Chr5	18685299	18685510	+	4.03	3.37	21.7	34	25.2	23.1	80	55.4	2.00311	5.48326	3.37228e-05	0.000567103
AT5G08390.1I13	Chr5	2705538	2705773	+	1.03	0.55	26.6	26.6	4.88	3.9	66.5	68.3	4.04655	5.30364	9.51828e-09	3.51101e-07
AT1G76050.1I5	Chr1	28542233	28542466	+	0	0.832	29.2	21.2	4.43	2.7	73.5	61.1	4.76997	5.21973	5.63321e-09	2.14363e-07
AT5G03460.1I3	Chr5	865192	865422	+	1.58	2.25	19.9	24	12	8.21	77	57.5	2.58121	5.13191	2.53249e-05	0.000438912
AT3G09820.1I11	Chr3	3014182	3014481	+	6.5	6.05	28	33.9	27.2	17	62.9	71.1	1.40624	5.69696	0.000765422	0.00760007
AT2G25280.1I6	Chr2	10763159	10763368	-	2.9	2.78	26.7	35.6	2.19	6.03	77.9	55.9	2.53531	5.57894	1.27103e-06	3.10186e-05
AT3G20650.1I6	Chr3	7222480	7222713	-	6.25	6.38	37.3	30.2	14.8	17	77.8	56	1.52153	5.79302	0.000211175	0.00265304
AT1G28340.1I4	Chr1	9942116	9942332	+	3.37	1.8	27.9	34.4	22.5	20.1	61.3	72.4	2.66677	5.56922	4.62155e-07	1.26224e-05
AT2G33340.1I7	Chr2	14129164	14129411	-	3.44	1.57	23.5	24	10.4	13	84.1	49.5	2.32163	5.25062	4.05675e-05	0.000664224
AT5G58290.1I5	Chr5	23570659	23570981	+	14.3	11.2	53.6	60.3	28.3	18.8	92.8	40.7	1.26991	6.53486	2.36399e-05	0.000415695
AT1G04950.1I10	Chr1	1404327	1404616	-	0	3.13	19.3	15	7.53	7.92	68.2	65.2	2.50525	4.83717	0.000324095	0.00371322
AT1G79150.1I7	Chr1	29775611	29775848	-	1.54	3.82	37.6	41.6	20.3	13.8	65.4	67.2	2.96106	5.86356	1.60901e-09	6.63415e-08
AT5G43100.1I8	Chr5	17301574	17301941	+	2.65	4.23	28.5	25.5	5.62	7.33	74.7	57.7	2.06124	5.4375	5.27937e-05	0.000824394
AT3G06480.1I1	Chr3	1989678	1990068	-	7.16	4.31	32.3	24.5	7.34	7.63	71.1	61.1	1.41082	5.58458	0.00188828	0.0156517
AT1G56340.1I1	Chr1	21092141	21092536	-	14.1	12.4	53.6	49.6	45.2	46.4	80.3	51.7	1.07289	6.43676	0.000405129	0.0045406
AT4G15410.1I1	Chr4	8815365	8815610	+	4.95	7.39	32.7	24.7	15.7	15	66	65.8	1.32195	5.61213	0.00225161	0.0178041
AT1G30270.1I2	Chr1	10655649	10655945	+	3.69	4.8	32	43.3	6	1.55	77.9	53.6	2.24197	5.85159	4.2377e-07	1.16901e-05
AT1G68570.1I3	Chr1	25747602	25748068	+	4.95	4.85	28.2	26.4	5.16	7.62	65	66.4	1.57746	5.50945	0.000870334	0.00838983
AT3G47460.1I14	Chr3	17491557	17491789	+	0	0	16.8	27.2	2.96	2.47	71	60.3	7.09488	5.0319	2.09598e-09	8.47859e-08
AT1G26160.1I3	Chr1	9045512	9045834	-	3.39	4.21	18	24.9	7.83	6.76	69.2	62.1	1.5913	5.20196	0.00245915	0.0188875
AT3G21610.2I1	Chr3	7610206	7610437	-	3.15	3.64	26	22.2	14.1	12.1	81.4	49.8	1.91687	5.30859	0.000224468	0.00276199
AT2G34250.2I1	Chr2	14462310	14462606	+	6.97	12.9	35.8	39.1	31	28.8	77.5	53.4	1.02442	6.01479	0.00339798	0.0243498
AT5G36210.1I12	Chr5	14249430	14249635	-	4.15	1.58	40.8	41.4	4.75	2.79	93.4	37.1	2.92114	5.91513	3.24108e-10	1.4684e-08
AT1G10760.1I30	Chr1	3582257	3582601	-	1.41	2.44	22.4	23.7	23	22.3	57.8	72.6	2.64407	5.18824	8.96472e-06	0.000176138
AT1G58440.1I3	Chr1	21715530	21715796	-	2.28	2.19	33.1	32.6	6.46	8.18	65.5	64.8	2.94553	5.61989	3.16499e-08	1.07198e-06
AT1G08640.1I1	Chr1	2750779	2751078	-	4.87	1.08	15.7	21.1	11.7	15.3	72.7	57.3	1.71592	4.99696	0.00509802	0.0323115
AT2G44610.1I1	Chr2	18413222	18413766	-	4.91	4.99	32.6	23.9	17.6	14.2	67.8	62.2	1.61214	5.54875	0.000591731	0.00613558
AT1G52360.1I17	Chr1	19503503	19503742	+	8.13	6.22	34	38.3	9.59	13.2	78.1	51.9	1.43836	5.89598	0.000220421	0.00273634
AT5G46400.1I3	Chr5	18820690	18820943	+	1.92	1.79	21.6	25	6.57	11.1	62	67.9	2.71058	5.19717	8.96472e-06	0.000176138
AT1G06070.1I4	Chr1	1835608	1835944	-	6.86	4.81	25.5	32.1	12.3	9.37	62	67.8	1.40632	5.60337	0.00131328	0.0115638
AT2G46180.1I4	Chr2	18970209	18970410	-	3.02	3.22	37.1	34.4	8.26	15.4	80.7	49	2.6013	5.75322	1.05577e-07	3.24223e-06
AT2G23910.1I1	Chr2	10178026	10178258	+	1.05	2.23	85	77.4	28.6	22.9	65	64.4	4.6738	6.77077	4.4247e-26	6.26453e-24
AT1G16240.1I1	Chr1	5556346	5556633	-	3.38	5.4	28	19.5	11	10.4	68.8	60.5	1.53337	5.33787	0.00262432	0.0195403
AT1G79730.1I6	Chr1	30001976	30002404	-	3.97	3.62	33.1	19.8	17.8	17.4	59.9	69.2	1.89341	5.42933	0.000178342	0.00232182
AT3G23980.1I3	Chr3	8665695	8665989	-	4.13	4.18	24.3	25.1	11.9	9.35	79.2	49.8	1.66735	5.36959	0.000626629	0.00643023
AT3G11130.1I2	Chr3	3490544	3491082	-	4.06	4.56	22.6	23.2	17.8	16.6	57.8	71.2	1.50716	5.29552	0.00382579	0.0264502
AT1G19580.1I1	Chr1	6775052	6775305	+	5.28	5.62	22.9	30.2	20.2	26.5	68.9	60	1.38661	5.50148	0.00225361	0.017806
AT2G20450.1I2	Chr2	8814181	8814402	+	8.79	5.26	29.7	32.7	20.5	17.6	90.7	38.2	1.25704	5.73155	0.00156803	0.0133182
AT5G62165.1I2	Chr5	24966444	24966817	+	6.18	3.47	26.9	22.8	16.1	13	58.7	70.1	1.46451	5.40518	0.00220817	0.0175724
AT3G52220.1I2	Chr3	19370287	19370530	-	0.999	1.86	31.6	21.4	5.66	8.25	61.8	66.8	3.25166	5.32825	1.81278e-07	5.36177e-06
AT3G56120.1I8	Chr3	20825607	20825887	+	3.9	2.54	37.8	35.7	10.8	10.8	82.7	45.7	2.59664	5.78976	3.85596e-08	1.26917e-06
AT5G16270.1I1	Chr5	5316501	5316757	+	0.474	3.79	28.3	28.8	15.4	17	61.7	66.4	2.80963	5.44753	4.11892e-07	1.14279e-05
AT2G25110.1I3	Chr2	10685111	10685348	+	8.71	7.36	40.4	42.2	34.3	25.8	82.3	45.6	1.46825	6.0684	6.4043e-05	0.000978688
AT5G08630.1I2	Chr5	2801797	2802025	-	5.32	3.97	22	23.1	37.4	40.7	70.4	57.5	1.37919	5.29485	0.00554723	0.0345869
AT3G19810.1I1	Chr3	6878939	6879273	-	3.27	1.93	24.4	25.6	7.38	3.09	69.7	58	2.34323	5.31335	1.54193e-05	0.00028241
AT3G62360.1I1	Chr3	23080117	23080344	-	1.07	6.83	28	22.3	15.6	10.3	74.6	52.8	1.76468	5.3803	0.000414603	0.00463062
AT2G46225.1I1	Chr2	18982206	18982628	+	10.1	11.9	50.7	39.6	38.8	26.9	74.1	53.3	1.14743	6.24191	0.000479713	0.0052512
AT1G65010.1I1	Chr1	24149560	24149903	+	1.77	4.71	26	29	12.7	13.7	70.7	56.6	2.17175	5.45	2.28058e-05	0.000402248
AT3G21610.1I1	Chr3	7610198	7610437	-	3.05	3.79	25.6	21.7	13.9	11.7	78.7	48.2	1.87954	5.289	0.000349208	0.00396931
AT5G41520.1I4	Chr5	16609461	16609786	-	12	8.75	47.7	35.2	39.8	25.2	67.2	59.6	1.10825	6.1343	0.00128782	0.0114483
AT2G01270.1I1	Chr2	139651	139915	+	1.38	2.2	29.1	28.7	19.3	11.5	83.2	43.2	3.06848	5.44785	2.41558e-07	6.9943e-06
AT5G26820.1I7	Chr5	9435462	9435830	+	3.96	2.46	17.3	18.4	7.16	3.42	59.5	66.9	1.56588	4.97895	0.00763258	0.043111
AT2G40730.1I7	Chr2	16993601	16993845	-	2.99	6.62	20.6	25.3	10.8	12.2	59.9	66.3	1.35641	5.32051	0.00664308	0.0398728
AT4G19210.1I2	Chr4	10502009	10502228	+	2.77	6.79	41.2	46.3	6.8	5.23	93.5	32.6	2.28977	6.04631	2.26728e-08	7.86602e-07
AT1G61210.1I3	Chr1	22565446	22565652	+	2.95	1.88	44.9	41.5	7.23	1.67	70.6	55.3	3.23129	5.96388	1.78105e-11	9.57935e-10
AT4G14740.1I3	Chr4	8451992	8452228	-	4.63	4.38	26.9	32.1	17.2	7.28	72.3	53.5	1.80767	5.57959	0.000136378	0.00184926
AT5G07740.1I1	Chr5	2466043	2466507	-	1.31	2.79	25	23.1	6.54	5.68	64.3	61.3	2.618	5.24319	1.5377e-05	0.00028241
AT3G19190.1I7	Chr3	6646340	6646597	+	1.89	3.77	70.2	63.7	4.24	3.79	71.3	54.2	3.6401	6.53593	4.09339e-18	3.77121e-16
AT2G26770.1I5	Chr2	11406270	11406709	-	2.21	1.91	12.2	18.4	18.5	13.6	59.2	66	1.96427	4.74849	0.00332711	0.0239311
AT1G42480.3I3	Chr1	15937250	15937450	+	3.64	6.14	22.8	25.7	8.31	10.9	73.9	50.8	1.41051	5.38208	0.00320858	0.0233313
AT1G74240.1I1	Chr1	27917531	27917792	+	0	0.248	20.9	13.4	6.36	2.19	63.8	60.8	5.46892	4.74257	1.62445e-06	3.85682e-05
AT1G11750.1I3	Chr1	3968062	3968346	+	0.855	1.59	25.9	30.1	2.82	1.61	75.5	49.1	3.54222	5.38549	3.31426e-08	1.11372e-06
AT5G61910.1I4	Chr5	24862337	24862554	-	4.48	4.17	28.8	29.1	9.24	3.96	79.7	44.9	1.83835	5.55162	0.000101814	0.00145865
AT5G44100.1I2	Chr5	17751852	17752073	-	10.4	6.14	33.3	34.8	30.3	18.7	75.6	48.9	1.14982	5.86508	0.00283125	0.0209139
AT1G59610.1I10	Chr1	21897132	21897388	+	5.22	6.31	26.1	23.6	17.7	14.8	60.3	64.1	1.21193	5.44493	0.00649823	0.0395103
AT2G03150.1I11	Chr2	955977	956320	+	2.48	1.7	29.2	24.9	6.01	3.51	62.3	62	2.75977	5.38194	1.18383e-06	2.90749e-05
AT2G35630.1I43	Chr2	14977596	14977869	+	4.45	4.73	20	24.8	14.5	16.6	66.9	57.3	1.38649	5.28534	0.00554864	0.0345869
AT4G08685.1I1	Chr4	5550717	5550933	+	10.7	7.78	63.5	55.4	17.5	6.89	86.7	37.4	1.79251	6.51479	2.64819e-08	9.07311e-07
AT5G66930.1I2	Chr5	26726181	26726435	+	6.21	4.33	23.3	33.2	10.8	10.4	69.5	54.1	1.52329	5.56111	0.00107903	0.00981783
AT1G52360.1I9	Chr1	19501412	19501651	+	3.56	4.06	24.2	26.7	18.9	10.8	71.9	51.6	1.83258	5.38724	0.000413585	0.00462309
AT3G58510.2I1	Chr3	21640278	21640501	+	2.18	5.51	26	22.7	18	13.6	64.2	59.3	1.75636	5.34031	0.000474295	0.00519676
AT1G17665.1I2	Chr1	6073269	6073469	-	0	0.646	39	24	11.5	4.58	65.6	57.8	5.38442	5.49412	1.10615e-11	6.10287e-10
AT5G14270.1I3	Chr5	4606606	4606930	+	3.75	2.19	23.7	29.2	30.2	28.3	59.7	63.6	2.238	5.39412	1.49577e-05	0.00027854
AT5G18420.1I3	Chr5	6107959	6108271	-	0.778	0.829	21.8	20	8.63	5.69	57.6	65.6	3.67899	5.0154	1.0846e-06	2.70868e-05
AT1G33360.1I7	Chr1	12094010	12094312	+	3.62	6.42	20.3	28.8	20.1	18.8	58.7	64.1	1.39094	5.40068	0.00552958	0.034528
AT3G25840.1I3	Chr3	9455290	9455549	-	3.28	2.99	22.8	21.1	14.2	16.1	58.2	64.5	1.89493	5.19377	0.000388181	0.00437101
AT3G51270.1I7	Chr3	19034957	19035180	+	3.27	3.19	27.5	41.9	12.8	12.8	59.6	62.5	2.50984	5.72126	1.76632e-07	5.24853e-06
AT4G31160.1I12	Chr4	15151972	15152234	+	2.32	2.22	25.9	15.8	10.9	10.7	51.4	70.7	2.27218	5.09284	0.000182189	0.00235124
AT5G14540.1I2	Chr5	4688398	4688668	-	1.8	2.87	19.8	17.5	11.7	8.06	59.6	62.5	2.07339	4.97459	0.000752971	0.00749274
AT5G57015.1I2	Chr5	23071716	23072012	+	1.64	1.31	12.8	12.9	8.71	7.35	61.9	60	2.1741	4.52741	0.00407752	0.0277702
AT1G10870.1I7	Chr1	3621380	3621750	-	7.22	4.72	37.3	29.3	16.3	19.3	68.8	53.1	1.58217	5.76675	0.000168955	0.00221459
AT4G39080.1I6	Chr4	18211153	18211462	+	1.18	5.23	28.1	26.6	15.2	10.7	67.6	54.3	2.17916	5.4423	2.28125e-05	0.000402248
AT3G02980.1I2	Chr3	671535	671844	-	1.18	2.72	22.7	30.2	9.27	5.56	69.9	51.8	2.82346	5.34937	2.00015e-06	4.67956e-05
AT4G27940.1I6	Chr4	13906124	13906324	+	1.21	1.94	12.3	12.8	11.5	8.3	48.2	73.5	2.05097	4.51159	0.00661104	0.0397151
AT3G15880.1I10	Chr3	5369108	5369343	-	2.07	3.58	18	21.3	14.6	15.1	60.6	61	1.88238	5.05815	0.00106512	0.00980115
AT5G06600.1I1	Chr5	2027506	2027804	-	6.11	3.47	33.3	25.8	8.27	8.65	73.1	48.5	1.72325	5.59226	0.000136564	0.00185048
AT5G07020.1I1	Chr5	2181872	2182116	-	3.48	4.24	52.1	38.6	10.3	6.1	62.3	59	2.64362	6.06481	1.24906e-09	5.19453e-08
AT4G00630.1I8	Chr4	264486	264709	-	3.27	2.61	32	33	3.08	5.39	74.9	46.1	2.54776	5.63296	4.69152e-07	1.27237e-05
AT5G28540.1I4	Chr5	10541984	10542153	-	9.34	11.9	61.3	70.9	27.1	21	66.2	54.8	1.74603	6.66589	7.09027e-09	2.66127e-07
AT4G38600.1I15	Chr4	18041771	18042010	-	2.54	2.97	24.2	19.8	29	30.2	57.6	63.2	2.07919	5.17729	0.000170179	0.00222457
AT1G66680.1I4	Chr1	24867043	24867333	-	2.93	3.79	24.6	21.6	12.8	11.6	54.3	66.4	1.87072	5.2604	0.000540082	0.00570449
AT2G43900.1I5	Chr2	18181118	18181319	-	0	3.22	16.1	13.1	16.2	11.7	54.8	65.8	2.23661	4.66864	0.000912299	0.00858234
AT5G06600.2I1	Chr5	2027503	2027804	-	7.26	4.29	33.7	26.7	8.18	8.56	72.4	48	1.48911	5.65253	0.000625528	0.00642467
AT2G26990.1I7	Chr2	11520339	11520602	-	6.46	4.91	32.2	21	30.9	29	54.4	66	1.32935	5.51287	0.00225819	0.0178072
AT1G27330.1I1	Chr1	9493067	9493522	+	10.1	8.66	36.2	37.3	19.8	13.1	65.9	54.5	1.0795	5.97911	0.00302026	0.0220786
AT2G07360.1I20	Chr2	3049402	3049847	-	2.18	2.32	18.8	22	12.6	9.26	56.4	63.9	2.25324	5.06763	0.000294112	0.00344053
AT1G04590.1I4	Chr1	1260126	1260524	-	2.44	1.46	17.9	16.2	5.9	6.33	49.9	69.9	2.1948	4.85518	0.00131883	0.0115638
AT3G16785.1I6	Chr3	5713538	5713957	+	2.9	0.925	14.1	16.2	5.74	7.1	59.4	60.3	2.05285	4.72825	0.00231585	0.0180753
AT3G58510.3I1	Chr3	21640172	21640501	+	2.95	5.3	25.4	22.8	17.1	13.2	61.9	57.8	1.64235	5.34167	0.000944287	0.00882205
AT3G09050.1I1	Chr3	2765208	2765478	+	2.25	2.39	21.9	14.4	7	9.12	58.1	61.4	2.04348	4.94455	0.00119335	0.0106775
AT3G05030.1I1	Chr3	1396898	1397124	-	2.15	6.29	26.1	23	17	16.2	66.2	53.3	1.63669	5.36586	0.000627207	0.00643023
AT1G67960.1I2	Chr1	25483072	25483294	-	1.64	0.873	23.6	24.6	5.68	1.55	62.8	56.6	3.29021	5.20708	1.63647e-06	3.88058e-05
AT5G39500.1I1	Chr5	15815997	15816301	+	2.8	1.49	35.6	34.2	9.04	12.2	67.9	51.5	3.08946	5.69044	6.29275e-09	2.38049e-07
AT2G20000.1I6	Chr2	8634805	8635110	-	5.97	3.81	29.6	28.3	18.2	21.4	70.9	48.2	1.66454	5.57334	0.000398647	0.00448109
AT1G12360.1I18	Chr1	4205457	4205701	+	4.48	4.5	22.4	22.6	13.6	8.92	48.1	70.9	1.42405	5.28533	0.00554689	0.0345869
AT2G48060.1I6	Chr2	19660461	19660731	-	4.05	5.74	25.6	22.7	13.6	21.6	52.8	66.2	1.40314	5.37794	0.00320828	0.0233313
AT5G03240.1I1	Chr5	772897	773271	-	5.84	7.6	27.4	30.8	29.3	20.2	68.8	50.2	1.22028	5.64698	0.00372244	0.0262048
AT3G24200.1I2	Chr3	8750785	8751049	-	2.76	1.96	20.3	27.2	11.3	9.11	68.9	49.6	2.40466	5.24368	4.05675e-05	0.000664224
AT4G16340.1I20	Chr4	9233540	9233786	-	5.43	3.42	28.5	24.3	14.9	14.2	68.4	49.9	1.67377	5.45358	0.000540985	0.0057089
AT2G32060.1I2	Chr2	13639863	13640096	-	14.6	8.6	51.7	64.1	24.1	12.8	74.5	43.3	1.4291	6.53088	3.58066e-06	7.77291e-05
AT5G35360.1I15	Chr5	13587986	13588220	+	4.67	11.3	30.5	46.4	18.6	13	56	61.8	1.37441	5.98779	0.000277079	0.00328438
AT5G35210.1I14	Chr5	13474797	13475045	-	3.92	5.73	31.9	34.2	17.1	6.23	58.9	58.6	1.87359	5.71944	2.20877e-05	0.000392704
AT5G63530.1I2	Chr5	25433673	25434160	+	5.48	5.44	34.6	35.5	10.2	13.4	60.8	56.6	1.78258	5.80747	2.61767e-05	0.000450589
AT3G17998.1I5	Chr3	6155627	6155866	+	3.05	7.84	21.9	36.1	30.7	16.3	71.6	45.7	1.51451	5.59624	0.000744918	0.00745111
AT2G01080.1I1	Chr2	78647	79089	+	2.75	1.32	18.2	13	6.87	3.11	50	66.6	2.00889	4.76694	0.00332711	0.0239311
AT4G10480.1I2	Chr4	6478641	6478832	-	6.99	8.46	47.8	54.1	6.9	4.5	88.4	28.1	1.82626	6.30102	1.68035e-07	5.03191e-06
AT2G21870.1I1	Chr2	9322203	9322579	-	5.81	5.67	24.9	25.2	14	18.7	55.6	60.9	1.22959	5.4522	0.00649743	0.0395103
AT4G16340.1I9	Chr4	9237929	9238282	-	1.38	2.2	20.8	22.9	8.11	10.5	53.1	63.2	2.66764	5.12021	2.53249e-05	0.000438912
AT2G39580.1I1	Chr2	16510618	16510957	+	4.66	4.77	30.6	22.1	14.5	15.2	55.4	60.9	1.5812	5.4635	0.00102675	0.00948205
AT3G62330.1I3	Chr3	23064245	23064548	-	6.81	1.71	21	20.8	3.4	2.46	72.5	43.8	1.39279	5.19754	0.00660937	0.0397151
AT1G54490.1I9	Chr1	20353010	20353247	+	3.07	4.09	19.7	18.9	18.6	19.3	55.1	60.8	1.52417	5.08009	0.00432436	0.0285356
AT1G69770.1I11	Chr1	26250544	26250775	-	1.05	4.2	50.7	38.4	9.18	10.9	71.3	44.5	3.15929	6.00852	2.19598e-11	1.17129e-09
AT4G32420.1I5	Chr4	15651025	15651350	-	8.96	5.37	32.9	27.7	25.6	27.8	60.8	54.9	1.18691	5.70537	0.00494979	0.0315263
AT2G33500.1I1	Chr2	14189101	14189329	-	6.39	4.25	59.6	65.2	14.1	10.3	62.5	53.1	2.64867	6.49523	2.79259e-13	1.75724e-11
AT5G43745.1I5	Chr5	17573119	17573372	-	4.32	2.04	15.4	23.4	22.2	16.1	48	67.4	1.69816	5.06388	0.00222163	0.0176112
AT5G47020.1I4	Chr5	19083600	19083890	+	5.02	2.23	25.4	20.6	8.1	9.87	65.4	49.5	1.75768	5.2682	0.00109754	0.0099357
AT1G79930.1I1	Chr1	30067122	30067403	-	0.864	3.22	23	20.6	6.52	8.56	68	46.4	2.48269	5.13072	2.53249e-05	0.000438912
AT5G63870.1I1	Chr5	25562925	25563158	-	2.61	1.94	29.7	27.7	3.69	2.46	72.2	42.1	2.72708	5.45967	1.24279e-06	3.04066e-05
AT1G11750.2I4	Chr1	3968186	3968346	+	0.759	1.21	22.3	25.9	2.51	1.43	69.2	45	3.61634	5.19364	4.43472e-07	1.21878e-05
AT1G08480.1I2	Chr1	2684984	2685249	+	4.12	2.44	24	17.4	19.2	19.7	48.1	65.9	1.74749	5.13792	0.00191415	0.0158049
AT2G20060.1I4	Chr2	8659835	8660225	+	3.11	3.98	17.7	21.1	17	18.6	58.3	55.7	1.5454	5.08357	0.00432436	0.0285356
AT3G33530.2I6	Chr3	14088067	14088237	+	1.43	1.9	18.4	19.7	16.2	25.9	47.2	66.7	2.57074	4.95888	0.000116856	0.00161526
AT5G14550.1I7	Chr5	4692055	4692239	-	1.98	2.11	26.6	29.7	22.1	15.6	61.5	52.3	2.84706	5.42714	4.11659e-07	1.14279e-05
AT5G52580.1I14	Chr5	21342178	21342523	+	2.81	4.12	18.4	21.9	5.98	7.14	61.9	51.8	1.6318	5.11899	0.00288751	0.0212778
AT4G32410.1I3	Chr4	15645091	15645313	-	0	4.66	24.6	25.2	9.29	8.51	68.2	44.4	2.49021	5.29635	9.38004e-06	0.000182621
AT5G43010.1I7	Chr5	17249100	17249326	-	1.07	3.72	40.9	27.9	11.2	5.07	66.2	46	2.91563	5.68165	3.52547e-08	1.17242e-06
AT1G76400.1I5	Chr1	28659844	28660067	-	2.72	1.16	21	26.3	13.4	7.45	60.4	51.6	2.67017	5.21853	5.30065e-06	0.000111912
AT2G21380.1I23	Chr2	9148096	9148570	+	3.07	2.73	17.4	17.5	15.6	12.9	50.4	61.5	1.67589	4.93749	0.00393346	0.027011
AT3G44530.1I6	Chr3	16119736	16119837	+	0	2.56	29.8	18.2	3.4	5.1	58.7	52.6	3.25925	5.20331	4.43472e-07	1.21878e-05
AT2G30880.1I7	Chr2	13143982	13144222	-	3.03	4.04	25.1	19.7	8.59	10.5	48.1	63.2	1.75521	5.23533	0.000824181	0.00805563
AT1G25570.1I5	Chr1	8993056	8993278	-	4.92	2.33	26.6	25.2	19.9	15.7	50.4	60.6	1.92786	5.39868	0.000129025	0.00176094
AT5G41560.1I1	Chr5	16622148	16622535	-	2.2	3.34	16.1	18.5	9.77	6.66	59.1	51.9	1.72773	4.9208	0.00393346	0.027011
AT5G22930.1I1	Chr5	7668892	7669261	-	0.987	0.701	24.2	22.6	2.17	3.57	59.9	50.7	3.7767	5.15134	1.85745e-07	5.47705e-06
AT1G10760.1I16	Chr1	3586072	3586342	-	2.25	0.718	12	12.4	15.7	11	59	51.6	2.09188	4.47606	0.00661104	0.0397151
AT5G21040.2I1	Chr5	7146790	7147017	-	6.42	14.8	43.7	60.6	20.4	9.33	64.3	46	1.40633	6.39219	1.24433e-05	0.000235591
AT5G58450.1I8	Chr5	23628354	23628550	+	6.81	3.63	63.1	47.3	4.68	6.43	60.2	50	2.49922	6.34049	4.20464e-11	2.13616e-09
AT2G06210.1I16	Chr2	2431563	2431986	-	1.72	1.53	26.3	26.4	4.2	3.52	71.9	38.2	3.06868	5.33031	6.34384e-07	1.67587e-05
AT1G28070.1I1	Chr1	9783265	9783516	+	0.967	1.54	27.1	29.1	3.65	2.51	58.4	51.5	3.5136	5.39116	3.31207e-08	1.11372e-06
AT2G35190.1I8	Chr2	14832543	14832883	+	3.57	2.28	13.8	20.1	10.6	7.91	56.2	53.6	1.62232	4.90907	0.00598851	0.0368046
AT1G30400.1I22	Chr1	10735037	10735237	+	3.03	1.94	25.6	39.8	8.59	6.87	50.3	59	2.79149	5.62358	1.00185e-07	3.11138e-06
AT5G63870.2I1	Chr5	25562914	25563158	-	2.99	1.85	29.2	27	3.76	2.35	68.9	40.2	2.61085	5.4408	2.07242e-06	4.80032e-05
AT4G21110.1I1	Chr4	11267297	11267669	+	4.89	5.73	25.8	25.6	9.55	7.23	60.5	48.6	1.3769	5.46127	0.00268788	0.0199749
AT1G52190.1I3	Chr1	19437367	19437724	+	3.06	1.99	13.7	21.2	8.34	5.29	69.8	39.2	1.86938	4.91508	0.00187838	0.0155897
AT2G22840.1I2	Chr2	9729545	9729789	+	0.995	5.03	45.7	47.7	17.8	7.74	73.1	35.8	3.03442	6.07832	1.47259e-11	7.96478e-10
AT2G41700.1I23	Chr2	17387220	17387527	-	3.16	2.11	18.9	19.3	5.97	6.71	54.4	54	1.93908	5.01726	0.0016582	0.013967
AT3G49430.1I9	Chr3	18333987	18334216	+	3.18	2.54	35.5	24.4	11	6.75	74	34.3	2.46912	5.53344	1.27707e-06	3.10871e-05
AT1G80460.1I1	Chr1	30248616	30248921	-	0	3.39	10.2	15.7	14.3	12.4	58.9	49.4	1.99514	4.55239	0.00407752	0.0277702
AT2G32730.1I2	Chr2	13880913	13881140	+	3.21	4.84	27	23.5	8.08	9.58	67	41.3	1.74382	5.3879	0.000413689	0.00462309
AT4G07410.1I6	Chr4	4203425	4203717	-	2.08	3.76	24.4	27.5	16.1	10.8	55.6	52.6	2.23442	5.37019	2.41801e-05	0.000423261
AT5G21040.1I1	Chr5	7146785	7147017	-	6.28	14.8	43.2	59.6	20	9.13	63.2	45	1.39497	6.37437	1.02274e-05	0.000198117
AT5G21090.1I3	Chr5	7166196	7166389	+	3.77	1.34	25.4	33.4	4.16	4.15	70.7	37.3	2.60009	5.49954	1.27319e-06	3.10319e-05
AT3G26900.1I4	Chr3	9913300	9913630	-	0.736	1.76	13.8	12.6	11.8	12.1	48.3	59.6	2.43881	4.53705	0.00407752	0.0277702
AT4G00520.2I6	Chr4	228770	228985	+	1.13	1.8	13.5	13.5	24.8	15.4	47.6	60.1	2.25368	4.57693	0.00249406	0.019019
AT1G54140.1I2	Chr1	20214367	20214608	-	1.51	7.24	33.8	22.1	15.9	11.9	62.1	45.6	1.77166	5.51439	0.000157106	0.00207056
AT1G06870.1I3	Chr1	2109987	2110169	+	0	2.13	16.5	13.4	15.1	15.1	73.4	34.1	2.82891	4.65463	0.000310773	0.00361268
AT3G33530.1I5	Chr3	14088067	14088367	+	2.43	1.51	16.7	18.6	15.3	23.9	45.1	62.2	2.23015	4.89354	0.000821468	0.00805365
AT2G36410.1I1	Chr2	15279356	15279707	+	3.11	7	38.4	27.9	20.4	20.7	69.1	38.2	1.81192	5.73077	2.22183e-05	0.000394662
AT3G14830.1I2	Chr3	4983956	4984353	+	4.89	4.07	35.9	29.5	6.06	6.2	61.4	45.8	1.96335	5.69529	1.60249e-05	0.00029275
AT4G37080.2I2	Chr4	17473791	17474237	+	4.08	7.82	25.7	29.8	17.1	18.5	53.3	53.7	1.3253	5.56805	0.00269511	0.0199824
AT2G13370.1I23	Chr2	5547156	5547423	-	2.27	1.94	20.4	26.9	10.5	7.93	71.1	35.8	2.55732	5.22656	1.5377e-05	0.00028241
AT1G77590.1I6	Chr1	29149942	29150133	-	4.45	1.35	42	40	3	3.6	59.2	47.6	2.90064	5.91318	1.04424e-09	4.39015e-08
AT5G54680.1I2	Chr5	22218113	22218328	+	0.565	4.51	27.5	27.8	11.7	13	52.9	53.8	2.52163	5.42684	2.0742e-06	4.80032e-05
AT1G03040.1I4	Chr1	704669	705063	-	1.85	2.62	18.9	18.5	16.3	13.9	57.4	49	2.13803	4.97169	0.000752971	0.00749274
AT5G26667.2I8	Chr5	9278138	9278330	+	5.06	5.72	40.6	40.1	16.7	10.4	71.4	34.4	2.00318	5.96765	8.37507e-07	2.13592e-05
AT5G26667.3I8	Chr5	9278142	9278334	+	6.32	7.07	42.4	41.8	16.7	10.4	71.4	34.4	1.75591	6.05366	4.46694e-06	9.5674e-05
AT4G34450.1I1	Chr4	16472002	16472225	+	9.25	4.06	38	29.5	35.4	28.2	54.2	51.6	1.44689	5.80412	0.000378108	0.00427508
AT4G25230.1I10	Chr4	12927701	12927960	+	3.28	1.25	22.4	23.1	9.73	6.85	51.5	54.2	2.40013	5.19025	4.1941e-05	0.000676927
AT5G02240.1I5	Chr5	452428	452644	+	3.37	9.87	32.5	27.7	46.1	25.4	57.6	48.1	1.2901	5.6792	0.0018813	0.0156073
AT3G54440.1I2	Chr3	20156128	20156377	-	0	2.08	18.3	17.7	7.82	9.66	61.8	43.9	3.12577	4.85764	1.93037e-05	0.000349334
AT1G22780.1I3	Chr1	8068792	8069057	+	10.1	7.8	45	42	29	9.94	66.4	39.2	1.38885	6.15028	0.000113539	0.0015858
AT1G48120.1I11	Chr1	17773951	17774205	-	1.91	1.27	29	19.9	7.67	4.06	48.6	56.7	2.99118	5.24029	3.12198e-06	6.94956e-05
AT1G50200.1I6	Chr1	18595437	18595687	-	0.971	3.88	33.9	28.2	4.35	3.66	67.8	37.5	2.75093	5.55926	1.55782e-07	4.67226e-06
AT5G10060.1I2	Chr5	3147393	3147605	-	0	3.96	27.9	47.8	7.57	5.4	71.2	34	3.31674	5.7851	1.24488e-10	6.05306e-09
AT4G24620.1I4	Chr4	12711013	12711295	-	4.3	4.35	21.7	23.3	13.6	9.95	54.8	50.4	1.47701	5.27762	0.00554705	0.0345869
AT3G63530.1I2	Chr3	23457796	23458132	-	1.45	1.15	12.6	15.7	3.41	5.11	41	63.9	2.4828	4.61334	0.00151382	0.0129895
AT3G19960.2I6	Chr3	6951003	6951103	+	1.21	3.88	16.7	27.6	8.59	11.4	65.9	39	2.19963	5.17427	0.000170179	0.00222457
AT1G75010.1I11	Chr1	28165895	28166093	-	0	0	11.8	16.9	2.03	0.578	57.7	47.1	6.48404	4.52931	5.7226e-06	0.000118738
AT1G79730.1I7	Chr1	30001638	30001869	-	0.526	4.48	18.3	17.4	6.45	2.97	45.6	59	1.91397	4.93764	0.00187838	0.0155897
AT2G03120.1I1	Chr2	937594	937901	+	2.37	5.89	29.8	29.6	13.1	5.41	63.8	40.6	1.94025	5.57292	4.2899e-05	0.000689158
AT4G38120.1I13	Chr4	17891514	17891735	-	4.39	5.56	47.9	28.6	15.6	10.4	56.1	48.1	2.04006	5.89282	1.51443e-06	3.62691e-05
AT2G33500.1I2	Chr2	14188588	14188950	-	4.02	3.57	28	24	14.2	12.7	55.2	48.9	1.8688	5.41025	0.000271475	0.00325805
AT1G79810.1I5	Chr1	30020867	30021081	+	5.11	3.32	32.8	21.8	10.2	3.21	48.4	55.7	1.79059	5.48186	0.000238084	0.00291067
AT2G24990.1I5	Chr2	10626544	10626778	+	1.56	2.21	21.9	20.5	2.69	1.96	57.8	45.9	2.5532	5.09096	4.22834e-05	0.000680741
AT1G10180.1I5	Chr1	3338876	3339046	-	0	1.14	28.8	34.4	2.02	1.35	61.6	41.7	4.70986	5.50804	7.2794e-11	3.65013e-09
AT5G08390.1I2	Chr5	2701476	2701750	+	3.54	5.66	21.6	23.1	10.9	7.94	68.6	34.7	1.38021	5.28347	0.00554768	0.0345869
AT4G14210.1I7	Chr4	8192423	8192650	-	2.14	2.85	17.7	20.9	12.6	9.08	54.3	48.9	2.03014	5.02061	0.000472038	0.00517897
AT2G25840.1I5	Chr2	11023191	11023413	+	1.64	2.04	25.6	28.7	6.19	5.16	56.1	46.5	2.94097	5.37539	3.68987e-07	1.0372e-05
AT3G50380.1I16	Chr3	18692037	18692311	-	0.886	1.42	19.1	22.8	6.69	2.09	52.2	50.2	3.20516	5.03766	4.2567e-06	9.15786e-05
AT1G05170.1I10	Chr1	1491609	1491939	-	1.47	2.94	13.8	16.1	3.47	3.82	50.1	52.1	1.83699	4.73458	0.00522318	0.0328131
AT1G07510.1I7	Chr1	2308512	2308903	+	0.31	2.31	9.12	18.5	6.01	7.61	47.5	54.3	2.43776	4.58866	0.00249406	0.019019
AT1G44910.1I10	Chr1	16978914	16979152	+	2.04	4.07	28.6	31.8	15.6	14	58.4	43.4	2.38863	5.55078	2.07142e-06	4.80032e-05
AT1G05500.1I6	Chr1	1626612	1626841	+	4.24	2.82	22.4	21.3	15	19	45	56.7	1.7216	5.20834	0.000824181	0.00805563
AT5G45775.1I3	Chr5	18565480	18565875	-	8.91	7.85	35.5	34.8	18.3	9.57	69.9	31.8	1.17661	5.90227	0.00205475	0.0168757
AT4G24460.1I4	Chr4	12643827	12644150	+	1.5	0.8	15.9	12.4	4.26	3.54	51.7	49.9	2.64781	4.60217	0.000533559	0.00565807
AT2G46260.1I4	Chr2	18997047	18997273	+	2.15	6.58	24.2	32.6	11.2	7.6	53.5	48.1	1.79781	5.53175	0.000102175	0.00146274
AT2G26890.1I13	Chr2	11465745	11466010	-	0.916	2.68	30.7	29	13.2	12.1	70.5	31	3.10876	5.48713	1.414e-07	4.25415e-06
AT3G57570.1I18	Chr3	21318272	21318616	+	0.353	1.69	13.6	12.8	3.5	3.66	48.4	52.9	2.70684	4.51922	0.00154397	0.0131486
AT4G00660.1I3	Chr4	275641	275955	+	0.773	4.53	14.5	18.9	17.1	16	52.4	48.9	1.73838	4.87709	0.00293527	0.0215145
AT1G73430.1I15	Chr1	27607893	27608194	+	2.82	2.15	24.1	14.9	7.42	7.61	45.5	55.3	2.05048	5.0312	0.000472038	0.00517897
AT1G09770.1I1	Chr1	3162179	3162443	+	2.76	2.69	31.2	28.9	6.08	8.46	70.7	30	2.54153	5.53206	1.26922e-06	3.10138e-05
AT5G19450.1I3	Chr5	6560143	6560412	-	0.903	1.2	17.4	10.5	7.88	5.53	54.7	45.9	2.74713	4.57968	0.000533559	0.00565807
AT5G24350.1I9	Chr5	8305759	8305969	+	2.31	5.23	22.8	23.8	15.3	19.6	39.9	60.7	1.72097	5.28901	0.000723411	0.00729664
AT2G26140.1I5	Chr2	11133453	11133644	-	4.45	6.09	27.4	28.6	10.2	7.79	53.9	46.7	1.51054	5.55147	0.00107644	0.00981783
AT4G36890.1I2	Chr4	17379899	17380217	-	3.82	4.27	28	26.3	6.12	8.28	62.9	37.5	1.84084	5.4688	0.000115004	0.00160232
AT5G42080.1I1	Chr5	16824041	16824407	-	4.98	6.53	22.5	30	25.7	24.1	61.7	38.7	1.29297	5.5017	0.00539823	0.0338373
AT1G33470.1I2	Chr1	12145007	12145352	+	5.63	7.49	28.4	29.4	43.8	39	54.7	45.7	1.24469	5.63387	0.00372182	0.0262048
AT4G14930.1I1	Chr4	8538983	8539261	+	6.99	2.32	18	25.1	6.18	5.77	53.2	46.9	1.31118	5.24834	0.00794338	0.0445528
AT3G10030.1I6	Chr3	3092378	3092652	-	2.66	3.07	30.5	26.7	7.94	2.3	53.1	46.7	2.4005	5.47976	3.44432e-06	7.52352e-05
AT2G20580.1I9	Chr2	8861317	8861745	+	2.55	2.42	14.3	16.4	17.7	22.9	46.2	53.2	1.70846	4.78023	0.00700077	0.0412484
AT3G11910.1I8	Chr3	3767714	3768000	-	3.4	3.62	19.1	23.9	9.81	8.41	48.1	51.2	1.70648	5.19006	0.00126017	0.0112128
AT4G32551.1I3	Chr4	15708963	15709257	+	0.413	0.879	16.3	12.3	4.09	7.79	59.7	39.4	3.41711	4.57544	0.000156534	0.00206584
AT5G27540.1I11	Chr5	9725893	9726258	+	1.66	1.42	12.8	16.9	8	11.1	53.3	45.8	2.32158	4.68143	0.00231585	0.0180753
AT1G55340.1I2	Chr1	20652355	20652575	+	0.552	0.588	15.2	13.2	2.08	1.3	60.4	38.6	3.56482	4.56198	0.000156534	0.00206584
AT2G48110.1I13	Chr2	19678111	19678367	+	4.27	2.02	30	26.5	5.82	4.7	41.4	57.6	2.25214	5.47693	8.84345e-06	0.000175006
AT2G40950.1I1	Chr2	17088251	17088588	-	2.16	3.64	19.2	14.8	19.5	11.9	53.6	45.2	1.63855	4.91058	0.00598851	0.0368046
AT5G57580.1I1	Chr5	23317721	23317950	-	0	5.36	27.7	41.1	5.25	5.5	62.5	36.3	2.75885	5.6917	3.5513e-08	1.17815e-06
AT1G21720.1I4	Chr1	7627169	7627426	+	0	2.51	23.8	11.5	9.81	8.24	58.2	40.4	2.84602	4.84917	0.00017117	0.00223449
AT4G00730.1I8	Chr4	300113	300655	-	2.69	1.07	14.4	16.1	11.5	11.7	47.1	51.5	2.08587	4.73286	0.00231585	0.0180753
AT3G47990.1I8	Chr3	17713946	17714240	-	3.3	3.3	19.7	23.5	4.29	2.73	48.9	49.6	1.79988	5.18457	0.00126017	0.0112128
AT4G34180.1I5	Chr4	16370186	16370377	-	0	4.74	40.8	35.5	8.4	4.5	53.3	45.1	3.07883	5.80764	4.08271e-10	1.81974e-08
AT5G15790.1I5	Chr5	5150652	5150937	+	1.28	2.49	32.1	19.9	8.84	5.02	51.5	46.8	2.84563	5.32626	1.09647e-06	2.72069e-05
AT4G14340.1I12	Chr4	8249024	8249287	-	4.62	4.91	21.6	28.8	5.23	2.61	59.4	38.6	1.50228	5.41754	0.00151029	0.0129895
AT1G02080.1I44	Chr1	384970	385170	+	1.82	1.29	34.5	30.6	0.859	2.86	58.7	39	3.43205	5.58324	2.4728e-09	9.94026e-08
AT1G30580.1I11	Chr1	10832052	10832247	-	3.11	4.64	32	24	8.81	5.58	50	47.5	1.94566	5.49639	7.4452e-05	0.0011036
AT5G20680.1I5	Chr5	7000253	7000449	+	0	0.659	14.8	12.1	2.92	2.92	68.1	29.2	4.14391	4.48377	6.60471e-05	0.00100281
AT2G38080.1I3	Chr2	15935574	15935860	+	1.7	0.678	17.1	15.4	0.801	1	60.3	36.9	2.80059	4.75377	0.000324943	0.00371322
AT3G19960.1I6	Chr3	6951003	6951249	+	4.44	3.15	15.4	27.5	8.62	9.77	62.3	34.8	1.59316	5.20171	0.00245915	0.0188875
AT5G14500.1I1	Chr5	4676441	4676699	-	0.471	1	8.64	17.1	11.3	8.65	48.3	48.7	3.10089	4.4696	0.000488312	0.00530912
AT4G12780.2I6	Chr4	7515833	7515966	+	3.65	2.43	23.5	22.3	7.32	6.46	53.1	43.9	1.99879	5.23555	0.000247122	0.0030078
AT3G50590.1I23	Chr3	18776636	18776939	+	3.21	0.427	12.1	17.8	6.05	6.42	49.8	46.8	2.10332	4.70797	0.00231585	0.0180753
AT2G22910.1I1	Chr2	9750333	9750572	+	0.508	1.08	20.5	30	1.2	0.719	44.6	51.9	3.96531	5.24044	3.109e-08	1.05954e-06
AT4G17270.1I9	Chr4	9678107	9678282	+	1.39	0.739	26.7	23.3	3.93	3.27	45.2	51.3	3.56509	5.24143	1.40552e-07	4.23527e-06
AT5G01220.1I11	Chr5	87183	87413	-	1.06	2.81	30	20.6	9.46	11	51.3	45.2	2.77039	5.29656	5.63709e-06	0.000118238
AT3G11560.2I11	Chr3	3643418	3643630	+	2.29	7.01	26.3	23.9	19.7	15.4	62.1	34.2	1.53118	5.40838	0.00220897	0.0175724
AT1G76030.1I7	Chr1	28535330	28535574	+	1.49	2.12	30.1	36.7	6.81	4.46	55.4	40.9	3.2647	5.62429	5.36799e-09	2.05898e-07
AT2G28510.1I1	Chr2	12200235	12200612	-	3.54	1.03	15.7	19.7	5.77	5.01	44.8	51.4	2.02871	4.91567	0.00187838	0.0155897
AT3G45140.1I3	Chr3	16527121	16527455	+	14.2	7.35	51.7	40.4	22.5	17.8	65.1	31.1	1.20539	6.25798	0.000220085	0.00273634
AT3G01470.1I3	Chr3	182999	183300	-	5.65	5.58	31.1	31	4.19	3.42	52.7	43.3	1.56886	5.6772	0.000290909	0.00341136
AT2G36480.1I2	Chr2	15305533	15305820	-	2.96	0.901	10.9	17.9	9.98	7.58	48	47.9	1.96747	4.67723	0.00371938	0.0262048
AT3G56900.1I6	Chr3	21067590	21067819	+	1.59	1.41	23.4	23.3	13.8	7.25	49.9	45.9	3.00475	5.18199	2.82944e-06	6.37204e-05
AT3G58670.2I1	Chr3	21705444	21705821	-	1.93	1.37	10	18	2.58	1.21	50.3	45.4	2.14316	4.62811	0.00371938	0.0262048
AT5G51840.1I2	Chr5	21072352	21072687	+	4.71	4.44	28.6	16.1	13.3	12.8	54.9	40.7	1.38793	5.28231	0.0055647	0.0346758
AT3G47800.1I2	Chr3	17635294	17635556	+	0	0.987	16.6	10.3	16.6	9.83	40.7	54.7	3.66579	4.49702	6.60471e-05	0.00100281
AT2G39330.1I1	Chr2	16421592	16421822	-	7.39	10.4	50.9	51.5	7.22	2.99	50	45.4	1.63197	6.33338	1.29777e-06	3.15114e-05
AT4G16442.1I2	Chr4	9272294	9272571	-	3.51	1.63	18.5	17.1	9.1	5.37	61.4	33.7	1.87313	4.93865	0.00187838	0.0155897
AT2G13560.1I16	Chr2	5654151	5654496	+	5.98	5.43	29.7	25.2	17.8	15.1	38.9	56.1	1.36947	5.54704	0.00269402	0.0199824
AT3G56400.1I2	Chr3	20909548	20909733	-	3.94	4.54	81.3	64.7	5.57	1.86	55	39.9	3.19589	6.67483	6.33239e-18	5.77869e-16
AT3G17440.1I3	Chr3	5971266	5971580	-	5.03	2.26	21.6	20.7	13.7	13.9	48.8	46.1	1.62983	5.17934	0.0036581	0.0259818
AT4G28360.1I2	Chr4	14030350	14030604	-	1.91	5.34	22.8	22	18.9	13.5	51.6	43.2	1.71981	5.23967	0.00164167	0.0138764
AT2G41060.2I1	Chr2	17128507	17128774	+	1.36	5.33	20	21.2	6.65	5.79	45.3	49.5	1.71298	5.13611	0.00191415	0.0158049
AT2G39840.1I3	Chr2	16628803	16628997	+	2.5	1.33	16.1	20	8.27	9.74	49.1	45.6	2.30127	4.91445	0.00050831	0.00547094
AT3G23490.1I2	Chr3	8423474	8424004	-	3.21	2.32	19.1	22.6	7.24	4.97	61.3	33.4	1.99725	5.11895	0.000430908	0.00477121
AT1G52740.1I1	Chr1	19645517	19645924	+	4.77	8.73	37.2	33.3	16.9	13.8	56.5	38.1	1.48914	5.85501	0.000179384	0.00233223
AT1G73990.1I3	Chr1	27825508	27825787	+	2.18	2.55	19.2	14.9	5.75	7.59	55.8	38.7	1.9274	4.88099	0.00293527	0.0215145
AT1G08830.1I1	Chr1	2827192	2827679	+	5.23	3.05	27.5	25.9	8.94	9.64	64.4	30.1	1.78409	5.45419	0.000177164	0.00230804
AT1G71820.1I12	Chr1	27012933	27013271	+	2.15	3.44	21.8	13.4	10.8	8.13	53.1	41.4	1.73974	4.94015	0.00393346	0.027011
AT1G06670.1I9	Chr1	2043015	2043279	+	3.68	2.45	22.4	19.4	14.5	14.3	43.8	50.3	1.85643	5.13713	0.000940776	0.00879352
AT4G28860.1I12	Chr4	14248791	14249056	+	1.83	4.39	24	13.2	9.3	10.8	44.7	49.4	1.66915	5.01588	0.00337812	0.0242166
AT5G63950.1I11	Chr5	25594596	25594854	-	0	1.25	17.3	13	2	3.11	47.3	46.7	3.54139	4.63721	4.92382e-05	0.000779672
AT1G11750.2I3	Chr1	3968062	3968131	+	0	1.87	19.4	23.8	1.66	0.83	55.5	38.5	3.52763	5.06133	6.03974e-07	1.60407e-05
AT2G28520.1I7	Chr2	12212281	12212492	+	0	2.76	18	23.7	4.34	2.17	70.4	23.5	2.95594	5.04467	7.42873e-06	0.000150886
AT1G12330.1I1	Chr1	4194748	4195104	+	3.07	2.54	16.9	16.8	9.33	4.82	53.6	40.3	1.6725	4.89572	0.00598851	0.0368046
AT4G27600.1I2	Chr4	13783990	13784207	-	0.559	0.893	11.8	17	5.02	1.58	54.6	39.2	3.27778	4.58908	0.000156534	0.00206584
AT5G20840.1I4	Chr5	7067015	7067397	-	1.91	2.71	14.9	16.2	9	8.54	46.2	47.6	1.82857	4.78187	0.00700077	0.0412484
AT3G56370.1I1	Chr3	20902461	20902834	-	4.56	5.89	31.1	31.7	7.83	6.6	49.8	44	1.68715	5.67576	0.000154264	0.00205277
AT1G07140.1I3	Chr1	2192614	2193029	-	3.51	7.16	27.4	26.6	24.8	21.1	42	51.8	1.44098	5.51484	0.00225244	0.0178041
AT4G08790.1I5	Chr4	5609080	5609324	-	0.498	0.795	14.2	13.2	10.6	7.74	36.6	57.1	3.355	4.52906	0.000277181	0.00328438
AT2G39190.1I8	Chr2	16352824	16353103	+	0	0.927	12	12	2.05	0.41	52.4	41.3	3.57973	4.37285	0.000221266	0.00273634
AT4G18270.1I3	Chr4	10100978	10101275	-	0.409	1.09	25.9	21.5	10.2	9.64	54.2	39.4	3.94922	5.16179	1.02609e-07	3.16623e-06
AT3G63370.1I2	Chr3	23405289	23405522	+	0	1.66	12.9	11.6	3.44	3.19	45.5	48.1	2.87382	4.4259	0.000855494	0.00827765
AT5G65870.1I1	Chr5	26351710	26351938	+	4.79	3.68	37.6	37.2	10	6.03	50.4	43.2	2.23573	5.8434	4.20501e-07	1.16333e-05
AT2G02860.1I8	Chr2	830067	830349	-	3.44	3.44	19	18.4	9.34	11.8	44.8	48.8	1.53514	5.03982	0.00642705	0.0391499
AT3G54660.1I10	Chr3	20230110	20230305	-	0	0.331	24.6	25.6	3.23	2.35	50.7	42.7	5.75605	5.20254	7.84223e-10	3.3857e-08
AT3G15180.1I5	Chr3	5112819	5113050	+	2.1	1.96	18.8	21.6	5.95	2.48	62.2	31.2	2.38172	5.04471	0.000116182	0.00161289
AT1G21730.1I6	Chr1	7631548	7631901	+	0.344	2.01	21.1	22.2	9.25	8.11	57.2	36.1	3.22458	5.07712	2.43036e-06	5.5512e-05
AT5G64070.1I3	Chr5	25641240	25641714	-	1.28	0.818	11.8	12.1	4.35	7.01	50.1	43.2	2.52982	4.41905	0.0043437	0.0285356
AT3G48170.1I4	Chr3	17788726	17788909	-	0	1.41	32.3	29.5	9.7	12.2	46.1	47.1	4.40843	5.48534	1.34455e-10	6.51366e-09
AT5G41950.1I2	Chr5	16786579	16786816	+	2.05	2.18	11.8	17.2	5.32	8.21	53.5	39.6	1.85115	4.69729	0.00813047	0.0450201
AT3G62550.1I2	Chr3	23136564	23136788	+	8.13	6.64	31.3	36.4	22.8	16.4	67.9	25	1.30283	5.83086	0.00109365	0.00990978
AT2G07360.1I15	Chr2	3051919	3052217	-	4.07	2.6	25.4	24.3	6.34	4.61	58.1	34.5	1.98587	5.33984	0.000143469	0.0019356
AT2G30950.1I1	Chr2	13174411	13174691	+	3.47	5.31	24.7	22.8	6.96	6.75	56.9	35.4	1.53337	5.33787	0.00262074	0.0195212
AT1G79340.1I1	Chr1	29843195	29843457	+	0	1.97	14.5	10.8	15.5	18.8	51.6	40.6	2.69447	4.47203	0.00154397	0.0131486
AT5G05600.1I1	Chr5	1672802	1673107	+	0.796	4.87	36.9	31.3	10.1	3	52.8	39.1	2.66866	5.68654	1.0357e-07	3.1857e-06
AT2G33845.1I1	Chr2	14318139	14318521	+	2.22	2.88	24.8	23.4	10.9	7.04	50.6	41.1	2.31777	5.26932	4.10151e-05	0.000669844
AT4G30930.1I3	Chr4	15050482	15050773	-	2.92	3.11	22.2	24.6	10.4	13.2	47.7	44	2.04131	5.25825	0.000156441	0.00206584
AT1G50120.1I6	Chr1	18564603	18564868	+	2.75	2.19	21	20.1	6.05	6.91	44.3	47.4	2.13397	5.08752	0.000430908	0.00477121
AT4G34265.1I3	Chr4	16403023	16403454	+	1.69	3.75	18.4	14.7	12.4	9.43	42.6	49	1.68986	4.87205	0.00904171	0.0490832
AT3G56400.1I1	Chr3	20909836	20910092	-	4.74	10.6	40.9	40.6	36.5	29.7	38.8	52.8	1.51531	6.04343	5.20456e-05	0.000817005
AT2G31660.1I17	Chr2	13469953	13470198	+	1.49	3.69	19.6	28.7	7.01	4.67	40.6	50.4	2.29903	5.27355	4.11328e-05	0.00066992
AT1G06070.1I2	Chr1	1836247	1836469	-	2.73	4.37	24.6	19.3	10.3	3.09	58.8	32.2	1.72019	5.21422	0.000824181	0.00805563
AT3G48190.1I53	Chr3	17820782	17821279	+	1.22	1.17	19.1	14.8	2.77	2.3	40.2	50.7	2.85408	4.8005	0.000192214	0.00243813
AT3G16490.1I1	Chr3	5604856	5605126	-	0.45	1.2	17.7	14.4	5.52	5.51	42.3	48.1	3.26702	4.7153	0.000103726	0.00147289
AT1G75850.1I8	Chr1	28481866	28482263	-	4.28	2.93	16	22.2	4.18	1.73	50.8	39.4	1.49947	5.07067	0.00642705	0.0391499
AT5G63980.1I1	Chr5	25610068	25610293	+	2.7	1.44	18.3	23.7	5.6	5.09	47.9	42	2.41032	5.09017	0.000182189	0.00235124
AT5G13160.1I3	Chr5	4178480	4178725	+	2.48	2.9	23.2	19.3	5.85	3.74	42	47.9	2.06289	5.13582	0.000271574	0.00325805
AT5G67500.1I1	Chr5	26935272	26935500	+	3.73	4.25	20	23.7	7.03	5.78	59.1	30.8	1.54893	5.23077	0.00453427	0.0293175
AT2G34410.1I1	Chr2	14518752	14519035	+	0.858	1.37	14.6	12.1	11.1	10.9	42.1	47.6	2.60741	4.53829	0.000910578	0.00858234
AT2G38550.1I5	Chr2	16133848	16134111	+	1.85	3.69	16.1	16	17.2	17.6	37.6	52.1	1.62058	4.84388	0.00904171	0.0490832
AT3G05910.1I4	Chr3	1765928	1766162	-	4.67	2.76	23.3	23.9	12.2	8.81	57.3	32.3	1.76002	5.30034	0.000723272	0.00729664
AT3G15980.5I11	Chr3	5415317	5415612	-	2.06	3.72	20.8	26.5	8.16	10.1	42.8	46.6	2.11586	5.26416	0.000158062	0.00208172
AT3G52950.1I1	Chr3	19634571	19634793	+	0	2.91	18.1	9.78	13.7	6.96	48.5	40.7	2.30873	4.60927	0.00151382	0.0129895
AT1G05120.1I3	Chr1	1474376	1474595	-	0	0	27.5	24	1.57	1.57	49.5	39.6	7.32041	5.22622	4.11224e-10	1.82866e-08
AT5G20320.1I1	Chr5	6868465	6868691	-	1.61	1.43	16.8	19.5	17.5	17.7	40.5	48.6	2.62609	4.89657	0.000195147	0.00246558
AT3G52200.1I8	Chr3	19362196	19362609	+	1.18	1.1	17.8	14.7	10.8	9.01	49	40	2.85704	4.75047	0.000324943	0.00371322
AT3G54830.1I2	Chr3	20314159	20314470	-	0.39	1.87	45.1	42.1	2.58	1.84	38.7	50.1	4.28376	5.93786	1.23402e-13	8.10959e-12
AT1G80350.1I1	Chr1	30207692	30207922	-	6.33	4.78	22.3	32.9	8.22	4.98	55.7	33.1	1.41513	5.54703	0.00156554	0.013303
AT1G09290.1I2	Chr1	3003061	3003259	-	0.613	0.326	19.7	30.6	4.05	1.16	42.3	46.5	4.62155	5.2199	5.63321e-09	2.14363e-07
AT4G25970.1I8	Chr4	13185820	13186023	+	2.39	1.59	25.8	18.5	5.36	5.36	47.8	41	2.54116	5.14608	2.53249e-05	0.000438912
AT1G33980.1I1	Chr1	12351859	12352105	+	3.45	2.63	26.3	22.5	0.233	0	83.5	5.28	2.0897	5.30605	6.24129e-05	0.000956054
AT1G78630.1I2	Chr1	29576743	29576942	+	3.66	4.55	30.8	27.4	17.6	8.92	66.2	22.5	1.91954	5.5489	6.62466e-05	0.00100281
AT1G16825.1I2	Chr1	5759792	5760070	+	0.437	4.42	32.5	30.1	4.33	2.06	40.9	47.8	2.76071	5.56896	1.55672e-07	4.67226e-06
AT1G06550.1I12	Chr1	2004452	2004687	-	1.03	4.95	14.7	18.8	8.04	3.41	53.8	34.9	1.57457	4.9009	0.00598851	0.0368046
AT1G17350.1I4	Chr1	5943141	5943327	+	0	2.43	15.6	18.4	1.54	0.308	59.5	28.6	2.83597	4.80505	0.000192214	0.00243813
AT5G05820.1I3	Chr5	1752256	1752557	-	2.02	1.93	17.8	21.2	7.23	7.23	49.3	38.6	2.36921	5.00258	0.000191099	0.00243749
AT1G72740.1I4	Chr1	27380902	27381146	-	2.99	3.18	25.1	22.6	8.45	3.28	45.9	41.9	2.03642	5.2827	9.95258e-05	0.00143119
AT2G07050.1I6	Chr2	2927235	2927490	+	5.71	3.8	27.5	21.4	13.9	9.2	39.9	47.9	1.46195	5.3849	0.00320999	0.0233327
AT1G17140.1I1	Chr1	5857958	5858247	-	4.2	12.1	36.6	35.5	20	13.5	49.7	38	1.25264	5.92244	0.00107036	0.00981783
AT4G32940.1I1	Chr4	15902678	15902933	-	3.33	4.31	24.5	23	13.3	13	58	29.6	1.7298	5.31204	0.00072323	0.00729664
AT3G42790.1I4	Chr3	14878389	14878682	-	8.7	4.63	34.2	37.3	21.3	17.6	49.9	37.7	1.52742	5.86796	0.00012283	0.0016853
AT5G16070.1I2	Chr5	5250516	5250767	-	2.9	2.57	21.8	23.6	6.85	7.07	48.4	39	2.13424	5.211	0.000106061	0.00150051
AT3G48980.1I1	Chr3	18155596	18155863	+	5	1.94	22.5	17.2	10.9	10.7	38.3	48.9	1.6083	5.1035	0.00432436	0.0285356
AT2G42880.1I2	Chr2	17842801	17843126	-	1.12	5.17	22.3	14.8	19.6	17.6	47.5	39.6	1.6496	5.01504	0.00509802	0.0323115
AT3G52200.1I12	Chr3	19363500	19363754	+	2.87	1.53	18	14.5	9.47	16.7	33.9	53	1.9592	4.82028	0.00210255	0.0169112
AT4G11380.2I1	Chr4	6920695	6920891	+	0	1.32	19.3	12.1	10.5	5.55	48.6	38.2	3.52316	4.67926	4.92382e-05	0.000779672
AT1G10130.1I6	Chr1	3312996	3313227	+	1.58	1.4	15.4	16.5	4.71	4.46	55.7	30.9	2.46861	4.75385	0.000877981	0.00838983
AT3G44890.1I6	Chr3	16388000	16388247	+	2.95	7.33	35.2	26.6	19	8.58	42.4	44.2	1.68738	5.65484	0.000119155	0.0016435
AT4G02060.1I7	Chr4	902794	903052	+	4.71	1.75	20.7	18.4	14.4	11.3	45	41.4	1.68727	5.07469	0.00222163	0.0176112
AT2G07360.1I2	Chr2	3056492	3056719	-	0	3.13	21.1	14.5	9.59	7.06	44.3	41.9	2.55842	4.87787	0.000195147	0.00246558
AT1G05200.2I1	Chr1	1505154	1505560	+	1.79	1.75	20.6	10.9	3.81	1.83	37.7	48.1	2.21492	4.75924	0.00143101	0.0124849
AT1G18070.1I13	Chr1	6215345	6215592	-	2.95	7.06	25.7	26.4	3.01	2.32	61.6	24.1	1.4802	5.4631	0.00185814	0.0155087
AT2G36850.1I3	Chr2	15468564	15468885	-	2.27	2.21	13.9	15	9.64	9.45	54.3	31.4	1.7666	4.70253	0.00813047	0.0450201
AT4G00380.1I5	Chr4	170020	170217	+	1.23	0.984	14.7	13	2.33	2.91	41.3	44.3	2.66826	4.5763	0.000910578	0.00858234
AT3G17300.1I4	Chr3	5908376	5908616	+	5.56	6.73	32	32.3	11	4.06	49.9	35.7	1.49062	5.7339	0.000362715	0.0041107
AT3G05710.1I3	Chr3	1686260	1686480	+	1.1	1.76	29.4	31.1	14.8	10.4	44.1	41.3	3.44104	5.48841	2.34572e-08	8.05114e-07
AT5G51230.1I20	Chr5	20828862	20829064	+	2.4	1.6	23.7	26.1	2.27	0	48.6	36.8	2.70192	5.28101	5.61663e-06	0.000117937
AT3G11910.1I2	Chr3	3769726	3769924	-	1.84	1.63	23.6	14.6	20	20	52	33.4	2.518	4.96587	6.96106e-05	0.00104145
AT4G25230.1I4	Chr4	12925982	12926433	+	1.35	1.86	14.6	14.7	5.08	3.55	47.8	37.6	2.24575	4.67185	0.00231585	0.0180753
AT3G15040.1I1	Chr3	5066282	5066601	-	2.28	2.63	18.2	19	13.8	11.1	48.4	37	1.99981	4.97863	0.000752971	0.00749274
AT5G11260.1I1	Chr5	3594474	3594703	-	0	1.98	16.5	16.1	5.5	6.25	42.6	42.5	3.0494	4.7437	0.000103726	0.00147289
AT2G25840.1I8	Chr2	11023850	11024235	+	2.52	2.01	13.3	16.4	8.48	7.29	47	38	1.79015	4.73186	0.00522318	0.0328131
AT3G15980.1I11	Chr3	5415301	5415612	-	1.95	3.74	19.7	25.2	7.74	9.57	40.6	44.2	2.06323	5.20413	0.000247122	0.0030078
AT1G31940.1I1	Chr1	11470801	11471088	-	0.846	3.15	12.8	15.4	7.58	3.99	51.9	32.9	1.88998	4.66065	0.00813047	0.0450201
AT5G48335.1I3	Chr5	19588741	19589126	+	2.84	2.52	17.1	18.8	9.97	4.16	47.6	36.9	1.82662	4.95397	0.00256342	0.0193863
AT5G04060.1I1	Chr5	1099446	1099694	+	2.45	1.56	13.9	20.2	6.24	4.62	49.2	35.2	2.15638	4.85862	0.00131883	0.0115638
AT2G45860.1I2	Chr2	18875033	18875363	-	4.05	3.92	21.6	24.3	16.7	17	45.7	38.6	1.62105	5.28274	0.0021028	0.0169112
AT4G14740.1I2	Chr4	8452674	8453156	-	0	1.47	10.4	8.46	3.45	4.51	38.4	45.9	2.65962	4.15597	0.00753808	0.0427528
AT1G68290.1I6	Chr1	25597771	25597853	+	1.48	3.94	19	18.5	8.38	6.28	51.8	32.4	1.87342	5.00177	0.0016582	0.013967
AT5G54440.1I10	Chr5	22103619	22103859	+	2.53	4.04	28.8	24.9	15.8	12.4	38.4	45.7	2.11807	5.42466	3.63752e-05	0.000608518
AT3G54460.1I6	Chr3	20162498	20162794	-	0.82	2.18	17.7	17.3	2.32	3.09	47.7	36.3	2.592	4.85515	0.000324095	0.00371322
AT4G35790.1I6	Chr4	16957101	16957308	-	2.35	2.19	21.5	27.7	27.1	31.3	48.6	35.4	2.50909	5.27962	9.37751e-06	0.000182621
AT4G03560.1I17	Chr4	1584360	1584597	+	3.07	0.818	12.7	15	11.1	7.73	41.4	42.6	1.90231	4.63866	0.00592491	0.0366476
AT4G38760.1I17	Chr4	18091069	18091514	-	1.09	3.05	14.8	14.5	18.5	19	41.7	42.3	1.89561	4.70461	0.00813047	0.0450201
AT2G46370.1I1	Chr2	19033951	19034340	+	0.936	1.16	12.6	12	4.71	4.71	45.1	38.7	2.57219	4.44836	0.00259961	0.0193863
AT3G66658.1I10	Chr3	2096368	2096738	-	0.328	2.1	15.1	13.9	7.12	10.1	36.6	47.1	2.60995	4.63278	0.00151382	0.0129895
AT4G02560.1I12	Chr4	1124229	1124484	-	4.76	4.31	20.5	22.2	11.9	15.3	37.6	46.1	1.33481	5.23297	0.00794338	0.0445528
AT3G04380.1I6	Chr3	1164076	1164310	+	0	0.276	26.7	20.2	8.81	6.85	36.8	46.9	5.82435	5.11741	2.84203e-09	1.13299e-07
AT1G74860.1I1	Chr1	28123447	28123689	+	1	2.14	9.67	16	6.15	1.89	50.2	33.4	2.0873	4.5337	0.00407752	0.0277702
AT3G13530.1I12	Chr3	4416185	4416560	-	2.59	3.45	20.2	22.8	8.25	11.8	42.3	41.1	1.91769	5.16547	0.000606179	0.00626179
AT2G24570.1I1	Chr2	10438073	10438563	-	1.98	2.51	16.8	13.4	11.5	11.8	46.5	36.9	1.82629	4.74748	0.00522318	0.0328131
AT3G60510.1I4	Chr3	22358990	22359265	-	0	0.94	12.2	12.4	1.25	1.87	43.5	39.5	3.59797	4.39946	0.000221266	0.00273634
AT3G04460.1I7	Chr3	1188365	1188630	+	1.37	0.244	14.3	18.1	8.43	11.9	42.2	40.8	3.30904	4.72439	0.000103726	0.00147289
AT5G48830.1I1	Chr5	19802698	19802950	-	0.482	1.03	22.1	21.7	2.5	2.04	65.3	17.6	3.82491	5.06788	6.03974e-07	1.60407e-05
AT4G32160.1I1	Chr4	15529149	15529558	+	1.19	1.9	14.4	15.4	4.48	5.04	47.3	35.6	2.32195	4.68531	0.00231585	0.0180753
AT2G01070.1I4	Chr2	77282	77474	+	1.26	4.38	20.9	24.7	3.28	4.47	45.8	36.9	2.09774	5.22004	0.000247122	0.0030078
AT5G03340.1I2	Chr5	812537	812795	-	0.941	3.76	22	26.8	2.66	2.66	48.5	33.9	2.44896	5.27404	2.5231e-05	0.000438912
AT1G07410.1I2	Chr1	2276435	2276674	+	0	1.08	21.4	16.8	6.23	3.35	55.4	26.9	4.05566	4.89469	1.4014e-06	3.38995e-05
AT3G44850.1I3	Chr3	16375001	16375192	-	3.18	2.03	22.8	30	10.2	8.09	50.8	31.5	2.41867	5.37608	5.70775e-06	0.000118738
AT2G46370.2I1	Chr2	19033868	19034340	+	1.8	1.37	12.7	12.4	4.61	4.61	43.4	38.9	2.04232	4.51238	0.00661104	0.0397151
AT1G79990.1I26	Chr1	30090980	30091219	+	3.05	5.68	24.2	17.1	14.1	12.7	44.3	38	1.34113	5.19036	0.00660937	0.0397151
AT3G54440.1I6	Chr3	20154300	20154485	-	2.62	1.4	19.3	17.8	1.24	1.55	59.9	22.3	2.27349	4.94983	0.000312585	0.00361708
AT4G24830.1I1	Chr4	12795590	12795784	-	4.38	5	21.3	22	19.5	15.6	42.6	39.3	1.30721	5.25477	0.00794338	0.0445528
AT1G08190.1I17	Chr1	2572278	2572495	+	0	1.79	11.3	8.49	10.6	5.54	37.2	44.6	2.47158	4.21825	0.00753808	0.0427528
AT3G48990.1I3	Chr3	18159482	18159730	-	5.38	5.73	28.3	24.1	7.85	7.16	63.7	18.1	1.34048	5.49164	0.00322728	0.023417
AT2G14080.1I1	Chr2	5925824	5926195	+	0	1.57	15.3	15.3	8.96	8.8	38.6	43	3.26333	4.65965	4.92382e-05	0.000779672
AT3G57920.1I1	Chr3	21445277	21445538	-	1.86	1.98	16.2	15.4	4.39	1.32	47.7	33.9	2.10743	4.77259	0.00332711	0.0239311
AT5G12210.1I6	Chr5	3948671	3948933	+	3.71	1.48	16.2	21.1	8.96	9.83	37	44.6	1.92633	4.98953	0.0016582	0.013967
AT3G19080.1I3	Chr3	6596396	6596615	+	2.77	4.43	27	18.3	7.59	7.84	34.4	47.2	1.74546	5.25043	0.00108867	0.00987391
AT2G33440.1I4	Chr2	14171825	14172045	+	1.66	3.53	20.3	19.7	7.03	8.33	45.7	35.7	2.02631	5.06467	0.000679622	0.00691655
AT4G39170.1I1	Chr4	18240921	18241156	+	0.517	2.2	19	16.2	8.29	6.09	46.1	35.2	2.73481	4.85254	0.000113086	0.00158206
AT4G19600.1I4	Chr4	10674382	10674771	+	1.56	2.33	13.5	19.3	10.2	9.86	38.9	42	2.14281	4.8135	0.00210255	0.0169112
AT1G08620.2I2	Chr1	2737342	2737537	+	2.49	3.65	24.6	17.2	0.588	0.294	50.3	30.6	1.85414	5.13739	0.000940776	0.00879352
AT1G31160.1I4	Chr1	11123147	11123403	-	3.32	4.29	21.3	18.8	11.6	8.5	38.8	42	1.49283	5.13149	0.00540202	0.0338373
AT1G16190.1I2	Chr1	5543768	5544063	+	1.65	1.75	12.5	16.7	23.5	21	37.7	43	2.1621	4.67506	0.00371938	0.0262048
AT1G10650.1I2	Chr1	3525404	3525908	-	2.17	2.31	16.8	17.6	4.77	3.29	45	35.5	2.01537	4.88252	0.00293527	0.0215145
AT1G03160.1I9	Chr1	765256	765484	+	3.19	3.12	20.5	17.6	5.28	5.52	46.7	33.7	1.68319	5.04339	0.00337812	0.0242166
AT4G25880.1I9	Chr4	13158744	13159055	+	1.17	3.32	13.3	14.8	11.4	9.57	36	44.2	1.72346	4.67473	0.00813047	0.0450201
AT1G60070.1I14	Chr1	22144040	22144418	-	1.61	1.88	18.9	16.2	7.43	10	37.2	42.9	2.38907	4.87355	0.000324095	0.00371322
AT5G01260.2I3	Chr5	106477	106796	+	1.9	2.03	9.78	20.2	9.16	4.67	36.8	43.3	2.00032	4.72087	0.00522318	0.0328131
AT1G63690.1I1	Chr1	23618637	23619005	+	2.64	3.86	21.2	15.9	12.6	11.7	45.2	34.6	1.60349	5.02093	0.00509802	0.0323115
AT1G04430.2I1	Chr1	1198638	1198787	+	0	6.51	21.7	24.7	7.69	4.99	41.8	38	1.92152	5.26016	0.000158409	0.00208344
AT5G51880.1I2	Chr5	21090142	21090351	+	2.32	3.71	21.3	20.1	6.85	7.12	45.3	34.5	1.86573	5.12418	0.000940776	0.00879352
AT3G05220.1I2	Chr3	1489023	1489543	+	1.63	1.86	16.9	15.7	12.2	11.9	43.3	36.1	2.28349	4.794	0.000877981	0.00838983
AT5G19370.1I2	Chr5	6525755	6526061	-	1.19	2.75	18.2	16.6	7.3	7.48	39.9	39.5	2.20976	4.87819	0.000821468	0.00805365
AT5G11710.1I7	Chr5	3774509	3774723	+	2.84	2.72	14.1	18.8	10.4	7.49	49.2	30.1	1.6507	4.86957	0.00904171	0.0490832
AT2G25170.1I18	Chr2	10719423	10719631	+	2.92	2.49	20.9	20.2	7.16	9.91	43.5	35.8	2.00717	5.10003	0.000430908	0.00477121
AT1G29370.1I5	Chr1	10280199	10280555	-	4.09	1.45	18.8	15	17.4	15.6	40	39.3	1.6943	4.89663	0.00598851	0.0368046
AT1G01050.1I1	Chr1	32671	33028	-	2.04	2.53	22.8	26	9.47	6.09	39.2	40	2.48824	5.27096	9.36888e-06	0.000182621
AT5G04480.1I4	Chr5	1275632	1275807	-	3.47	1.11	26.7	18.8	7.2	4.58	49.9	29.3	2.38488	5.19149	4.1941e-05	0.000676927
AT2G27170.1I24	Chr2	11610705	11610908	-	0.598	4.46	18.7	20.1	5.08	3.38	48.1	31.1	2.01866	5.02809	0.000472038	0.00517897
AT1G61100.1I2	Chr1	22511586	22511788	-	7.21	6.08	68.4	56	5.39	3.97	56.9	22.2	2.3279	6.51773	2.37623e-11	1.25698e-09
AT5G03650.1I1	Chr5	932048	932217	+	2.87	3.82	23.7	24.9	2.37	2.37	60.2	18.9	1.94958	5.31544	0.000224405	0.00276199
AT1G10130.1I7	Chr1	3313274	3313603	+	1.48	4.52	16.6	23.6	4.53	2.09	44.8	34.3	1.83062	5.09181	0.00145063	0.0126446
AT2G20990.1I4	Chr2	9015671	9015821	+	0.809	2.59	13.4	18.9	9.93	2.67	46.7	32.3	2.30655	4.78115	0.000877981	0.00838983
AT5G17010.2I3	Chr5	5591087	5591329	-	3.01	5.07	26.7	23.1	19.9	18.9	37.4	41.5	1.71856	5.37331	0.00062691	0.00643023
AT4G15210.1I4	Chr4	8667490	8667708	-	4.45	3.56	14.3	29	6.04	6.57	43.4	35.5	1.53046	5.2218	0.00453427	0.0293175
AT2G07690.1I6	Chr2	3525765	3526058	-	2.49	2.87	15.6	17.1	9.78	11.3	48	30.8	1.69319	4.85709	0.00904171	0.0490832
AT5G20300.1I2	Chr5	6855811	6856217	-	1.79	2.71	12.9	18.3	12.1	12.7	37.3	41.4	1.86971	4.78121	0.00332711	0.0239311
AT5G01460.1I2	Chr5	187356	187541	+	0.656	2.45	15.1	17.8	6.19	1.24	48.9	29.7	2.45621	4.79124	0.000877981	0.00838983
AT1G72650.1I5	Chr1	27352309	27352548	+	2.03	2.43	14	16.8	5.51	5.03	46.3	32.1	1.86368	4.76661	0.00332711	0.0239311
AT2G16940.1I8	Chr2	7344177	7344503	-	0.745	2.97	14.4	14.3	4.22	2.28	45.7	32.6	2.01565	4.66848	0.00371938	0.0262048
AT2G26060.1I7	Chr2	11104251	11104471	+	2.21	2.06	15.7	18.8	3.12	2.34	45.7	32.5	2.08611	4.87913	0.000821468	0.00805365
AT1G74960.1I7	Chr1	28153684	28153918	-	1.04	3.04	17.6	15.2	25.7	23.7	49.4	28.8	2.07692	4.81963	0.00210255	0.0169112
AT5G26360.1I3	Chr5	9258247	9258546	-	2.84	2.59	19.4	22.2	9	5.74	37	41.1	2.01932	5.11372	0.000430908	0.00477121
AT1G62780.1I3	Chr1	23250236	23250554	-	4.58	3.66	23.1	21.3	11.3	13.5	48	30.1	1.52641	5.25379	0.00308799	0.0225224
AT4G37590.1I4	Chr4	17663581	17663817	-	1.54	4.93	18.4	18.7	16	5.58	41.3	36.5	1.60999	5.02009	0.00509802	0.0323115
AT2G21380.1I7	Chr2	9143326	9143576	+	7.28	3.36	25	24.7	9.39	6.64	41.9	35.9	1.32601	5.42624	0.00386704	0.026669
AT4G33680.1I4	Chr4	16173451	16173734	-	1.29	0.457	17.7	9.07	6.48	8.5	36	41.7	2.93326	4.52214	0.000910578	0.00858234
AT1G29350.1I5	Chr1	10270880	10271238	-	1.02	2.35	12.5	15.1	12.8	15.4	38.1	39.6	2.09387	4.61595	0.00592491	0.0366476
AT2G14255.1I7	Chr2	6039418	6039630	+	0	1.22	24.2	9.62	5.67	5.4	41.8	35.9	3.72912	4.75918	2.39633e-05	0.00042023
AT1G63490.1I5	Chr1	23550370	23550685	-	1.54	2.87	26.2	22.1	5.27	6.18	44.9	32.4	2.52296	5.25536	1.5377e-05	0.00028241
AT3G17900.1I1	Chr3	6128717	6128963	+	1.48	4.47	30.3	17.9	3.03	4.42	39.9	37.4	2.10227	5.28921	0.000100184	0.00143636
AT1G08130.1I4	Chr1	2546140	2546369	-	1.06	2.82	16.5	14.4	12	9	51.2	26	2.06114	4.75051	0.00332711	0.0239311
AT1G55540.1I4	Chr1	20741795	20742063	-	0.453	1.21	9.56	14.5	3.85	2.14	37.3	39.9	2.84566	4.40733	0.000855494	0.00827765
AT1G67140.1I26	Chr1	25108003	25108226	-	2.18	3.19	35.5	20.9	9.76	13.1	45.6	31.5	2.47103	5.45598	3.49189e-06	7.60593e-05
AT3G05690.1I1	Chr3	1678390	1678797	-	1.79	1.27	24.9	19.2	1.27	2.81	39.9	37.1	2.89569	5.11706	8.36604e-06	0.00016683
AT4G12720.1I6	Chr4	7488446	7488853	+	7.16	4.45	43.8	39.9	19.8	17	45.7	31.2	1.95028	6.02214	7.62306e-07	1.97486e-05
AT2G26300.1I8	Chr2	11199268	11199508	+	2.02	3.23	16.7	15.1	12.2	13.1	33.4	43.5	1.68229	4.82511	0.00700077	0.0412484
AT4G12720.4I5	Chr4	7488446	7488670	+	7.59	4.9	44.8	43.2	21.7	17.9	44.4	32.4	1.9184	6.0927	6.18609e-07	1.64068e-05
AT5G20840.1I5	Chr5	7066691	7066937	-	1.97	2.89	17.7	24.6	8.38	8.15	45	31.7	2.19791	5.11711	0.000112237	0.00157631
AT3G55005.1I2	Chr3	20384659	20384923	+	1.84	2.45	18.6	16.9	10.8	9.54	49	27.7	2.12048	4.91024	0.000821468	0.00805365
AT3G09970.1I1	Chr3	3064324	3064660	+	5.78	4.81	28.5	20.2	5.8	5.79	47	29.2	1.30357	5.40391	0.00552796	0.034528
AT1G01930.1I3	Chr1	321423	321750	-	2.6	2.77	16.4	16.5	5.96	3.85	37.9	38.3	1.6993	4.86365	0.00904171	0.0490832
AT2G47960.1I2	Chr2	19626122	19626402	+	3.47	3.23	18.7	23.3	6.34	5.32	43.6	32.5	1.73841	5.15687	0.00191415	0.0158049
AT2G25910.1I7	Chr2	11049845	11050062	-	0	0.298	11.3	11.2	3.96	7.39	39.2	36.5	4.70679	4.27642	7.62987e-05	0.00112147
AT3G11560.2I13	Chr3	3643926	3644145	+	0.554	5.02	21.4	28.8	9.68	3.92	42.9	32.6	2.25192	5.3264	3.90436e-05	0.00064809
AT5G55290.1I2	Chr5	22423104	22423456	-	2.07	1.65	12.7	15	7	7.32	41.5	33.9	1.96322	4.63252	0.00592491	0.0366476
AT3G27325.1I17	Chr3	10101156	10101366	+	0.578	2.15	10.6	17.9	12.3	9	38.2	37.1	2.42781	4.62545	0.00151382	0.0129895
AT2G33330.1I1	Chr2	14124352	14124601	-	0.975	0.779	18.3	21.4	8.74	6.44	39.4	35.8	3.4909	4.95954	3.46601e-06	7.5581e-05
AT5G16480.1I2	Chr5	5381887	5382113	-	0	1.72	13.8	12.2	6.34	4.05	44.5	30.6	2.91206	4.49031	0.000488312	0.00530912
AT2G26890.1I19	Chr2	11462837	11463058	-	2.75	2.92	19.7	18.5	8.55	8.03	35.2	39.8	1.83682	5.02843	0.0016582	0.013967
AT5G06600.1I18	Chr5	2022464	2022672	-	0.584	0.311	15.5	15.2	2.2	0.55	51.2	23.6	3.97321	4.63884	4.92382e-05	0.000779672
AT1G80000.1I2	Chr1	30093662	30093972	+	0	0.417	16.5	17.6	7.58	8.86	41.5	33.3	4.97636	4.74152	1.62445e-06	3.85682e-05
AT5G42360.1I1	Chr5	16938073	16938337	-	0	1.71	12.2	14.2	7.38	3.47	38.5	36.2	2.94145	4.50597	0.000488312	0.00530912
AT4G10570.1I5	Chr4	6526497	6526747	-	2.43	4.65	22.7	16.1	11	9.16	37.4	37.3	1.54738	5.0833	0.00432436	0.0285356
AT1G72090.1I8	Chr1	27125617	27125855	+	0.51	1.36	15.5	13.8	12	7.22	41.3	33.2	2.97259	4.6233	0.000310773	0.00361268
AT5G14220.1I6	Chr5	4586174	4586374	-	0.607	0.323	15	13.5	4.58	0.572	44	30.4	3.82069	4.55774	0.000156534	0.00206584
AT1G08680.1I12	Chr1	2768094	2768332	+	3.06	1.9	13.1	18.2	14	11.5	36.5	37.9	1.7389	4.79959	0.00700077	0.0412484
AT1G11240.1I3	Chr1	3767193	3767405	-	3.44	5.79	36.8	24.5	21.9	3.51	56.8	17.5	1.8284	5.62663	5.90537e-05	0.000914051
AT5G15400.1I4	Chr5	5000445	5000717	-	1.34	1.66	14.7	17.9	6.32	2.53	42.3	31.9	2.4905	4.77787	0.000877981	0.00838983
AT1G48090.1I44	Chr1	17741387	17741566	-	0	0.361	23	6.25	4.8	1.6	39.8	34.3	4.90056	4.56468	2.83491e-05	0.000484555
AT5G47020.1I3	Chr5	19083129	19083390	+	0.93	0.99	20.5	24.5	1.76	2.85	56	18.1	3.55126	5.11074	1.38289e-06	3.34937e-05
AT5G10950.1I3	Chr5	3461025	3461256	-	1.58	2.8	13.5	17.9	5.95	5.2	44.6	29.4	1.91634	4.78384	0.00332711	0.0239311
AT4G33480.1I8	Chr4	16106000	16106338	-	0	2.49	10.2	11.5	10.8	7.28	38.6	35.3	2.16299	4.34024	0.00719765	0.0419972
AT2G32700.1I8	Chr2	13868387	13868631	+	3.48	3.18	19.6	15.6	16.7	9.39	39.3	34.6	1.49415	4.97146	0.00763258	0.043111
AT4G33650.1I17	Chr4	16165803	16166026	+	1.63	2.32	12	17.4	4.11	1.54	50.2	23.6	1.96543	4.70147	0.00522318	0.0328131
AT3G23640.1I19	Chr3	8507728	8508017	+	0.84	2.46	17.4	11.8	3.17	3.76	37.3	36.2	2.20302	4.6715	0.00231585	0.0180753
AT5G04840.1I3	Chr5	1407022	1407241	+	0	1.48	9.67	13.5	8.89	3.4	38.3	35	2.94326	4.36068	0.00148971	0.0128687
AT5G45190.1I3	Chr5	18279657	18279996	-	1.43	2.29	11.8	18.4	7.27	6.59	38	35.3	2.0865	4.72121	0.00231585	0.0180753
AT5G27470.1I2	Chr5	9695371	9695558	+	3.25	2.07	25.6	15.5	9.8	9.8	26.6	46.4	2.0306	5.09764	0.000430908	0.00477121
AT2G42010.1I8	Chr2	17533859	17534109	-	2.43	2.84	16.9	17.9	10.5	9.62	35.7	37.3	1.80578	4.91869	0.00393346	0.027011
AT5G35430.1I2	Chr5	13662721	13662978	+	1.89	1.76	14.7	17.2	12.5	11.8	41.2	31.7	2.19085	4.77623	0.000877981	0.00838983
AT1G65440.1I16	Chr1	24307502	24307708	-	1.18	2.2	36.8	31.6	5.28	5.28	45.9	26.6	3.38911	5.64926	3.08141e-09	1.22335e-07
AT5G47430.1I11	Chr5	19237813	19237999	-	2.61	4.52	24	19.8	11.7	4.62	48.6	23.8	1.71098	5.21251	0.00164167	0.0138764
AT1G04170.1I5	Chr1	1098102	1098378	+	4.4	4.21	18.2	28.8	11.4	11.4	41.4	31	1.54586	5.32276	0.00262626	0.0195472
AT3G50000.1I1	Chr3	18534783	18535004	+	2.75	0.877	35.8	27.7	2.07	4.4	46	26.2	3.18551	5.56261	2.79562e-08	9.56122e-07
AT5G55260.1I1	Chr5	22416949	22417302	+	1.03	1.65	12.9	12.7	2.27	2.27	43.6	28.4	2.29888	4.51277	0.00407752	0.0277702
AT2G06210.1I11	Chr2	2433430	2433771	-	1.78	1.52	13.7	13.7	14.4	11.1	32.5	39.3	2.11227	4.60592	0.00592491	0.0366476
AT4G25720.1I5	Chr4	13101107	13101351	-	1.99	1.85	10.5	16.7	5.63	3.52	41	30.7	1.89348	4.61855	0.00592491	0.0366476
AT5G44240.1I8	Chr5	17819245	17819486	+	3.53	2.95	19	24.6	6.42	4.51	32.8	38.9	1.83886	5.19154	0.00126017	0.0112128
AT2G39580.1I6	Chr2	16513337	16513611	+	5.76	1.18	23.2	20.2	7.94	6.48	44.8	26.9	1.73586	5.19799	0.00126017	0.0112128
AT1G55110.1I1	Chr1	20562630	20563085	-	6.4	5.11	32.1	28.8	9.82	4.03	45.8	25.9	1.50587	5.6608	0.000427489	0.00476624
AT3G20870.1I11	Chr3	7309545	7309778	-	7.82	3.05	22.5	26.3	18.2	11.1	31.6	40	1.26946	5.41204	0.0055264	0.034528
AT5G13100.1I1	Chr5	4157403	4157597	+	6.88	6.66	35	40	9.74	12.1	42.9	28.6	1.5738	5.92447	5.68171e-05	0.000883694
AT3G59280.1I2	Chr3	21909621	21909882	-	2.79	2.72	17.1	23.7	9.66	9.65	38.5	32.8	1.97108	5.09473	0.000679622	0.00691655
AT4G36630.1I6	Chr4	17274318	17274506	-	2.58	2.41	11.9	19.6	6.7	9.14	26.7	44.6	1.73959	4.80706	0.00700077	0.0412484
AT5G55180.1I2	Chr5	22390266	22390515	+	1.46	3.37	24.6	26.2	16.1	5.52	42.8	28.4	2.46887	5.32312	1.54219e-05	0.00028241
AT2G44270.2I2	Chr2	18299744	18299950	-	3.54	1.88	18.4	22.4	5.28	8.06	47.1	23.8	1.9941	5.09233	0.000679622	0.00691655
AT2G31660.1I10	Chr2	13467712	13467971	+	2.81	1.5	18.5	17	9.07	10.2	42.1	28.7	2.11403	4.91085	0.000821468	0.00805365
AT3G23310.1I3	Chr3	8340543	8340941	+	0.915	3.73	16.2	18.8	5.33	5.47	39.7	30.6	1.98985	4.90587	0.00187838	0.0155897
AT4G15820.1I2	Chr4	8993861	8994151	+	1.26	0.891	24.6	19.7	4.74	1.58	37.6	32.6	3.37795	5.09838	2.43036e-06	5.5512e-05
AT1G09700.1I2	Chr1	3138932	3139334	-	0	1.77	18	10.3	6.84	8.26	46	24.2	2.99535	4.58221	0.000533559	0.00565807
AT4G36130.1I1	Chr4	17098053	17098319	+	7.76	7.53	34.8	34.6	12.1	11.6	44.3	25.7	1.2891	5.86583	0.000774705	0.00766938
AT1G67490.1I7	Chr1	25284432	25284843	-	1.48	0.629	16	16.8	3.48	1.39	45.6	24.3	2.97429	4.7548	0.000103726	0.00147289
AT4G12780.1I5	Chr4	7515833	7516098	+	2.75	2.68	17.2	16.1	5.84	3.67	38.9	30.7	1.70104	4.87792	0.00598851	0.0368046
AT3G19180.1I5	Chr3	6634135	6634344	+	1.74	2.16	28.8	12.3	3.29	2.47	39.8	29.7	2.46196	5.05947	0.00011971	0.00164998
AT5G20980.1I6	Chr5	7126069	7126356	-	0.846	0.901	15.9	11.9	3.19	5.78	36.5	32.9	2.98708	4.56226	0.000533559	0.00565807
AT1G07420.1I2	Chr1	2278725	2278971	+	4.93	2.1	18.6	19	20	13.7	41.6	27.8	1.51242	5.04945	0.00642705	0.0391499
AT1G55530.1I1	Chr1	20730544	20730995	-	1.88	0.43	10.9	11.5	4.95	3.05	42.2	27.1	2.30899	4.36335	0.00719765	0.0419972
AT4G28820.1I2	Chr4	14231759	14232058	-	1.62	0.648	12.3	13.4	3.83	4.21	42.8	26.3	2.5292	4.5003	0.00154397	0.0131486
AT1G73940.1I1	Chr1	27798732	27799279	-	1.55	2.84	16.5	19.4	8.17	5.13	39.7	29.2	2.10455	4.92526	0.00119335	0.0106775
AT1G77320.1I6	Chr1	29058748	29059000	+	0.963	4.62	19.5	22.2	10.9	4.54	39	29.7	1.98391	5.12034	0.000430908	0.00477121
AT4G01290.1I7	Chr4	540030	540446	-	3.21	2.33	18.5	23.1	2.2	3.44	33.1	35.3	1.99129	5.1166	0.000430908	0.00477121
AT2G20190.1I11	Chr2	8715826	8716040	-	2.27	3.62	25	24.6	10.2	11.2	48.7	19.6	2.1575	5.31997	6.23929e-05	0.000956054
AT2G31650.1I21	Chr2	13455946	13456167	-	2.2	1.46	17.6	16.1	5.44	6.22	37.9	30.4	2.2655	4.83496	0.0005351	0.00565807
AT2G36850.1I12	Chr2	15465647	15466031	-	3.16	1.85	16.5	14.6	7.46	9.24	33.2	34.9	1.71577	4.79469	0.00700077	0.0412484
AT2G36930.1I3	Chr2	15510720	15510966	-	2.47	3.42	21.7	16.3	3.73	2.56	55.5	12.5	1.77602	5.029	0.00337812	0.0242166
AT2G35330.1I1	Chr2	14870880	14871157	+	0.877	0.933	8.05	11.2	18.2	9.71	25.5	42.2	2.41771	4.19267	0.00753808	0.0427528
AT1G71230.1I4	Chr1	26853751	26853992	+	1.01	0.804	16.2	18.3	4.75	3.33	44.5	23	3.24595	4.80127	3.39572e-05	0.000570546
AT2G44270.1I1	Chr2	18299752	18300057	-	2.79	1.06	16.1	20.1	5.45	7.13	44.9	22.6	2.29804	4.91806	0.00050831	0.00547094
AT3G22810.1I6	Chr3	8070985	8071344	+	1.01	0.54	14.9	11.9	1.91	2.71	33.4	34	3.0908	4.51552	0.000277181	0.00328438
AT4G16990.1I4	Chr4	9562349	9562674	+	2.24	3.18	17.8	21.1	0.529	1.06	40.2	27.2	1.92586	5.04089	0.00106512	0.00980115
AT4G18070.4I3	Chr4	10032336	10032594	+	4.71	4.76	33.3	27.8	8.88	5.1	46.6	20.8	1.78736	5.62737	5.87053e-05	0.000909388
AT2G48110.1I6	Chr2	19675269	19675436	+	0	1.93	10.7	11	7.55	7.2	38	29.3	2.5032	4.31491	0.00257694	0.0193863
AT2G03390.1I3	Chr2	1031715	1031864	-	1.63	1.73	17.2	25.2	0.384	2.31	35.4	31.7	2.71148	5.07999	4.22834e-05	0.000680741
AT3G62370.1I7	Chr3	23082683	23082934	+	1.45	1.29	18.6	18.3	7.53	8.9	32.9	33.9	2.79082	4.90567	3.85631e-05	0.000641219
AT4G02070.1I10	Chr4	909519	909863	+	1.41	2.82	15.2	14	6.49	8.82	28.4	38.4	1.86096	4.70427	0.00813047	0.0450201
AT3G10380.1I4	Chr3	3227101	3227333	-	0.523	3.62	18.3	17.6	6.42	9.38	39.2	27.5	2.18479	4.91786	0.00050831	0.00547094
AT5G45510.1I2	Chr5	18448756	18449020	+	0.92	3.43	17.7	15.5	2.82	1.08	41	25.7	2.00549	4.84101	0.00131883	0.0115638
AT4G18070.1I3	Chr4	10032336	10032597	+	5.12	4.95	32.9	28	8.78	5.04	46.1	20.6	1.6956	5.63471	0.000118787	0.0016396
AT5G17010.1I3	Chr5	5591041	5591329	-	2.53	4.94	22.8	19.9	16.9	16.1	31.6	35	1.60894	5.1938	0.00245915	0.0188875
AT4G11380.1I1	Chr4	6920695	6921161	+	0.521	1.66	15.1	9.04	7.62	4.91	35.8	30.7	2.49232	4.43269	0.00259961	0.0193863
AT5G25060.1I9	Chr5	8637281	8637676	-	1.23	1.31	13.3	14.2	11	6.52	33	33.5	2.47343	4.58109	0.00249406	0.019019
AT3G17440.1I2	Chr3	5971675	5971905	-	1.06	2.53	19.9	26.3	3.24	5.23	48.9	17.5	2.74349	5.18425	8.96472e-06	0.000176138
AT4G21530.1I13	Chr4	11454067	11454375	+	1.58	0	12.3	8.12	5.95	2.04	31.9	34.5	2.67906	4.23859	0.00442521	0.0287377
AT4G24920.1I1	Chr4	12820373	12820571	-	6.13	5.22	38.8	44.5	8.1	2.02	46.3	20	1.97558	6.01289	7.62456e-07	1.97486e-05
AT4G02020.1I8	Chr4	888642	888884	+	4.01	1.6	18.4	20.1	5.68	4.02	40.1	26.1	1.8629	5.03509	0.00106512	0.00980115
AT3G23580.1I1	Chr3	8460418	8460734	+	0.768	1.02	9.87	11.2	3.99	2.54	38.5	27.6	2.56205	4.27927	0.00442521	0.0287377
AT5G03450.1I4	Chr5	860885	861132	-	0.491	2.88	14	13.9	4.64	8.11	30.3	35.8	2.10888	4.62705	0.00592491	0.0366476
AT1G50370.1I3	Chr1	18659725	18659940	+	3.39	3.61	23.3	15.6	12.8	11.2	44	22	1.56706	5.08384	0.00432436	0.0285356
AT5G06970.1I7	Chr5	2164005	2164361	-	2.05	1.82	19.1	18.9	4.67	7.08	37	28.9	2.36029	4.97168	0.000312585	0.00361708
AT1G60420.1I1	Chr1	22262083	22262377	+	2.06	1.76	21.2	15.9	2.92	2.53	37.9	27.9	2.34395	4.94394	0.000312585	0.00361708
AT3G63250.1I1	Chr3	23371927	23372419	-	3.45	2.63	19	19.4	7.1	6.63	47.3	18.5	1.7465	5.04531	0.00337812	0.0242166
AT1G53780.3I1	Chr1	20077746	20078079	-	3.28	2.52	17.1	16.8	3.1	1.55	37.9	27.8	1.63434	4.90756	0.00598851	0.0368046
AT5G51180.1I8	Chr5	20799303	20799538	+	3.62	1.1	18	14.8	1.95	1.22	38.5	27.1	1.8748	4.84007	0.00455168	0.0293315
AT1G30470.1I7	Chr1	10781754	10782074	+	4.93	2.02	18.5	19.1	14	13.4	34.4	31.2	1.52852	5.04725	0.00642705	0.0391499
AT5G14320.1I1	Chr5	4618459	4618655	-	2.48	7.58	36.4	35.2	5.26	2.63	38.5	26.8	1.92938	5.81778	8.33073e-06	0.00016683
AT1G21630.2I4	Chr1	7584277	7584340	+	5.78	5.13	24.8	32.4	7.27	7.27	39.9	25.3	1.49198	5.58154	0.000738674	0.00740405
AT3G21350.2I3	Chr3	7517895	7517980	+	1.43	3.04	22.3	18.6	8.76	3.37	43.7	20.8	2.26603	5.06952	0.000182189	0.00235124
AT2G39260.1I14	Chr2	16393712	16393959	-	0	1.83	14.4	5.86	5.1	2.78	38.8	25.6	2.47586	4.24291	0.00497953	0.0316857
AT4G18070.3I3	Chr4	10032336	10032423	+	5.58	4.46	29.5	25.7	7.9	5.26	44	20.4	1.55884	5.52609	0.000870588	0.00838983
AT1G28320.1I5	Chr1	9923360	9923553	-	0	2.01	13.9	6.48	5.94	4.75	31.9	32.4	2.36024	4.25723	0.00442521	0.0287377
AT1G61850.1I17	Chr1	22861503	22861745	+	0	2.4	17	16	7.81	4.02	24.7	39.5	2.81002	4.77122	0.000192214	0.00243813
AT4G16660.1I2	Chr4	9377987	9378173	+	2.61	3.82	28.2	25.5	1.23	2.15	47	17.1	2.14833	5.4217	3.63647e-05	0.000608518
AT3G27260.1I10	Chr3	10071652	10071848	+	1.24	2.97	25.6	22.2	4.68	0.584	37.9	25.9	2.57238	5.23863	1.5377e-05	0.00028241
AT3G28455.1I1	Chr3	10670257	10670722	-	1.31	1.39	13.7	10.9	3.7	2.22	32.4	31.2	2.23205	4.47327	0.00661104	0.0397151
AT5G06120.1I6	Chr5	1846573	1846780	+	3.52	3.43	24.2	22.9	2.21	3.6	36.4	27.1	1.85103	5.28691	0.000349093	0.00396931
AT1G61260.1I1	Chr1	22594130	22594325	-	1.87	0.331	17.7	25.6	3.23	6.46	31	32.4	3.31458	5.073	2.43036e-06	5.5512e-05
AT5G12230.1I3	Chr5	3954612	3954845	-	2.08	1.39	23	24.6	3.44	4.42	36.5	26.9	2.83298	5.21584	5.30065e-06	0.000111912
AT3G57410.1I22	Chr3	21244377	21244623	-	0.987	2.63	17.7	14.2	3.73	4.19	33.1	30	2.20335	4.77514	0.000877981	0.00838983
AT3G42660.1I5	Chr3	14753702	14753911	+	2.32	2.47	22.4	23.6	3.84	5.48	27.8	35.3	2.3382	5.20902	6.57574e-05	0.0010025
AT3G59760.1I4	Chr3	22073919	22074180	-	2.33	1.49	15.4	15.6	6.15	4.17	40.4	22.6	2.08726	4.75185	0.00332711	0.0239311
AT1G06900.1I4	Chr1	2119358	2119665	-	2.37	1.47	11.3	19.9	6.53	7.65	37.4	25.4	2.08924	4.75924	0.00332711	0.0239311
AT5G16280.1I22	Chr5	5325263	5325476	-	3.42	5.16	24.6	24.7	10.2	12.9	34.6	28	1.61926	5.37332	0.00120518	0.0107559
AT2G48110.1I5	Chr2	19675133	19675211	+	0	1.66	10	10.1	9.55	4.4	36.8	25.7	2.59235	4.227	0.00442521	0.0287377
AT3G04490.1I9	Chr3	1203768	1203944	+	1.38	0.734	16.5	24.7	1.95	3.25	44.2	18.1	3.29721	5.0128	7.42873e-06	0.000150886
AT1G76660.1I1	Chr1	28770526	28771015	-	2.73	2.11	18	14.1	5.62	4.8	33.2	28.8	1.80905	4.82157	0.00455168	0.0293315
AT4G04830.1I1	Chr4	2446000	2446451	+	1.08	1	20	24.1	1.65	4.44	37.7	24.2	3.41618	5.09118	2.43036e-06	5.5512e-05
AT4G25450.1I4	Chr4	13012650	13012843	-	0.629	3.35	34.6	20.8	4.75	1.19	36	25.7	2.86199	5.40566	7.09003e-07	1.85739e-05
AT1G02180.1I1	Chr1	414218	414423	-	5.92	2.21	25	34.3	10.6	6.14	31.8	29.7	1.96023	5.56853	4.30457e-05	0.000690704
AT2G17790.1I13	Chr2	7737384	7737635	+	2.9	1.29	23.1	15.5	3.42	4.11	34.6	26.8	2.27288	4.99805	0.000191099	0.00243749
AT3G58790.1I3	Chr3	21743807	21744129	-	2.26	2.61	20.8	13.9	9.61	10.7	36.1	25.3	1.91173	4.9036	0.00187838	0.0155897
AT5G53360.1I1	Chr5	21648275	21648477	+	2.4	3.2	16.5	19.9	7.09	5.95	45	16.4	1.78517	4.97548	0.00256342	0.0193863
AT5G01990.1I4	Chr5	378529	378829	-	1.21	0.646	13.4	14	5.54	3.82	37.3	24	2.88687	4.55104	0.000910578	0.00858234
AT5G13070.1I1	Chr5	4147765	4148208	+	1.37	3.21	17.1	20.5	5.43	4.14	32.8	28.2	2.11189	4.98063	0.000752971	0.00749274
AT2G43680.2I1	Chr2	18108507	18108629	+	0.995	6.89	21.9	27	6.57	4.22	40.2	20.8	1.7269	5.34914	0.000628057	0.00643257
AT3G11910.1I15	Chr3	3765724	3766007	-	2.14	2.28	18.5	18.1	4.25	3.84	48.2	12.7	2.12271	4.9469	0.00119335	0.0106775
AT5G57280.1I7	Chr5	23205892	23206081	+	0	3.08	11.8	19.5	6.06	4.85	32.9	27.8	2.39648	4.73694	0.000546156	0.00572066
AT1G09530.1I5	Chr1	3078611	3078842	+	0.526	1.12	13	11.7	8.93	5.95	43.5	16.9	2.89644	4.43373	0.000855494	0.00827765
AT1G18640.2I4	Chr1	6417235	6417501	-	0	1.21	9.22	11.4	2.8	3.23	45.7	14.6	3.03433	4.23038	0.00131231	0.0115638
AT5G14550.2I6	Chr5	4692055	4692548	-	1.97	1.84	13.6	16.1	13.5	9.17	31.2	29.1	2.02972	4.70704	0.00522318	0.0328131
AT1G45231.2I11	Chr1	17148115	17148380	-	0.458	0.975	11.8	9.43	1.73	0.864	35	25.2	2.86047	4.27011	0.00442521	0.0287377
AT2G32240.1I2	Chr2	13689054	13689240	-	3.92	1.74	31.8	35	3.7	7.39	33.8	26.3	2.64036	5.66155	1.71643e-07	5.13196e-06
AT3G01310.1I9	Chr3	99578	99857	-	3.05	3.47	18	23.6	14.8	21.3	25.3	34.7	1.76298	5.14203	0.00191415	0.0158049
AT5G17020.1I15	Chr5	5598388	5598649	+	4.19	2.72	25.6	18.4	10.5	13.2	27.3	32.6	1.76162	5.21202	0.000824181	0.00805563
AT4G23850.1I14	Chr4	12404849	12405094	-	3.96	2.37	18.6	16.4	9.59	6.31	28.8	31.1	1.55739	4.95604	0.00763258	0.043111
AT5G59250.1I2	Chr5	23904343	23904533	+	0	0.34	8.8	5.19	1.51	0.904	41.3	18.6	3.91113	3.81264	0.00634779	0.0388144
AT1G29550.1I3	Chr1	10331617	10331897	+	0.867	0.231	12.3	6.34	3.68	6.54	27.6	32.3	3.01264	4.1255	0.00418104	0.0277702
AT1G02100.1I10	Chr1	392073	392261	+	5.81	7.91	23.7	33.2	13.1	3.65	40.4	19.5	1.1585	5.6284	0.00821896	0.0450201
AT1G69935.1I3	Chr1	26342192	26342423	-	3.15	5.04	23.2	21.9	6.94	5.45	38.1	21.7	1.55741	5.26917	0.00310754	0.0226479
AT2G41020.1I8	Chr2	17119580	17119837	+	0	1.76	13.9	8.45	4.46	4.46	31.7	28	2.6666	4.33663	0.00257694	0.0193863
AT5G53000.1I2	Chr5	21487217	21487507	-	0.837	2.01	13.8	10.4	5.53	5.13	32.8	26.9	2.13679	4.4629	0.00661104	0.0397151
AT1G14685.1I1	Chr1	5042558	5043076	+	5.39	6.11	27.3	25.9	25.4	20.8	34	25.6	1.3132	5.51545	0.00382333	0.0264502
AT1G14850.1I7	Chr1	5119476	5119782	-	1.98	1.69	18.9	14.4	8.42	8.98	31.5	28	2.24468	4.82251	0.0005351	0.00565807
AT1G79440.1I8	Chr1	29884960	29885340	-	1.28	1.87	19.1	19.9	13.3	12.8	37.2	22.2	2.68018	4.97974	6.96106e-05	0.00104145
AT1G15360.1I1	Chr1	5283689	5283986	+	5.31	5.88	51.8	39.9	4.24	1.54	31	28.2	2.13384	6.12421	3.29014e-08	1.10949e-06
AT1G55860.1I5	Chr1	20891816	20892023	-	1.76	2.5	24.8	22.6	7.2	3.32	32.1	26.8	2.54399	5.23019	1.5377e-05	0.00028241
AT4G31750.1I5	Chr4	15365533	15365895	-	1.34	0.893	11.1	10.5	9.02	8.07	35.1	23.8	2.30268	4.32415	0.00719765	0.0419972
AT1G24510.1I1	Chr1	8687690	8687902	-	5.73	4.27	29.4	27	11.6	9.72	40.4	18.4	1.59535	5.54875	0.000590711	0.00612831
AT2G33340.1I12	Chr2	14127614	14127843	-	1.59	2.82	20.4	22.7	8.76	4.5	31.9	26.8	2.35979	5.12622	0.000112237	0.00157631
AT1G67140.1I31	Chr1	25106995	25107222	-	3.21	1.99	20.1	26.7	7.07	7.06	29	29.6	2.24845	5.23841	6.57574e-05	0.0010025
AT4G13640.2I5	Chr4	7937287	7937482	-	1.87	0.331	15.4	12.8	9.4	7.93	31	27.5	2.70164	4.59471	0.000533559	0.00565807
AT4G04830.2I1	Chr4	2445970	2446451	+	1.77	2.02	20.2	24.6	1.55	4.17	35.5	22.8	2.62475	5.15399	1.50998e-05	0.000280374
AT5G45140.1I15	Chr5	18253622	18253954	-	1.1	2.92	15.4	13.5	3.45	6.9	27.4	30.8	1.91668	4.6864	0.00813047	0.0450201
AT2G36960.1I7	Chr2	15525107	15525314	+	0	1.25	7.54	12.1	7.2	4.98	32.7	25.4	2.92414	4.18419	0.00234994	0.0181282
AT3G16840.1I6	Chr3	5740267	5740457	-	1.28	1.02	15.2	11.8	1.81	0.603	45.1	13	2.58076	4.55275	0.000910578	0.00858234
AT5G16270.1I13	Chr5	5321588	5321808	+	2.21	4.99	22.3	27.8	4.17	6.77	28.6	29.5	1.88977	5.36054	0.00020034	0.00252457
AT5G14610.1I5	Chr5	4712726	4712806	+	0	0	8.36	16.4	2.86	3.58	29.2	28.8	6.27357	4.36549	4.00571e-05	0.000659231
AT1G23260.1I4	Chr1	8257265	8257450	-	1.97	5.24	26.5	36.6	4.03	0.619	37.9	20.1	2.21873	5.62254	4.93715e-06	0.000104812
AT5G11850.1I5	Chr5	3818323	3818547	-	2.17	2.89	27.4	26.7	10.7	8.95	32.6	25.3	2.4943	5.40099	3.44215e-06	7.52352e-05
AT5G14660.1I4	Chr5	4727488	4727758	-	3.15	1.44	16.9	12.7	6.79	3.6	26.6	31.3	1.76706	4.73049	0.00522318	0.0328131
AT3G08950.1I6	Chr3	2728948	2729180	+	1.05	0.836	9.61	9.64	1.23	2.47	33.5	24.4	2.36353	4.19644	0.00753808	0.0427528
AT5G13500.1I8	Chr5	4340423	4340764	+	2.49	2.08	21.9	20.6	9.58	5.54	37	20.9	2.29024	5.11475	0.000112237	0.00157631
AT1G70590.1I3	Chr1	26619805	26619979	+	0.698	0	19.2	15.5	0.988	1.32	33.4	24.4	4.4415	4.77111	1.62445e-06	3.85682e-05
AT1G04990.1I3	Chr1	1420565	1420824	-	1.87	2.25	21.9	11.7	10.2	4.64	31.7	25.8	2.09785	4.84638	0.00131883	0.0115638
AT5G63420.1I8	Chr5	25402932	25403136	+	1.19	1.27	12.6	12.9	2.81	1.68	36.7	20.5	2.40896	4.49999	0.00407752	0.0277702
AT1G08220.1I3	Chr1	2582559	2582796	-	1.02	1.64	16.5	15	7.73	6.52	37.4	19.7	2.60484	4.72942	0.000546156	0.00572066
AT3G24350.1I3	Chr3	8838730	8838926	+	5.57	2.31	26.7	25.2	13.7	6.13	27.5	29.5	1.81315	5.41431	0.000271511	0.00325805
AT1G13195.1I3	Chr1	4502317	4502513	-	1.86	0.989	21	19.5	0.585	1.17	37.6	19.3	2.87105	5.0138	4.12633e-05	0.00066992
AT3G19960.1I18	Chr3	6954659	6954886	+	0.535	0.854	14.2	16.8	1.51	4.04	24.8	32	3.43979	4.66749	4.92382e-05	0.000779672
AT3G04780.1I2	Chr3	1312439	1312709	-	1.35	3.11	14	15.1	7.85	11.7	32.1	24.7	1.78265	4.70879	0.00813047	0.0450201
AT5G11240.1I2	Chr5	3583039	3583337	+	3.26	0.434	18.7	18.3	3.84	2.88	33.9	22.8	2.38632	4.93726	0.000312585	0.00361708
AT1G80000.1I5	Chr1	30095209	30095431	+	0.547	0.582	8.03	12.2	3.61	3.35	29.9	26.3	3.0941	4.20742	0.00131231	0.0115638
AT3G45620.2I1	Chr3	16746035	16746235	+	0	1.29	8.91	7.9	2.86	2.86	34.7	21.5	2.66368	4.0377	0.00738544	0.0425896
AT5G54290.1I6	Chr5	22052618	22052845	+	0	0.854	11.8	12.2	6.31	3.03	27.4	28.6	3.67854	4.36965	0.000221266	0.00273634
AT5G11910.1I1	Chr5	3837880	3838130	-	0	1.29	8.47	16.1	6.19	1.83	31.4	24.6	3.20261	4.41316	0.000855494	0.00827765
AT2G34090.1I6	Chr2	14397532	14397759	-	3.74	2.56	17.2	19.1	2.78	3.03	28.2	27.8	1.6162	4.9927	0.00509802	0.0323115
AT4G13640.1I5	Chr4	7937278	7937482	-	2.38	0.634	15.3	12.6	9.27	7.58	29.6	26.3	2.26194	4.61387	0.00151382	0.0129895
AT1G67350.1I2	Chr1	25236133	25236603	+	1.55	2.2	16.6	12.9	9.14	3.53	30.8	25.1	2.04196	4.69797	0.00231585	0.0180753
AT1G71350.1I5	Chr1	26889390	26889669	-	0.435	0.463	8.79	7.78	1.44	1.64	30.9	24.8	3.09231	4.00233	0.00738544	0.0425896
AT1G07980.1I2	Chr1	2473726	2473962	-	1.03	1.64	15.6	17.3	8.01	2.91	25.9	29.8	2.66187	4.77687	0.000324943	0.00371322
AT1G27595.1I3	Chr1	9597932	9598187	+	1.9	2.53	16.2	14.4	10.1	12.6	32.2	23.4	1.86375	4.75892	0.00522318	0.0328131
AT3G57650.1I6	Chr3	21351309	21351468	+	0.763	0.813	23.1	11.6	3.6	0.36	38.8	16.7	3.43803	4.80002	3.98703e-05	0.000658841
AT3G54860.1I2	Chr3	20329384	20329663	-	0	0.695	13.6	14.4	2.46	1.85	33.5	21.6	4.14014	4.52913	3.58851e-05	0.000601533
AT1G61150.1I6	Chr1	22543994	22544233	+	0	1.35	11.7	15.1	5.27	2.87	33.1	22	3.2685	4.50756	0.000277181	0.00328438
AT1G80930.1I6	Chr1	30406128	30406354	-	1.07	1.72	17.7	16.9	6.59	7.6	28.9	26.1	2.67428	4.83589	0.000113086	0.00158206
AT3G09000.1I4	Chr3	2747864	2748062	+	3.68	0.653	12.9	16.6	6.65	2.02	28.4	26.5	1.8422	4.71823	0.00522318	0.0328131
AT2G33120.1I3	Chr2	14044124	14044315	-	0	1.02	16.9	8.27	4.8	1.8	29.1	25.7	3.53069	4.42715	0.000121125	0.00166471
AT4G32050.1I3	Chr4	15497377	15497555	+	2.73	0.363	21.9	24.8	1.29	0	31.3	23.5	2.96311	5.18431	2.82944e-06	6.37204e-05
AT4G11740.1I10	Chr4	7074882	7075148	+	5.93	0.972	18.9	20.3	11.4	5.6	29.9	24.9	1.59789	5.08923	0.00432436	0.0285356
AT5G22770.1I25	Chr5	7580170	7580329	-	3.05	1.63	16.8	20.7	0.721	0	27.5	27.1	2.07806	4.98064	0.000752971	0.00749274
AT5G47010.1I1	Chr5	19072546	19072736	+	3.83	2.38	19.4	15.6	0.904	1.21	38.1	16.5	1.58425	4.95252	0.00763258	0.043111
AT1G15240.2I12	Chr1	5247901	5248074	+	0.702	2.24	18	9.51	2.32	0.662	23.2	31.4	2.2748	4.59664	0.00249406	0.019019
AT4G22830.1I1	Chr4	11990735	11991005	-	1.8	1.91	19.4	19	4.67	1.27	23.9	30.6	2.43349	4.9786	0.000191099	0.00243749
AT1G78915.2I6	Chr1	29669802	29669928	-	0	1.54	22.1	14.6	7.73	10.9	37.5	16.9	3.54807	4.86262	1.09301e-05	0.000210249
AT2G16405.1I5	Chr2	7107544	7107782	-	1.02	0.815	22	17.1	2.41	1.92	38.7	15.6	3.40979	4.94433	6.16581e-06	0.000126976
AT5G18570.1I1	Chr5	6173149	6173717	-	0.214	0	10.8	8.22	2.82	2.12	30.1	24.1	4.7497	4.09902	0.000518821	0.00555611
AT5G42220.1I1	Chr5	16872495	16872956	+	2.63	3.08	20.1	19.7	5.84	5.84	34	20.2	1.88569	5.07333	0.000679622	0.00691655
AT4G25890.1I1	Chr4	13159789	13160195	-	2.39	4.46	15.9	21.4	20.6	14.9	26.7	27.5	1.53746	5.03623	0.00642705	0.0391499
AT5G13950.1I8	Chr5	4498242	4498533	-	2.09	2.66	15.3	16.3	10	6.69	37.4	16.6	1.81275	4.80251	0.00700077	0.0412484
AT5G42860.1I2	Chr5	17183690	17184163	-	1.54	0.956	17.4	13.4	1.21	1.33	30.1	23.8	2.6587	4.69955	0.000546156	0.00572066
AT1G16970.1I4	Chr1	5804773	5805034	-	0	1.49	15.4	13.1	3.29	3.07	27.1	26.7	3.22955	4.57917	0.000156534	0.00206584
AT5G04480.1I2	Chr5	1276101	1276294	-	3.77	3.68	23.1	16.4	4.45	2.08	31.6	22	1.50121	5.11167	0.00791648	0.0444797
AT5G54500.1I1	Chr5	22124697	22125051	+	5.49	5.29	21.4	29.4	9.39	3.56	33.8	19.8	1.33884	5.45218	0.00459874	0.0295653
AT2G44530.1I3	Chr2	18384615	18384884	+	1.81	2.64	16.2	13.9	5.11	5.96	31.6	21.9	1.83398	4.74274	0.00522318	0.0328131
AT2G34690.1I1	Chr2	14630617	14630837	+	0.552	0.881	13.7	12.3	6.77	6.77	31.6	21.5	3.14889	4.47867	0.000488312	0.00530912
AT5G40670.1I2	Chr5	16286311	16286589	+	0.873	1.63	11.6	11.1	8.24	6.59	33.8	19.3	2.22004	4.38493	0.00719765	0.0419972
AT2G39280.1I6	Chr2	16404492	16404690	-	0.613	0.979	12.4	15	1.74	0.867	33.9	19.1	3.08767	4.54078	0.000277181	0.00328438
AT5G04360.1I25	Chr5	1227656	1227871	+	0.565	1.8	17.1	12.9	3.73	1.6	25.3	27.7	2.69366	4.66666	0.000912299	0.00858234
AT5G63260.1I5	Chr5	25364105	25364288	+	1.33	0.706	10.4	12.9	1.25	3.13	27.8	25.2	2.53352	4.39069	0.0043437	0.0285356
AT2G25730.1I31	Chr2	10956917	10957119	-	0	0.32	30.9	30	5.1	5.67	34.1	18.7	6.06484	5.44444	2.02593e-11	1.08359e-09
AT4G26240.1I5	Chr4	13287265	13287466	-	0	1.61	8.32	11.1	3.99	0.854	34.3	18.5	2.58334	4.19118	0.00753808	0.0427528
AT1G45160.1I1	Chr1	17089791	17090072	-	0.864	0.92	11.1	10.3	6.52	5.91	37.1	15.5	2.58708	4.29442	0.00257694	0.0193863
AT5G22450.1I16	Chr5	7437600	7437793	-	1.26	2.34	17.9	18.4	2.97	3.86	32.6	19.9	2.39448	4.91354	0.00050831	0.00547094
AT1G78570.1I1	Chr1	29549862	29550100	+	12.8	13	48.2	51.4	8.66	4.81	29.9	22.6	1.06019	6.39101	0.000485222	0.0053085
AT1G27320.1I2	Chr1	9488850	9489051	+	3.02	6.43	21.1	25.5	12.5	10.8	25.6	26.7	1.40188	5.33272	0.00463358	0.02973
AT5G36940.1I1	Chr5	14590454	14590713	+	1.41	2.5	20.2	8.13	1.33	0.663	33.5	18.7	1.92666	4.66222	0.0046402	0.0297526
AT2G37520.1I10	Chr2	15746973	15747172	-	0	2.27	15.1	21.2	4.89	4.03	37.3	14.8	3.02096	4.8729	6.61954e-05	0.00100281
AT1G80410.1I8	Chr1	30231906	30232108	-	2.4	3.52	18.2	18.2	1.99	1.13	27.9	24	1.70737	4.98469	0.00509802	0.0323115
AT3G54750.1I10	Chr3	20265941	20266153	-	2.86	2.13	13.1	19.6	5.94	3.24	29.4	22.3	1.79299	4.84545	0.00455168	0.0293315
AT3G02300.1I1	Chr3	461305	461536	+	0	1.12	6.27	10.5	3.47	2.48	30.6	21	2.83816	4.02604	0.00738544	0.0425896
AT3G51630.1I5	Chr3	19151086	19151328	+	1	0.534	8.29	10.9	13.3	6.15	28.2	23.4	2.62918	4.17589	0.00753808	0.0427528
AT3G22180.1I8	Chr3	7829196	7829476	+	1.3	1.38	15.5	9.87	5.73	5.32	20.7	30.8	2.28602	4.5036	0.00407752	0.0277702
AT5G42900.1I1	Chr5	17199250	17199604	-	0	0.183	34.3	34.8	33.3	23.1	35	16.3	6.7128	5.60333	4.45572e-13	2.76758e-11
AT2G06005.1I7	Chr2	2334623	2334882	+	0.469	0.499	8.6	10.9	3.54	1.33	27.5	23.7	3.23193	4.16296	0.00234994	0.0181282
AT2G25730.1I13	Chr2	10965069	10965420	-	1.38	1.1	18.7	13.7	17.3	11.4	25.8	25.4	2.73968	4.75384	0.000324943	0.00371322
AT1G58230.1I4	Chr1	21567551	21567916	+	0.998	3.01	18.3	14.4	8.79	9.72	29	22.2	2.09717	4.81409	0.00210255	0.0169112
AT2G30880.1I6	Chr2	13144452	13144713	-	0	0.248	8.54	7.81	8.12	3.95	24.5	26.5	4.41476	3.95218	0.00183111	0.015303
AT3G11210.1I1	Chr3	3512550	3512788	-	4.08	0.815	15	19.4	5.05	4.57	34.2	16.6	1.89219	4.89524	0.00293527	0.0215145
AT3G16270.1I2	Chr3	5513908	5514190	+	1.72	2.29	17.4	16.8	4.47	5.89	30.4	20.3	2.16057	4.86175	0.00131883	0.0115638
AT1G21170.1I13	Chr1	7416925	7417309	+	0.632	1.51	11	14	3.28	5.67	24.8	25.8	2.56624	4.46679	0.00259961	0.0193863
AT4G22860.1I3	Chr4	11998502	11998735	+	1.56	0	31.6	26.3	4.43	4.18	28.5	21.8	4.1845	5.40733	8.44257e-10	3.60731e-08
AT2G26830.1I3	Chr2	11444484	11444765	+	0.864	1.61	13.5	11	5.5	8.15	31.3	18.9	2.34434	4.45989	0.00259961	0.0193863
AT5G04480.1I11	Chr5	1272680	1272913	-	5.73	4.44	23	26.8	6.39	6.39	24.4	25.8	1.39299	5.4184	0.00386632	0.026669
AT2G36580.1I1	Chr2	15339322	15339501	+	0.678	0.722	11.2	7.72	6.4	2.56	37.5	12.5	2.72683	4.15546	0.00753808	0.0427528
AT2G46900.1I1	Chr2	19269837	19270074	+	0	0.545	19.3	14.4	5.08	0.966	30.1	19.7	4.67742	4.73227	3.03277e-06	6.78234e-05
AT1G42430.1I2	Chr1	15891954	15892256	+	0.804	1.07	13.3	11.5	4.36	7.2	22.4	27.4	2.73207	4.44744	0.00259961	0.0193863
AT5G18280.1I5	Chr5	6052291	6052572	-	1.73	2.76	21.8	16.2	5.1	3.87	29	20.8	2.15459	4.98951	0.000752971	0.00749274
AT5G05520.1I2	Chr5	1634136	1634407	+	0.448	1.91	12.7	11.4	4.65	4.23	21.6	28.1	2.38548	4.43844	0.00259961	0.0193863
AT4G19600.1I5	Chr4	10674907	10675142	+	2.07	2.48	18.5	12.3	11.7	10.2	31.1	18.6	1.83594	4.76961	0.00700077	0.0412484
AT1G08010.2I1	Chr1	2487416	2487817	-	4.84	1.61	19.2	22.3	2.86	5.28	27.5	22.1	1.7747	5.13766	0.000940776	0.00879352
AT5G62940.1I1	Chr5	25258254	25258456	-	0	0	8.27	6.19	1.13	0	37.6	11.7	5.51085	3.82101	0.000976587	0.00905363
AT3G57300.1I1	Chr3	21199672	21199875	+	1.2	1.59	19.2	20.7	6.49	5.08	26	23.3	2.87811	4.99517	4.12633e-05	0.00066992
AT1G34340.1I7	Chr1	12532360	12532575	+	2.26	3.31	16.6	19	5.6	2.13	28.4	20.9	1.76091	4.95133	0.00393346	0.027011
AT3G23690.1I1	Chr3	8530071	8530235	-	2.22	1.97	21.1	15.2	1.05	0	44.2	5.04	2.18501	4.93121	0.00050831	0.00547094
AT3G20810.1I2	Chr3	7276671	7277077	+	0	0	18.7	24.6	24.3	18.6	26.2	23	7.07192	5.01236	2.09598e-09	8.47859e-08
AT4G12750.1I3	Chr4	7503046	7503312	-	0.913	0.486	13.4	17.3	7.11	5.17	28.6	20.6	3.41671	4.6571	4.92382e-05	0.000779672
AT4G09340.1I1	Chr4	5927045	5927268	-	1.63	2.03	13.5	13.3	3.85	7.7	25.5	23.6	1.93852	4.59696	0.00592491	0.0366476
AT1G19970.1I2	Chr1	6931860	6932068	-	1.17	4.04	31.6	27.2	1.38	1.93	43.7	5.39	2.57305	5.50154	2.09688e-06	4.84698e-05
AT3G59410.1I19	Chr3	21956989	21957201	+	0	1.52	14.7	10.2	4.32	4.05	23.4	25.6	3.01133	4.43683	0.000855494	0.00827765
AT3G60390.1I3	Chr3	22321098	22321490	-	2.79	0.989	13.9	15.1	7.01	2.92	33	16	2.00695	4.68141	0.00371938	0.0262048
AT5G18400.1I3	Chr5	6094181	6094424	-	1.5	4.26	21.1	16.2	2.83	4.01	29.8	19.2	1.78068	5.00574	0.0016582	0.013967
AT4G04910.1I19	Chr4	2490010	2490231	-	0	1.75	12.6	12.5	7	10.4	24.1	24.8	2.83923	4.45474	0.000855494	0.00827765
AT5G13640.1I5	Chr5	4396515	4396729	+	0.567	0.906	10.9	9.84	3.21	1.07	26.3	22.6	2.79186	4.24879	0.00442521	0.0287377
AT3G14980.1I7	Chr3	5040667	5040869	-	0	0.64	11.6	15.6	8.79	7.09	28.7	20.2	4.19294	4.49512	6.60471e-05	0.00100281
AT1G20720.1I14	Chr1	7189512	7189854	-	1.77	1.51	15.6	14	3.85	7.2	23.5	25.4	2.23076	4.68497	0.00231585	0.0180753
AT3G09970.1I2	Chr3	3064729	3064907	+	4.77	3.27	20	19.2	8.37	8.04	24.9	23.9	1.38279	5.11928	0.00791648	0.0444797
AT3G23280.1I7	Chr3	8323015	8323098	+	1.46	1.56	14.8	12.7	4.83	4.14	27.4	21.3	2.23863	4.59919	0.00249406	0.019019
AT1G79440.1I11	Chr1	29884270	29884531	-	2.79	1.24	16.7	14.4	27.9	26.5	23.6	25.1	2.01796	4.76226	0.00332711	0.0239311
AT1G79650.1I2	Chr1	29974431	29974650	-	0	1.18	11.7	6.61	13.9	11.5	30.3	18.3	2.8973	4.11254	0.00418104	0.0277702
AT3G02530.1I9	Chr3	529974	530246	-	1.34	0.713	6.55	15.7	5.27	4.63	29.9	18.7	2.45688	4.34528	0.00728741	0.0424823
AT3G20550.1I5	Chr3	7176067	7176418	-	1.04	1.29	14.6	19.5	9.14	5.06	27.5	21	2.89663	4.80505	0.000192214	0.00243813
AT4G24190.1I7	Chr4	12554215	12554432	-	4.48	4.77	28.8	21.2	17.4	6.07	21.8	26.7	1.53309	5.40302	0.00220944	0.0175724
AT1G61250.1I1	Chr1	22586095	22586466	+	0	0.523	9.61	8.51	6.49	6.02	31.3	17	3.83875	4.06738	0.000976598	0.00905363
AT2G07340.1I2	Chr2	3045831	3046041	+	3.47	1.85	27.1	22.2	5.46	4.91	35.3	12.9	2.29118	5.30005	2.52247e-05	0.000438912
AT5G27540.1I6	Chr5	9724574	9724798	+	0.542	2.31	13.4	12.9	5.63	3.32	34.7	13.4	2.25294	4.54703	0.00407752	0.0277702
AT1G80300.1I1	Chr1	30192743	30192945	+	3	1.92	17.1	17.6	7.37	8.5	27.9	20.2	1.8975	4.90512	0.00187838	0.0155897
AT3G21350.1I3	Chr3	7517895	7518182	+	1.27	2.7	17.5	15.6	6.19	2.39	33.6	14.4	2.12771	4.82572	0.00210255	0.0169112
AT1G21650.1I24	Chr1	7594229	7594565	-	0.361	0.385	11.6	8.03	1.19	0.17	25.5	22	3.55268	4.15829	0.00234994	0.0181282
AT1G71220.1I30	Chr1	26849939	26850203	+	1.84	0.49	21.1	11	6.94	4.77	23.1	24.4	2.81027	4.73862	0.000324943	0.00371322
AT1G51710.1I14	Chr1	19176230	19176413	-	1.99	1.41	21.3	14	5.32	3.13	28.5	19	2.43306	4.87695	0.000324095	0.00371322
AT2G02100.1I1	Chr2	528461	528715	+	8.12	6.87	29.8	29.8	24.6	9.92	33.9	13.5	1.09884	5.69946	0.00679467	0.0406687
AT5G49900.1I1	Chr5	20302025	20302284	-	0.937	0.998	20.2	7.87	2.21	1.11	28.2	19.1	2.86637	4.57975	0.00070472	0.00712678
AT1G78915.1I6	Chr1	29669696	29669928	-	0.523	1.95	20.7	13.9	6.91	9.62	32.5	14.8	2.83736	4.82578	0.000113086	0.00158206
AT3G49260.1I3	Chr3	18264211	18264557	+	0	2.24	9.98	12.9	2.98	3.31	21.1	26.1	2.38036	4.38132	0.0043437	0.0285356
AT4G16180.2I5	Chr4	9168114	9168565	-	0	1	13.3	6.13	5.08	2.92	28	19.1	3.18702	4.16104	0.00234994	0.0181282
AT1G17420.1I2	Chr1	5978294	5978497	+	0.598	0.637	9.33	10	13.3	11	20.1	27	2.91682	4.16788	0.00753808	0.0427528
AT4G01860.1I8	Chr4	805772	806004	-	0.523	1.95	11.5	11.1	6.91	6.91	17.5	29.5	2.23001	4.37927	0.00719765	0.0419972
AT3G18060.1I3	Chr3	6184960	6185239	+	1.74	1.39	12.4	12.5	2.87	2.26	31.3	15.7	2.04828	4.50281	0.00661104	0.0397151
AT5G48960.1I1	Chr5	19850009	19850218	+	1.16	1.24	11.7	13.2	1.64	3.29	23.8	22.9	2.40826	4.47327	0.00259961	0.0193863
AT1G50030.1I1	Chr1	18539232	18539454	-	0.547	1.46	8.53	13.9	7.23	6.96	31.3	15.2	2.49843	4.35125	0.00719765	0.0419972
AT2G42260.1I1	Chr2	17603297	17603507	-	1.73	1.54	15.4	14.1	3.27	4.09	28.8	17.7	2.23011	4.68108	0.00231585	0.0180753
AT4G33650.1I9	Chr4	16163735	16164034	+	2.44	1.95	14.2	16.7	8.81	8.42	25	21.3	1.89026	4.76761	0.00332711	0.0239311
AT2G28070.1I9	Chr2	11958966	11959332	+	2.32	0.706	14	10.4	9.08	7.82	24.4	21.8	2.06551	4.47842	0.00661104	0.0397151
AT5G13300.1I15	Chr5	4257167	4257393	-	3.22	1.14	19.7	10.2	6.84	2.03	27.3	18.8	1.85281	4.73288	0.00522318	0.0328131
AT1G75150.1I5	Chr1	28206487	28206742	-	0	0.76	10.9	19.9	4.94	3.82	27.7	18.3	4.17228	4.63756	1.04915e-05	0.000202622
AT5G66030.1I8	Chr5	26407723	26408048	-	1.87	1.19	14.4	10.7	7.23	10	25.1	20.9	2.09055	4.508	0.00661104	0.0397151
AT1G08010.1I1	Chr1	2487416	2487857	-	4.4	1.61	17.7	20.7	2.6	4.93	25.4	20.5	1.76273	5.04338	0.00337812	0.0242166
AT3G19050.1I2	Chr3	6578632	6578814	+	0.667	0	29.4	28.2	3.46	1.89	28.6	17.2	5.21942	5.38157	1.34637e-10	6.51366e-09
AT1G55325.1I6	Chr1	20638595	20638841	+	4.44	0.525	14	23.5	4.66	2.79	28.5	17.3	1.99578	4.98881	0.000752971	0.00749274
AT1G10130.1I9	Chr1	3313845	3314105	+	0.934	1.74	9.43	14.7	5.29	4.84	19.6	26.1	2.21769	4.45286	0.00661104	0.0397151
AT5G57110.1I25	Chr5	23111802	23112018	-	2.81	0.898	17.5	12.8	11.9	13.5	28.5	17.2	2.09567	4.72424	0.00231585	0.0180753
AT2G35050.1I4	Chr2	14773298	14773622	+	0	1.6	14.1	9.34	5.83	5.65	20.1	25.5	2.8588	4.37781	0.00148971	0.0128687
AT2G06040.1I3	Chr2	2352830	2353121	-	3.75	1.11	13.8	19.4	10.6	9.25	26.3	19.3	1.85144	4.85708	0.00293527	0.0215145
AT2G13440.1I3	Chr2	5597491	5597721	-	0.528	0	15.5	8.01	0.996	0.996	26.8	18.7	4.19833	4.33336	0.000402473	0.00451609
AT2G35720.1I8	Chr2	15018847	15019134	+	0	0.45	6.21	8.02	3.19	1.6	24.6	20.8	3.65621	3.83508	0.00634779	0.0388144
AT5G08650.1I8	Chr5	2810677	2810938	-	0.93	1.98	14.9	11.3	3.95	2.63	27.1	18.3	2.22013	4.5454	0.00407752	0.0277702
AT1G57680.1I1	Chr1	21364117	21364496	-	4.48	3.75	20.9	21	2.87	2.57	35.5	9.81	1.44514	5.19283	0.00660937	0.0397151
AT2G43210.1I4	Chr2	17961492	17961667	+	5.55	1.48	15.9	21.4	3.93	4.58	30.1	15.2	1.50096	5.0412	0.00642705	0.0391499
AT4G00650.1I1	Chr4	269965	270357	+	0.619	1.32	15.6	10.2	3.65	4.97	22.1	23	2.74334	4.49108	0.00154397	0.0131486
AT5G58440.1I2	Chr5	23624996	23625252	-	3.32	3.28	27	23.6	3.58	0.447	25.5	19.6	2.02642	5.35831	9.12576e-05	0.00132118
AT1G52930.1I2	Chr1	19711710	19712043	+	0	1.16	9.37	6.92	12	9.8	27.7	17.4	2.75321	4.00132	0.00738544	0.0425896
AT4G00550.1I2	Chr4	239562	239731	-	2.15	0	10.5	14.8	1.36	2.71	22.3	22.4	2.57826	4.47938	0.00154397	0.0131486
AT2G41220.1I1	Chr2	17178216	17178407	+	0	0.677	8.75	10.3	9.9	5.4	24.8	19.8	3.62238	4.12491	0.00234994	0.0181282
AT5G14240.1I3	Chr5	4596396	4596587	-	2.54	2.03	17.5	19.6	4.2	3.6	30.7	13.9	2.09578	4.9659	0.000752971	0.00749274
AT1G24095.1I1	Chr1	8523607	8524033	+	0	0.152	10.5	15.6	2.96	2.82	28.7	15.8	5.44961	4.42974	2.09825e-05	0.000375132
AT5G61150.1I6	Chr5	24604997	24605196	-	0	0	7.84	5.62	3.45	2.88	21.4	23.1	5.40981	3.75531	0.00195317	0.0160994
AT4G17140.1I45	Chr4	9621331	9621721	-	0	1.66	11.7	12	13.8	14.1	19.8	24.7	2.82656	4.39172	0.00148971	0.0128687
AT1G65260.1I9	Chr1	24239690	24239923	+	2.61	2.77	14.3	18.6	2.95	1.97	32.6	11.7	1.6967	4.86396	0.00904171	0.0490832
AT4G21580.1I2	Chr4	11476610	11476800	+	3.19	0	18.8	9.35	4.52	5.12	28.7	15.5	2.19721	4.62958	0.00163011	0.013815
AT5G53486.4I2	Chr5	21722014	21722228	+	0.567	0.906	12.5	7.38	1.87	2.41	20.4	23.7	2.73173	4.20713	0.00753808	0.0427528
AT2G31740.1I9	Chr2	13492669	13492889	-	1.1	0.294	16.2	18.8	1.56	1.56	35.9	8.05	3.60856	4.80386	8.4314e-06	0.000167887
AT5G08010.1I2	Chr5	2570611	2570833	+	0.547	1.75	13.6	10.7	6.19	4.38	25.3	18.6	2.43241	4.44425	0.00259961	0.0193863
AT3G09470.1I6	Chr3	2912660	2912960	-	1.21	0.215	12.3	9.43	1.91	2.48	20.4	23.4	2.90075	4.29307	0.00257694	0.0193863
AT3G14290.1I4	Chr3	4764865	4765156	+	3.34	1.78	14.9	19.4	4.53	4.13	28.8	14.8	1.82539	4.89905	0.00293527	0.0215145
AT1G04870.1I3	Chr1	1374438	1374741	-	0	1.92	9.19	10.9	10.6	6.05	22.5	20.8	2.40055	4.23908	0.00753808	0.0427528
AT2G18230.1I4	Chr2	7932914	7933135	-	2.2	2.05	19.2	23.5	1.56	2.59	20	23.2	2.39767	5.11159	0.000112237	0.00157631
AT1G54180.1I3	Chr1	20228516	20228799	+	3	1.6	15	13.5	6.48	4.45	21.2	21.9	1.71	4.69274	0.00813047	0.0450201
AT1G55730.1I7	Chr1	20832414	20832681	-	0.455	0.242	12.5	11.3	3.65	3	23.8	19.2	3.90528	4.35389	0.000221266	0.00273634
AT3G05420.1I9	Chr3	1564439	1564695	+	0	1.26	6.09	11.1	3.58	2.68	23.2	19.8	2.72516	4.05691	0.00738544	0.0425896
AT1G08760.1I2	Chr1	2807058	2807310	+	0.963	1.03	13.3	8.88	5.23	1.82	23	19.9	2.49178	4.33947	0.00719765	0.0419972
AT4G39690.1I6	Chr4	18419886	18420111	+	2.16	2.01	12.9	19.3	2.8	1.78	35.1	7.61	2.02035	4.80315	0.00210255	0.0169112
AT1G15910.1I6	Chr1	5468286	5468492	+	1.18	3.45	26	27.5	2.78	3.33	21.5	20.9	2.60194	5.37869	5.69906e-06	0.000118738
AT4G03635.1I1	Chr4	1612082	1612393	+	0	1.66	8.6	12.7	6.26	2.58	24.1	18.2	2.67472	4.28402	0.00442521	0.0287377
AT1G17380.1I1	Chr1	5956588	5956892	-	2.8	2.13	20.2	26	7.16	4.14	24.8	17.5	2.3043	5.21734	6.57574e-05	0.0010025
AT1G63490.1I16	Chr1	23547171	23547411	-	1.52	0	17.2	8.5	5.73	7.63	27.7	14.5	3.05637	4.46997	0.000488312	0.00530912
AT5G56290.1I8	Chr5	22790134	22790503	+	0	1.93	9.06	10.7	6.05	3.57	21.6	20.6	2.37017	4.22361	0.00753808	0.0427528
AT1G52730.1I6	Chr1	19644511	19644736	+	0	0.287	11.4	12.3	5.86	1.53	22.9	19.2	4.81461	4.33106	7.62987e-05	0.00112147
AT4G26510.1I5	Chr4	13385656	13385861	+	4.74	7.57	22.8	32.7	14	3.91	21.3	20.7	1.27713	5.57588	0.00448839	0.0291088
AT5G22030.1I13	Chr5	7290749	7290954	-	0	0.315	8.7	8.02	3.07	2.79	26.3	15.5	4.23465	3.97758	0.00183111	0.015303
AT5G65290.1I3	Chr5	26091067	26091295	+	3.19	1.42	20	19.9	8.04	6.78	20.2	21.5	2.18777	5.04609	0.000294112	0.00344053
AT1G08450.1I2	Chr1	2670800	2671288	-	0.249	2.25	13.5	13.6	3.17	3.99	22.1	19.5	2.47449	4.56427	0.00249406	0.019019
AT1G77140.1I8	Chr1	28986212	28986428	+	1.12	3.89	19.1	20.1	1.59	0.795	23	18.6	2.04663	5.03784	0.000472038	0.00517897
AT2G41520.1I3	Chr2	17319761	17320056	+	0	2.19	16.6	13.6	3.11	5.82	30.4	11.2	2.8061	4.66755	0.000310773	0.00361268
AT1G67325.1I3	Chr1	25211362	25211763	-	0.605	0.645	11.7	8.04	5.43	5.85	21.5	20	2.93134	4.18918	0.00753808	0.0427528
AT3G29320.1I5	Chr3	11254380	11254633	+	2.4	2.04	15	13.8	14.5	10.9	25.1	16.3	1.7741	4.69764	0.00813047	0.0450201
AT5G20490.1I25	Chr5	6929982	6930183	-	0.604	2.25	20	23.6	6.55	7.69	28	13.2	2.97426	5.09848	8.36604e-06	0.00016683
AT4G33980.1I3	Chr4	16283279	16283653	-	0.649	0	11.9	14.2	16.1	17.9	23.5	17.5	4.11827	4.45053	0.000121125	0.00166471
AT4G04670.1I7	Chr4	2371419	2371672	+	0.96	1.28	15	15.1	0.453	2.49	27.2	13.3	2.77119	4.66576	0.000310773	0.00361268
AT1G32750.1I1	Chr1	11856352	11856563	-	0	2.14	11.6	12.5	2.71	3.26	27.2	13.1	2.51528	4.42928	0.00259961	0.0193863
AT5G06050.1I4	Chr5	1821820	1822126	+	0.793	0.422	12	4.73	1.87	2.62	19.8	20.4	2.73272	4.02911	0.00758554	0.0429587
AT2G45810.1I4	Chr2	18861069	18861289	+	0.552	1.18	12.7	6.28	1.56	1.04	29.9	10.2	2.45549	4.17529	0.00753808	0.0427528
AT1G03060.1I3	Chr1	725825	726036	-	0.575	1.23	13.2	9.04	2.71	8.14	23.3	16.5	2.62643	4.33371	0.00257694	0.0193863
AT3G08960.1I19	Chr3	2731105	2731319	-	0.567	0	14.1	10.5	2.94	1.61	22.9	16.8	4.18503	4.38332	0.000221266	0.00273634
AT4G11670.1I16	Chr4	7047276	7047503	-	0.535	0.569	7.85	8.41	4.29	3.78	21.1	18.5	2.81239	3.99643	0.00738544	0.0425896
AT5G23050.1I4	Chr5	7733967	7734297	-	1.84	1.18	13.8	13.4	4.86	5.55	26.8	12.7	2.22299	4.58792	0.00249406	0.019019
AT1G54920.1I5	Chr1	20473582	20473790	+	1.17	0	20.4	15.8	1.93	1.1	18.7	20.7	3.87888	4.83522	4.6498e-06	9.91495e-05
AT1G32990.1I2	Chr1	11956311	11956522	+	2.88	2.14	23.8	18.1	3.26	2.17	33.2	6.15	2.13918	5.11082	0.000430908	0.00477121
AT2G26140.1I1	Chr2	11134673	11135099	-	1.71	1.97	17.3	11	5.11	4.03	23.9	15.4	2.00867	4.65287	0.00371938	0.0262048
AT1G17665.1I1	Chr1	6073523	6073872	-	0	0	7.66	10.4	10.7	4.76	19.4	19.8	5.82525	4.03546	0.000976598	0.00905363
AT5G20380.1I1	Chr5	6891788	6892010	-	1.09	1.75	17.1	19.3	1.03	3.09	26.4	12.8	2.72266	4.89351	0.000195147	0.00246558
AT1G01690.1I1	Chr1	249307	249542	+	2.07	1.65	16.1	14.3	8.04	6.82	21.4	17.8	2.09592	4.72808	0.00231585	0.0180753
AT5G26110.1I1	Chr5	9119371	9119596	-	0	4.31	18.8	16.1	6.36	3.05	22.6	16.3	2.08966	4.89263	0.000821468	0.00805365
AT5G20980.1I11	Chr5	7124763	7124961	-	1.23	0.326	20.3	10.6	0.579	0	28.1	10.7	3.28888	4.66989	4.92382e-05	0.000779672
AT5G60040.1I27	Chr5	24182985	24183217	+	0	0.557	9.13	5.39	0	0.987	18.3	20.4	3.45694	3.86011	0.00634779	0.0388144
AT1G50890.1I1	Chr1	18864810	18865038	-	0	0.567	5.86	9.23	4.02	2.01	18.9	19.2	3.49175	3.89592	0.00341806	0.0243848
AT1G50510.1I4	Chr1	18717080	18717301	+	0	2.05	12.1	7.44	2.59	1.04	22.5	15.5	2.27432	4.21875	0.00753808	0.0427528
AT2G33510.2I1	Chr2	14194405	14194468	+	0	0	7.07	7.31	1.82	0.909	24.7	13.1	5.50302	3.81586	0.000976587	0.00905363
AT5G26760.1I5	Chr5	9404205	9404479	-	0.443	2.12	10.2	13	0.836	0.836	23.2	14.6	2.21907	4.40906	0.0043437	0.0285356
AT3G55480.1I4	Chr3	20569277	20569477	-	3.03	1.62	17.8	13.2	5.73	4.01	19.2	18.6	1.81497	4.77956	0.00700077	0.0412484
AT5G35570.1I7	Chr5	13750881	13751055	-	0.698	0.371	11.5	14.7	1.32	1.32	25.1	12.6	3.52989	4.47196	0.000488312	0.00530912
AT2G32600.1I1	Chr2	13835119	13835373	-	0.956	1.53	11	11.1	8.12	9.69	22.6	15.1	2.19113	4.35788	0.00719765	0.0419972
AT5G55910.1I1	Chr5	22641746	22642108	-	0.335	0.893	9.54	8	3.32	1.58	22.8	14.8	2.78623	4.07415	0.00418104	0.0277702
AT4G22910.1I3	Chr4	12014178	12014589	+	0.295	0.472	8.4	8.64	3.76	4.46	23.6	13.8	3.31961	4.0214	0.00738544	0.0425896
AT1G71270.1I13	Chr1	26867626	26867865	+	0	0.27	14.5	9.91	9.35	5.27	21.5	15.8	4.91062	4.36198	4.00571e-05	0.000659231
AT4G19490.1I16	Chr4	10622394	10622630	+	1.03	2.19	18.9	18.1	2.67	1.94	19.3	18	2.57483	4.92314	0.000116856	0.00161526
AT5G04895.1I14	Chr5	1432806	1433040	+	0.519	0	10	14.1	1.47	0.489	27.1	10.1	4.25218	4.35929	0.000221266	0.00273634
AT1G16330.1I14	Chr1	5584450	5584692	-	0	1.07	13.4	8.43	3.79	4.73	22.5	14.6	3.26901	4.28121	0.000728643	0.0073073
AT1G79280.1I20	Chr1	29827269	29827732	-	1.31	1.4	12	14.9	4.45	4.58	22.8	14.3	2.35439	4.5647	0.00249406	0.019019
AT3G04070.1I2	Chr3	1062131	1062360	-	2.12	1.98	13.1	17	9.26	3.5	19.3	17.8	1.94749	4.73082	0.00522318	0.0328131
AT3G52190.1I4	Chr3	19355376	19355571	-	0	0	15.4	10.8	7.05	1.76	24.3	12.7	6.3541	4.42754	2.09825e-05	0.000375132
AT2G02480.1I3	Chr2	663460	663673	+	0	1.21	6.28	12	2.96	1.08	22.8	14.1	2.8634	4.11254	0.00418104	0.0277702
AT1G17665.1I4	Chr1	6072763	6073002	-	0.508	0.811	13.5	13.8	22.5	15.1	16.5	20.3	3.32447	4.52615	0.000277181	0.00328438
AT4G23000.1I11	Chr4	12058506	12058779	+	0	1.18	8.98	13.7	6.3	2.52	23.7	13	3.20125	4.32534	0.00148971	0.0128687
AT3G55270.1I3	Chr3	20499510	20499719	+	0.581	0.309	14.4	10.4	1.1	1.1	18.9	17.5	3.67565	4.40589	0.000221266	0.00273634
AT5G58600.1I1	Chr5	23685041	23685317	-	0.88	1.17	11.7	11.7	4.98	2.49	24.9	11.5	2.53051	4.39561	0.0043437	0.0285356
AT3G17740.1I3	Chr3	6070412	6070669	-	0	2.01	13.4	14.1	2.45	1.78	28.4	7.81	2.78666	4.56084	0.000910578	0.00858234
AT4G25720.1I3	Chr4	13101662	13101893	-	0	1.4	9.65	10.8	5.46	5.45	20.5	15.6	2.8372	4.23135	0.00442521	0.0287377
AT5G02470.1I4	Chr5	543790	544028	-	1.02	2.17	15	13.8	2.89	0	20.4	15.6	2.22974	4.65322	0.00371938	0.0262048
AT5G62290.1I2	Chr5	25019936	25020167	+	0	0.56	11.6	10.8	1.49	1.49	24.4	11.5	4.06538	4.284	0.000728643	0.0073073
AT5G13530.1I12	Chr5	4351765	4351984	+	1.66	0.295	12.7	16.8	4.19	1.57	23	12.9	2.92357	4.63376	0.000310773	0.00361268
AT4G18600.1I4	Chr4	10245640	10245875	-	1.03	0	12.3	9.8	6.09	5.36	22.9	12.8	3.33357	4.29191	0.000728643	0.0073073
AT4G21540.1I4	Chr4	11460716	11460903	+	0	2.76	17.9	17.2	4.29	1.84	22.4	13.3	2.70945	4.85075	0.000113086	0.00158206
AT1G22620.1I14	Chr1	7998346	7998532	-	1.31	2.08	19.2	15.9	3.08	1.85	18	17.5	2.42898	4.87044	0.000324095	0.00371322
AT2G01480.1I2	Chr2	217995	218195	+	3.64	4.2	20.1	20.7	5.16	1.72	24.2	11.2	1.4756	5.15537	0.00540202	0.0338373
AT3G20040.1I3	Chr3	6996218	6996455	+	0	0.818	8.46	11.9	6.28	5.31	18.4	16.9	3.49601	4.19849	0.00131231	0.0115638
AT3G03960.1I1	Chr3	1024583	1024794	+	0	0.613	11.1	12.8	0.543	2.44	20.7	14.3	4.05724	4.35459	0.000221266	0.00273634
AT1G47830.1I3	Chr1	17614196	17614467	-	4.48	6.92	25.9	29.4	3.17	8.87	28.1	6.75	1.38113	5.55459	0.00269412	0.0199824
AT2G25660.1I4	Chr2	10924225	10924457	-	1.05	0.836	13.4	11.6	1.48	0.987	19.6	15	2.73509	4.45624	0.00259961	0.0193863
AT1G16870.1I2	Chr1	5772239	5772445	-	1.18	0	7.03	11.2	1.95	2.22	26.2	8.31	2.8911	4.10834	0.00418104	0.0277702
AT1G11400.1I2	Chr1	3838960	3839226	+	0.913	2.19	13	11.4	6.68	5.6	27.5	6.88	2.03122	4.48155	0.00661104	0.0397151
AT5G57950.1I3	Chr5	23461448	23461625	+	1.37	0	10.7	8.92	8.41	4.53	13.9	20.3	2.80611	4.18918	0.00753808	0.0427528
AT5G41190.1I3	Chr5	16487982	16488223	-	1.01	1.34	14.3	13.4	6.66	4.51	18.4	15.7	2.58841	4.58147	0.000910578	0.00858234
AT1G48090.1I30	Chr1	17747532	17747756	-	0.542	1.15	10.4	12.6	3.58	3.07	19.2	14.8	2.75897	4.36254	0.00148971	0.0128687
AT5G15220.1I1	Chr5	4942147	4942373	-	0	1.43	13.3	6.4	5.07	2.53	19.6	14.4	2.75694	4.19613	0.00753808	0.0427528
AT2G26350.1I9	Chr2	11218193	11218611	-	0	2.94	13.3	12.1	6.17	5.34	20.1	13.8	2.16199	4.51516	0.00407752	0.0277702
AT1G54390.1I3	Chr1	20306217	20306423	-	0	1.57	11.9	8.62	0.278	0	26.2	7.45	2.69424	4.24291	0.00442521	0.0287377
AT4G16180.1I2	Chr4	9169383	9169661	-	0	0.93	7.21	9.7	4.33	4.12	16.2	17.4	3.07869	4.02325	0.00738544	0.0425896
AT2G13440.1I4	Chr2	5597169	5597376	-	0	0	4.84	5.09	2.77	0.553	25.4	7.98	4.983	3.49607	0.00822542	0.0450201
AT4G00480.1I2	Chr4	218782	219121	-	0.716	0.953	14.5	13.4	2.7	2.03	17.5	15.8	3.05195	4.5631	0.000533559	0.00565807
AT5G05110.1I1	Chr5	1508310	1508537	-	1.07	0.854	11.3	11	5.55	5.3	21.9	11.4	2.54609	4.34175	0.00719765	0.0419972
AT4G27690.1I6	Chr4	13824719	13824912	+	0.629	1.34	12.1	12.3	5.34	1.78	21.1	11.6	2.64356	4.4347	0.00259961	0.0193863
AT5G41000.1I1	Chr5	16421262	16421489	+	0	1.71	7.85	11.6	4.04	2.02	16.4	16.1	2.50693	4.19762	0.00753808	0.0427528
AT1G68720.1I2	Chr1	25808146	25808352	+	0	0.627	15.7	14.4	2.78	0.556	19.8	12.6	4.36063	4.60686	1.9433e-05	0.000351015
AT5G13530.1I3	Chr5	4347852	4348032	+	0	0.718	11.8	8.04	3.82	1.91	21.3	11.1	3.61229	4.16751	0.00234994	0.0181282
AT3G19590.1I6	Chr3	6807325	6807735	+	1.18	1.26	16.9	11.6	10.6	6.98	22.3	10.1	2.5785	4.61482	0.00151382	0.0129895
AT3G16630.1I10	Chr3	5663990	5664181	-	2.54	1.35	21	16.5	6.3	5.1	16.9	15.5	2.33423	4.95773	0.000312585	0.00361708
AT2G25350.1I1	Chr2	10797689	10797859	+	0.714	1.14	15.1	6.19	3.71	2.69	13.4	18.7	2.52914	4.29258	0.00270052	0.0200149
AT3G05970.1I22	Chr3	1786609	1786889	-	1.3	0.462	8.36	12	8.59	9.61	14.5	17.5	2.53259	4.24444	0.00442521	0.0287377
AT1G65040.1I3	Chr1	24160769	24160950	-	2.01	1.07	12.3	13.8	1.27	1.9	14.9	17	2.13732	4.54812	0.00407752	0.0277702
AT3G12590.1I4	Chr3	4001415	4001592	-	0.686	1.46	17	19.3	0.971	0.323	15.2	15.7	3.09603	4.86905	6.61954e-05	0.00100281
AT5G14610.1I6	Chr5	4712867	4712948	+	0	0.798	6.88	13	0	1.41	17.7	13.1	3.49147	4.17356	0.00234994	0.0181282
AT3G12980.1I1	Chr3	4146627	4146858	+	1.05	2.24	13	20.8	4.71	2.97	18.7	11.8	2.41607	4.82634	0.0005351	0.00565807
AT2G19170.1I6	Chr2	8316058	8316281	-	4.9	1.45	15.5	23	5.91	4.62	19.9	10.6	1.68926	5.05544	0.00222163	0.0176112
AT5G16730.1I1	Chr5	5497907	5498137	+	2.11	1.97	14	15.2	1.99	1.49	26.8	3.34	1.91093	4.69903	0.00813047	0.0450201
AT5G57970.1I5	Chr5	23468392	23468640	+	0	1.56	13.9	8.22	1.85	2.31	13.8	16.2	2.80923	4.31718	0.00257694	0.0193863
AT5G61970.1I5	Chr5	24889949	24890130	+	0.671	2.14	9.85	16	0.949	1.9	20.2	9.78	2.24801	4.52784	0.00407752	0.0277702
AT3G05330.1I3	Chr3	1520205	1520410	-	1.78	0.315	15.2	12.2	2.51	0	21.6	8.35	2.72642	4.56027	0.000910578	0.00858234
AT3G05160.1I1	Chr3	1456597	1456883	-	0	0	5.07	5.06	0	1.2	14.7	15.1	5.01087	3.51207	0.00822542	0.0450201
AT5G61150.1I1	Chr5	24607149	24607411	-	0.927	2.22	12.3	13.6	8.75	6.12	14.4	15.3	2.09697	4.54296	0.00407752	0.0277702
AT2G25730.1I30	Chr2	10957206	10957463	-	0	0.503	9.97	11	5.35	3.34	14.2	15.4	4.08794	4.213	0.00131231	0.0115638
AT3G27110.1I8	Chr3	9999942	10000030	+	0	0	6.33	4.49	3.25	4.55	13.6	15.4	5.1031	3.56595	0.00822542	0.0450201
AT4G36910.1I4	Chr4	17391959	17392220	-	0	0	7.26	6.3	1.32	0.439	16.1	12.7	5.42023	3.76202	0.000976587	0.00905363
AT1G79560.1I3	Chr1	29928252	29928467	+	0	0	3.63	6.43	9.86	4.26	13.9	14.8	5.00116	3.50649	0.00822542	0.0450201
AT5G61540.1I6	Chr5	24746714	24746922	+	0	0.311	12.9	12.7	1.1	0.55	15.3	13.3	4.85147	4.41531	2.09825e-05	0.000375132
AT1G09130.1I8	Chr1	2940153	2940364	-	0	1.53	10.6	10.6	3.53	3.8	18.2	10.4	2.774	4.27326	0.00442521	0.0287377
AT5G16190.1I5	Chr5	5284738	5284947	-	0	2.47	24.5	21.7	4.93	6.3	21.2	7.34	3.25275	5.156	7.84325e-07	2.00294e-05
AT4G20010.1I3	Chr4	10843028	10843219	+	0.636	1.02	7	15.5	3	1.8	18.5	9.89	2.75579	4.33869	0.00257694	0.0193863
AT1G72420.1I2	Chr1	27262896	27263134	-	0	1.9	7.96	11.3	2.41	2.41	18.4	9.92	2.3545	4.19763	0.00753808	0.0427528
AT4G32700.2I23	Chr4	15778420	15778664	+	0	0.265	7.31	8.63	1.41	0.469	15.2	13.1	4.32209	3.92895	0.00341806	0.0243848
AT3G09360.1I11	Chr3	2876165	2876401	+	1.03	0.822	14.2	7.81	4.61	1.46	11.7	16.5	2.57782	4.32545	0.00719765	0.0419972
AT2G38700.1I3	Chr2	16182438	16182670	-	0.523	1.95	12	13.3	2.96	0.247	19.9	8.14	2.39064	4.49247	0.00154397	0.0131486
AT1G01790.1I9	Chr1	287855	288086	+	0	1.4	13	11.7	0	2.23	13.7	14.3	3.10573	4.42336	0.000855494	0.00827765
AT1G04810.1I5	Chr1	1351882	1352070	+	0	3.09	19.6	12.6	2.44	1.52	20.7	7.22	2.43254	4.76758	0.000324943	0.00371322
AT5G22500.1I8	Chr5	7473074	7473435	+	0.336	1.07	11.4	9.11	2.86	0.634	11.3	16.4	2.83588	4.23454	0.00442521	0.0287377
AT5G03150.1I1	Chr5	746036	746409	+	0.651	1.73	13.4	16.8	6.14	4.3	15.2	12.5	2.69409	4.67435	0.000912299	0.00858234
AT5G03430.1I14	Chr5	849585	849758	-	0.702	1.49	22.5	17.9	0	0.662	20.4	7.17	3.22081	4.99237	1.29154e-05	0.00024381
AT5G53486.4I1	Chr5	21721889	21721956	+	0	0.965	4.99	12.8	0.855	0	12.5	15	3.1055	4.07344	0.00472496	0.0301555
AT1G01960.1I5	Chr1	334179	334470	-	0	1.11	8.81	8.59	7.09	3.93	14	13.4	2.90155	4.06018	0.00738544	0.0425896
AT5G47020.1I9	Chr5	19084852	19085168	+	0	0.614	8.82	6.04	5.44	5.25	16.9	10.1	3.38154	3.88472	0.00341806	0.0243848
AT4G23680.1I1	Chr4	12336685	12337230	-	2.67	3.08	14.9	17.6	8.3	5.25	14.8	11.9	1.58621	4.86304	0.00904171	0.0490832
AT2G35660.1I4	Chr2	14989321	14989488	+	0	0	5.34	7.88	2.4	0	19.7	6.72	5.38445	3.73909	0.00212104	0.0169112
AT5G10240.1I5	Chr5	3214945	3215128	-	1.33	0.706	17	16.2	3.44	3.75	15.7	10.6	3.03846	4.76575	5.94825e-05	0.000919209
AT2G20100.1I5	Chr2	8680213	8680547	+	0.727	0.967	10.7	15	0.343	0	25.6	0.353	2.91545	4.47708	0.000488312	0.00530912
AT4G18465.1I2	Chr4	10197381	10197702	+	0.756	0.403	10.1	6.15	1.78	2.85	14.5	11.4	2.75081	3.99899	0.00738544	0.0425896
AT4G14120.1I4	Chr4	8136431	8136624	+	0.629	0.67	15.6	17	3.26	1.19	16.4	9.18	3.59712	4.72043	2.74434e-05	0.000470965
AT5G08630.1I5	Chr5	2800577	2800805	-	2.13	1.42	15.6	12.4	3.52	2.26	17.3	8.28	2.04295	4.63727	0.00371938	0.0262048
AT2G27775.1I2	Chr2	11842650	11842886	-	1.54	0.274	12.7	10.3	3.88	0.728	15.7	9.75	2.66768	4.36792	0.00148971	0.0128687
AT1G71220.1I5	Chr1	26843130	26843370	+	0	0	12.1	10.7	1.43	0.954	9.98	15.2	6.15619	4.27651	7.62987e-05	0.00112147
AT1G53510.1I1	Chr1	19973927	19974134	-	2.93	2.5	28	26.7	1.11	1.11	16.5	8.55	2.41161	5.42168	9.19786e-06	0.000180025
AT3G27260.1I4	Chr3	10069922	10070150	+	0	0.283	8.31	6.35	2.51	2.01	13.7	11.1	4.14609	3.85171	0.00634779	0.0388144
AT4G23330.2I3	Chr4	12192924	12193141	+	0	0	5.14	5.76	1.58	2.37	17.9	6.8	5.1134	3.57207	0.00822542	0.0450201
AT5G44280.1I2	Chr5	17838238	17838649	-	0	0.786	9.22	7.2	6.27	4.46	11.4	13.2	3.23837	3.98741	0.00738544	0.0425896
AT2G17510.1I8	Chr2	7613733	7614011	-	0	0	4.41	5.44	8.24	8.86	13.6	10.4	4.9717	3.48961	0.00822542	0.0450201
AT3G54750.1I7	Chr3	20267037	20267303	-	0.913	0.972	11.7	13.6	1.72	0.861	15.1	8.65	2.75278	4.46855	0.00154397	0.0131486
AT1G34315.1I5	Chr1	12514901	12514971	-	0	1.85	9.55	9.4	0.818	0	11.1	12.6	2.36666	4.17971	0.00753808	0.0427528
AT1G29990.1I3	Chr1	10508151	10508387	+	1.54	0.548	10.4	13.7	4.85	3.15	14	9.5	2.54804	4.42709	0.00259961	0.0193863
AT5G47910.1I2	Chr5	19398468	19398660	+	0	3.7	12.8	19.5	5.97	5.07	16.2	7.07	2.18991	4.79106	0.000877981	0.00838983
AT5G63420.1I12	Chr5	25403932	25404263	+	0	0.39	9.76	4.17	6.06	7.96	11.4	11.8	3.77162	3.812	0.00690017	0.0408306
AT1G45150.1I10	Chr1	17079238	17079679	-	0.551	0.293	8.09	9.55	1.56	1.56	10.2	12.8	3.25535	4.05876	0.00418104	0.0277702
AT5G65420.3I1	Chr5	26143343	26143489	-	0	0	13.7	5.41	0.392	1.18	12.3	10.5	5.90545	4.09244	0.000612723	0.00631246
AT3G13960.1I1	Chr3	4608725	4609003	+	1.31	0.465	13.6	12.8	1.03	0.206	18.7	4.03	2.89256	4.50857	0.00154397	0.0131486
AT5G62650.1I6	Chr5	25154033	25154287	-	0	1.78	13.2	6.99	9.25	3.38	11.3	10.7	2.50735	4.23715	0.00442521	0.0287377
AT5G56730.1I15	Chr5	22948197	22948494	-	0	0	4.88	7.09	4.63	3.86	9.27	12.5	5.24475	3.65151	0.00417318	0.0277702
AT1G55250.1I1	Chr1	20607391	20607531	+	1.73	0	13.5	13.6	5.73	4.09	15.4	6.32	2.96353	4.53445	0.000277181	0.00328438
AT5G13550.1I4	Chr5	4357843	4358221	-	0	1.88	10.3	8.7	2.27	1.67	11.7	9.99	2.34919	4.18371	0.00753808	0.0427528
AT5G16750.1I10	Chr5	5505580	5505778	-	0	0.653	7.88	6.65	2.31	2.6	13.6	8.05	3.2803	3.86673	0.00634779	0.0388144
AT2G30470.1I11	Chr2	12981482	12981765	-	0	0.228	9.06	5.35	2.83	2.83	14.4	6.67	4.30606	3.8324	0.00634779	0.0388144
AT5G41940.1I4	Chr5	16784043	16784259	+	0	0	7.22	4.87	1.06	2.92	11.6	9.29	5.2588	3.66015	0.00417318	0.0277702
AT1G65840.1I1	Chr1	24490216	24490430	+	0	1.21	21.9	9.53	7.76	3.21	16.2	4.69	3.63479	4.67642	7.18414e-05	0.0010715
AT4G26910.1I5	Chr4	13522085	13522320	-	0	2.75	14.2	14	3.41	1.46	16	4.77	2.40183	4.6152	0.00151382	0.0129895
AT1G72390.1I9	Chr1	27248466	27248715	+	1.95	0.519	11.6	11.4	0.46	2.3	11.5	9.01	2.25714	4.39644	0.0043437	0.0285356
AT5G50020.1I2	Chr5	20352452	20352841	+	1.56	0.831	8.88	12.9	0.589	0.883	17.1	3.03	2.22282	4.33939	0.00719765	0.0419972
AT1G45110.1I6	Chr1	17053759	17053955	+	0	0.33	9.1	5.71	4.38	3.51	15.3	4.82	4.01974	3.86404	0.00341806	0.0243848
AT5G44280.1I3	Chr5	17837971	17838178	-	0	0	5.38	4.45	3.32	2.21	7.52	12.5	4.96887	3.488	0.00822542	0.0450201
AT1G55250.3I1	Chr1	20607328	20607531	+	2.39	0	12.6	11.3	5.08	3.67	13.9	6.11	2.35551	4.43139	0.0043437	0.0285356
AT1G74960.1I3	Chr1	28154526	28154724	-	0	0.653	6.19	8.31	2.89	1.73	11.8	8.05	3.27738	3.86486	0.00634779	0.0388144
AT3G09740.1I1	Chr3	2989771	2990015	+	0.498	0.265	7.31	8.9	11	2.82	11.8	7.98	3.25508	3.97402	0.00738544	0.0425896
AT5G20060.1I3	Chr5	6777031	6777241	+	0	0.923	6.37	13.5	7.37	6.54	8.27	11.2	3.31652	4.17934	0.00234994	0.0181282
AT3G16400.1I3	Chr3	5567133	5567382	+	0.975	1.3	16.1	15.3	0.69	0.46	9.86	9.25	2.81081	4.71272	0.000546156	0.00572066
AT3G56900.1I3	Chr3	21066814	21067010	+	0	0	8.53	4.03	5.26	4.09	11.6	7.23	5.31243	3.69351	0.00212104	0.0169112
AT5G16690.1I10	Chr5	5477497	5477784	+	0	0.225	10.9	5.5	0.399	0.399	10	8.43	4.49958	3.95376	0.00183111	0.015303
AT1G10900.1I8	Chr1	3632920	3633134	-	0	0	4.17	5.84	0.535	2.14	8.67	9.65	4.99421	3.50249	0.00822542	0.0450201
AT2G04570.1I1	Chr2	1595116	1595336	+	2.21	2.64	18.7	15.3	1.56	1.3	18	0.268	1.88833	4.88161	0.00293527	0.0215145
AT2G05520.2I2	Chr2	2026629	2026649	+	24.3	12.9	100	65.8	20	11.4	8.98	8.85	1.26895	7.0521	6.1308e-06	0.00012639
AT5G06180.1I8	Chr5	1874773	1874840	+	0	0	6.65	3.93	1.71	1.71	7.15	10.6	5.0717	3.54743	0.00822542	0.0450201
AT3G26900.1I1	Chr3	9914004	9914234	-	0	0.562	7.75	7.15	2.24	0.498	9.89	7.19	3.4836	3.88398	0.00341806	0.0243848
AT1G64790.1I15	Chr1	24077701	24077897	-	0	0.659	9.1	4.7	1.17	1.17	12.8	4.22	3.19719	3.82096	0.00634779	0.0388144
AT1G78915.2I7	Chr1	29669696	29669750	-	0	1.2	10.3	6.09	2.12	4.24	11.1	5.47	2.7193	4.00923	0.00738544	0.0425896
AT5G65420.1I1	Chr5	26143184	26143489	-	0	0	8.77	3.24	0.376	1.13	9.22	6.97	5.2495	3.65439	0.00417318	0.0277702
AT5G38630.1I1	Chr5	15466288	15466513	+	0	0	5.45	10.8	0.509	1.02	11.4	4.72	5.67573	3.93162	0.00183111	0.015303
AT1G49140.1I1	Chr1	18177731	18177980	-	0	0	10.7	5.02	2.07	1.38	11.1	4.98	5.62884	3.89974	0.00341806	0.0243848
AT1G51760.1I1	Chr1	19199910	19200189	+	3.92	3.47	21.2	23.8	4.72	4.31	10.9	5.08	1.69925	5.24781	0.00164167	0.0138764
AT2G01070.1I3	Chr2	76976	77144	+	0	0	9.95	9.01	1.02	0	7.48	8.43	5.89421	4.08443	0.000518821	0.00555611
AT4G11240.1I2	Chr4	6848543	6848718	+	0	0	8.91	5.64	1.96	2.62	10.3	5.06	5.5196	3.82678	0.000976587	0.00905363
AT5G57110.1I27	Chr5	23111239	23111438	-	0	0.65	11.8	6.28	0.864	0.288	6.02	9.2	3.59469	4.07209	0.00418104	0.0277702
AT4G27680.1I1	Chr4	13821461	13821665	+	0	0.634	9.29	7.42	1.12	1.96	9.1	6.08	3.51132	3.99529	0.00738544	0.0425896
AT5G22480.1I6	Chr5	7454637	7454845	-	0	0	4.82	7.59	3.86	2.2	7.48	7.66	5.29548	3.68294	0.00212104	0.0169112
AT5G37260.1I1	Chr5	14752501	14752960	-	5.55	5.77	29.1	31.1	0.499	0.748	10	4.76	1.51293	5.64475	0.000624542	0.00642391
AT2G42040.1I1	Chr2	17543519	17543815	+	0	0.873	7.91	10.7	2.13	3.09	8.7	5.98	3.29076	4.11217	0.00418104	0.0277702
AT5G44750.1I1	Chr5	18052836	18053044	+	0	0	5.36	6.33	4.13	2.2	10.1	4.54	5.21152	3.63114	0.00417318	0.0277702
AT5G61330.1I1	Chr5	24660121	24660904	-	22.6	24.8	129	140	2.56	2.34	7.87	6.63	1.61756	7.6719	3.41548e-15	2.58918e-13
AT5G19390.1I12	Chr5	6534552	6534779	+	0	0.569	8.35	8.12	4.54	2.52	7.38	6.76	3.61157	3.97782	0.00183111	0.015303
AT5G12290.1I8	Chr5	3975505	3975727	-	0	0	9.54	3.56	4.13	2.58	6.47	7.44	5.37167	3.73091	0.00212104	0.0169112
AT3G62360.1I9	Chr3	23078214	23078414	-	0.607	1.29	8.36	10.9	4.3	2.86	8.08	5.31	2.35659	4.19748	0.00753808	0.0427528
AT1G72520.1I5	Chr1	27311523	27311832	+	0	0.837	10.5	9.16	2.22	1.48	8.72	4.58	3.41902	4.16443	0.00234994	0.0181282
AT2G05380.2I2	Chr2	1967636	1967677	+	20.7	20.5	109	86.7	11.2	11.2	5.84	7.2	1.3607	7.26686	4.04912e-09	1.57506e-07
AT2G15240.1I6	Chr2	6616587	6616786	-	0	0	5.6	5.95	1.73	1.73	6.62	6.23	5.19462	3.62084	0.00417318	0.0277702
AT3G49800.1I1	Chr3	18472902	18473087	-	1.31	1.05	19.3	14.6	2.48	4.64	9.06	3.19	2.87105	4.79952	0.000192214	0.00243813
AT3G11020.1I1	Chr3	3455554	3455979	+	0	0	3.67	6.19	1.62	1.08	7.89	4.17	4.9731	3.49042	0.00822542	0.0450201
AT2G45540.2I3	Chr2	18769029	18769222	-	0	1.67	11.5	8.18	3.26	2.37	6.82	5.2	2.55454	4.20699	0.00753808	0.0427528
AT3G24420.1I1	Chr3	8863544	8864494	-	0.767	1.02	11.6	13.6	4.7	2.53	5.17	6.59	2.81743	4.4604	0.00154397	0.0131486
AT2G20530.2I1	Chr2	8842049	8842156	+	0	0	6.25	4.3	2.68	2.14	5.59	6.07	5.06771	3.5451	0.00822542	0.0450201
AT3G19840.1I12	Chr3	6896790	6896972	+	0	0	11	4.34	1.89	2.52	7.24	4.22	5.59431	3.87645	0.00378341	0.026271
AT1G55325.1I12	Chr1	20640823	20640988	+	0	0	2.03	7.58	4.86	0.347	6.53	4.29	4.93723	3.47009	0.00822542	0.0450201
AT3G50110.1I4	Chr3	18582678	18582857	-	0.678	0	9.34	10.3	1.28	0	5.02	5.28	3.66397	4.15533	0.00234994	0.0181282
AT1G03060.1I15	Chr1	715316	715659	-	0	0	2.92	7.29	1.67	0.501	6.98	2.93	5.02184	3.51842	0.00822542	0.0450201
AT2G45910.1I5	Chr2	18895492	18895670	+	1.36	0.363	8.14	11.8	1.61	0	6.39	1.33	2.53233	4.22229	0.00753808	0.0427528
AT4G24270.1I5	Chr4	12585246	12585470	-	0	0	6.47	5.29	0	1.02	5.61	1.58	5.21992	3.63626	0.00417318	0.0277702
AT2G23910.1I3	Chr2	10178714	10179170	+	0	0	9.53	5.05	4.02	3.26	3.15	4.01	5.52251	3.82869	0.000976587	0.00905363
AT1G63940.1I3	Chr1	23730717	23730915	+	0	0.653	10.1	3.99	0.868	0.867	5.14	1.19	3.23695	3.83909	0.00690017	0.0408306
AT5G49330.1I1	Chr5	20000929	20001160	-	2.1	1.12	20.7	22.2	0.248	0	5.18	1.02	2.78655	5.08961	1.43016e-05	0.000266838
AT4G22860.1I1	Chr4	11997910	11998115	+	0	0.63	9.24	7.7	0.559	0.838	3.5	2.3	3.53782	4.00809	0.00738544	0.0425896
AT2G01440.1I13	Chr2	195168	195373	-	0	0	4.89	6.1	0	0	4.09	1.15	5.12492	3.57892	0.00417318	0.0277702
AT2G14720.1I6	Chr2	6302315	6302381	-	0	0	10.1	20.9	0	0	3.63	0.894	6.59402	4.61698	2.05912e-06	4.78845e-05
AT2G36390.1I8	Chr2	15266856	15267070	+	0	0	4.69	10.1	1.07	0.535	1.68	2.76	5.54265	3.84205	0.000550823	0.00572066
AT1G57870.1I10	Chr1	21432407	21432588	-	0	0.357	11.1	4	0.633	0.633	3.31	0.652	3.97214	3.88367	0.00378341	0.026271
AT4G15080.1I1	Chr4	8612462	8612574	-	2.17	6.35	23.9	21.7	0.511	1.02	1.6	2.11	1.51739	5.28857	0.00210397	0.0169112
AT2G05520.1I1	Chr2	2026296	2026523	+	0	0	5.89	5.51	1.26	1.26	1.05	2.08	5.17628	3.60973	0.00417318	0.0277702
AT3G20810.3I6	Chr3	7278078	7278175	+	6.26	9.33	47.1	44.1	1.18	0	2.47	0.609	1.65388	6.17416	4.40319e-06	9.45188e-05
AT1G04190.1I6	Chr1	1106991	1107069	-	0	0	7.14	4.22	0.734	0	3.07	0	5.17137	3.60676	0.00417318	0.0277702
AT2G29630.2I6	Chr2	12669835	12669986	+	9.65	10.7	38.4	38.8	1.14	1.52	1.98	0	1.03373	6.05328	0.00282	0.0208522
AT3G55630.1I4	Chr3	20637347	20637423	+	0	0	8.8	1.73	0	0	0.788	0.777	5.0651	3.54355	0.00822542	0.0450201
AT1G07050.1I1	Chr1	2164635	2164725	-	0	0	6.19	4.39	0	1.27	0.665	0	5.07169	3.54743	0.00822542	0.0450201
AT3G07650.2I5	Chr3	2444061	2444185	+	1.96	4.69	30.6	24.9	3.7	0.923	0.483	0	2.14835	5.46384	1.4244e-05	0.000266021
AT4G33980.2I5	Chr4	16282919	16283050	-	0	0	5.95	7.53	0	0.874	0	0	5.4119	3.75665	0.00195317	0.0160994
AT2G23910.1I2	Chr2	10178417	10178521	+	0	0	4.29	8.86	0.551	0	0	0	5.37696	3.73432	0.00212104	0.0169112
AT1G76650.2I1	Chr1	28767189	28767218	-	0	0	7.68	4.54	0	0	0	0	5.27383	3.66945	0.00212104	0.0169112
AT4G25700.1I2	Chr4	13095274	13095349	-	0	0	7.43	4.39	0	0	0	0	5.22708	3.64063	0.00417318	0.0277702
AT4G04330.1I2	Chr4	2118121	2118202	-	0	0	6.88	4.87	0	0	0	0	5.21873	3.63553	0.00417318	0.0277702
AT5G47010.1I8	Chr5	19074124	19074223	+	0	0	4.5	5.32	0	0.578	0	0	4.96744	3.48719	0.00822542	0.0450201
AT5G25980.1I9	Chr5	9074768	9074843	+	0	1.72	8.91	13.2	0	0	0	0	2.68137	4.324	0.00257694	0.0193863

## Sheet: average_dbr1_RNase>5
S3 Table. The list of the 1534 intron RNAs whose average abundance in dbr1-2_RNase R (+) libraries are larger than or equal to 5 from 1560 introns.
intron_ID	Chr	intron_start	intron_end	strands	col_1_RNase R (-)	col_2_RNase R(-)	dbr1-2_1_RNase R (-)	dbr1-2_2_RNase R (-)	col_1_RNase R(+)	col_2_RNase R (+)	dbr1-2_1_RNase R (+)	dbr1-2_2_RNase R (+)	logFC	logCPM	PValue	FDR
AT5G66570.1I1	Chr5	26568987	26569282	+	86.8	96.8	451	416	302	157	1630	1080	1.35515	9.37529	1.32274e-34	2.76841e-32
AT4G20320.1I1	Chr4	10974629	10974942	+	54.3	55.3	247	251	49.8	56.2	1140	1470	1.29904	8.59515	6.21779e-20	6.68847e-18
AT4G20320.2I1	Chr4	10974533	10974942	+	55.2	58.1	244	247	47.6	52.9	1080	1420	1.23081	8.58751	2.91532e-18	2.71182e-16
AT4G28250.1I3	Chr4	14000650	14000950	-	15.8	20	132	148	63.6	46.8	594	908	2.07852	7.66895	2.56632e-21	3.06923e-19
AT4G17390.1I2	Chr4	9714955	9715275	-	114	89.7	646	610	126	115	951	402	1.74001	9.84377	5.78172e-64	2.85454e-61
AT1G08380.1I2	Chr1	2641275	2641491	-	25.9	26	169	150	44.6	10.1	749	603	1.73286	7.89558	3.2243e-19	3.25047e-17
AT3G03250.1I4	Chr3	753019	753234	-	20.9	15.3	187	179	61.5	74	583	656	2.44859	8.00944	2.63586e-33	5.02509e-31
AT1G62380.1I3	Chr1	23083588	23083780	+	23.4	16.5	258	297	17.9	8.65	695	475	2.90903	8.56347	4.26289e-53	1.52004e-50
AT5G64160.1I2	Chr5	25671564	25671870	+	2.78	8.87	122	135	53.5	35.4	504	551	3.5601	7.44172	1.32913e-33	2.61147e-31
AT2G39800.1I1	Chr2	16602592	16602879	-	9.31	11.5	47.8	51.1	32.1	28.7	620	425	1.3578	6.32805	4.02666e-05	0.000662111
AT2G28900.1I2	Chr2	12414956	12415206	-	20.4	24.6	214	204	291	194	524	453	2.32752	8.20853	2.10011e-35	4.54356e-33
AT1G55325.2I10	Chr1	20640043	20640283	+	2.02	4.85	136	132	10.3	16.7	446	459	4.3676	7.47362	6.1173e-40	1.52972e-37
AT5G08000.1I1	Chr5	2563736	2564005	+	4.96	8.41	166	165	52.8	44.9	362	504	3.72885	7.79014	3.72816e-44	1.07143e-41
AT1G80040.3I1	Chr1	30110726	30110876	-	4.05	9.48	70.6	80.7	21	14.1	469	394	2.58416	6.76396	2.2974e-15	1.76241e-13
AT2G27720.2I1	Chr2	11818784	11818917	+	34.7	26.2	152	177	123	132	448	389	1.54735	7.96623	3.37834e-17	2.95681e-15
AT3G60245.1I2	Chr3	22269049	22269320	+	44.3	52	204	193	257	228	481	327	1.1586	8.29948	7.80771e-14	5.31228e-12
AT5G57800.1I5	Chr5	23422077	23422335	+	29.6	22.5	146	149	83	101	383	418	1.61461	7.8022	2.40912e-16	1.99089e-14
AT5G60120.1I9	Chr5	24211095	24211461	+	4.64	3.71	105	114	10.6	10.5	396	397	3.80161	7.20874	2.79775e-30	4.89734e-28
AT3G13200.1I4	Chr3	4243147	4243419	+	13.8	14.3	118	110	33.5	32	348	443	2.12997	7.37526	2.88004e-18	2.692e-16
AT3G54670.1I7	Chr3	20239326	20239477	+	16.9	10.7	184	186	74.7	67.5	425	364	2.85341	7.99299	3.12087e-39	7.41881e-37
AT5G55040.1I1	Chr5	22330788	22331211	-	7.46	9.01	110	103	44.6	49	319	430	2.79634	7.22186	1.10105e-22	1.36779e-20
AT1G75500.1I3	Chr1	28339264	28339522	-	13.6	8.27	130	125	26.4	14.6	442	298	2.65028	7.48414	1.6728e-25	2.31725e-23
AT5G66320.1I1	Chr5	26497329	26497653	-	16.5	14.6	173	180	30.6	14.1	407	308	2.6144	7.94436	2.92429e-34	5.86534e-32
AT5G42020.1I4	Chr5	16809012	16809220	-	54.9	66.2	319	297	187	190	314	393	1.46192	8.86977	2.23906e-28	3.62296e-26
AT1G80040.1I1	Chr1	30110622	30110880	-	5.18	10.3	57.9	64.8	16.9	12.4	380	315	2.09069	6.52263	2.15219e-10	1.00828e-08
AT1G77300.1I12	Chr1	29042277	29042506	-	2.65	4.23	96.8	106	11.5	12.5	335	359	3.96394	7.09626	5.23754e-29	8.76946e-27
AT4G39260.1I1	Chr4	18274568	18274850	-	24.5	22.7	94.8	113	113	108	479	208	1.25174	7.36971	1.64641e-08	5.83825e-07
AT2G27720.1I2	Chr2	11818784	11819021	+	31.2	24.5	127	147	99.6	109	366	319	1.41211	7.72996	7.7204e-13	4.70431e-11
AT3G51120.1I8	Chr3	18988283	18988574	-	10.4	5.55	113	123	35.4	33.6	324	342	2.98985	7.35214	9.38983e-27	1.3931e-24
AT1G61660.3I7	Chr1	22754007	22754360	-	4.47	5.31	127	116	8.11	10.1	409	241	3.72773	7.35658	8.30573e-33	1.56791e-30
AT1G14000.1I2	Chr1	4798107	4798363	+	2.37	4.04	212	211	3.58	3.8	382	267	5.12279	8.10113	8.51784e-68	4.55586e-65
AT4G29330.1I4	Chr4	14446048	14446296	+	3.43	3.91	126	125	21.3	17.1	306	343	4.18001	7.38691	1.30944e-36	2.86514e-34
AT1G62480.1I1	Chr1	23128814	23129104	+	28.9	22.7	121	139	40.7	18.6	361	287	1.44648	7.65054	9.4286e-13	5.69115e-11
AT5G63530.1I4	Chr5	25434850	25435135	+	5.11	12.5	129	118	31.4	23.9	350	289	2.91413	7.42068	3.01407e-27	4.56975e-25
AT1G61660.1I7	Chr1	22754007	22754369	-	4.36	5.36	124	113	7.91	9.81	399	235	3.70043	7.32271	1.42855e-31	2.59498e-29
AT5G03900.1I11	Chr5	1051370	1051725	+	1.71	1.27	78.8	93.8	9.36	6.93	292	332	4.89253	6.85065	3.5779e-28	5.64693e-26
AT3G17820.1I1	Chr3	6097577	6097836	+	7.97	9.23	130	128	13.3	12.2	392	223	3.01055	7.47556	4.01079e-29	6.77436e-27
AT4G39090.1I2	Chr4	18216354	18216634	-	37.7	42.9	150	152	248	180	307	306	1.02062	7.94007	4.39664e-09	1.69995e-07
AT4G24780.1I1	Chr4	12771833	12772111	-	16.6	20.9	97.8	92.1	51.3	45.7	282	310	1.45251	7.20977	9.75079e-10	4.12641e-08
AT2G21660.1I1	Chr2	9265894	9266202	-	25.6	34.2	424	409	379	286	383	208	2.91295	9.14073	3.06398e-87	2.10703e-84
AT3G54840.1I7	Chr3	20320491	20320740	+	5.36	7.01	122	109	27.8	20.5	383	202	3.32117	7.3037	8.8255e-29	1.45244e-26
AT4G24550.1I6	Chr4	12677391	12677702	+	7.42	6.65	82.1	81	18.1	29.3	226	357	2.63654	6.86336	1.96698e-16	1.63958e-14
AT4G24960.3I3	Chr4	12828689	12828840	+	4.82	9.42	90	103	58.8	15.2	305	267	2.86182	7.0802	2.96862e-21	3.5068e-19
AT5G15230.1I3	Chr5	4945474	4945843	+	21.4	19.4	96.6	101	117	58.5	311	259	1.38863	7.27564	1.78872e-09	7.34367e-08
AT3G44340.1I18	Chr3	16014126	16014380	-	6.21	6.62	122	122	27.7	19.6	237	319	3.34809	7.37885	1.24034e-30	2.19108e-28
AT5G19510.1I3	Chr5	6582466	6582681	-	7.34	14.4	72	66.4	94.3	82	327	213	1.7787	6.72451	1.84192e-09	7.53216e-08
AT1G51690.1I7	Chr1	19168053	19168287	+	3.63	11.9	83.3	79.9	29.1	22.8	265	274	2.49666	6.87549	5.60919e-16	4.57648e-14
AT4G28250.1I2	Chr4	14001081	14001388	-	11.5	13.5	107	93.2	32.5	19	285	230	2.11019	7.19593	9.05798e-16	7.23699e-14
AT1G21580.1I5	Chr1	7559206	7559438	-	1.57	2.79	52.4	59.3	8.4	5.92	252	261	3.74284	6.28584	8.82313e-16	7.07872e-14
AT5G07090.2I1	Chr5	2202413	2202533	+	34.4	35.5	134	149	105	66.3	279	234	1.13198	7.82596	5.8658e-10	2.55534e-08
AT4G22920.1I2	Chr4	12017344	12017537	-	8.18	6.7	149	164	8.01	5.34	305	203	3.49579	7.72117	8.38616e-40	2.0702e-37
AT2G44100.1I10	Chr2	18244107	18244351	+	2.49	5.56	115	112	20	11.7	253	254	3.90498	7.25511	8.63323e-32	1.58317e-29
AT5G08660.1I5	Chr5	2815656	2815849	+	1.89	3.01	95.3	85.9	10.1	5.34	214	286	4.27692	6.931	9.40551e-27	1.3931e-24
AT4G20320.1I2	Chr4	10975098	10975534	+	13.9	15.3	89.5	77	20.2	16.7	272	227	1.62215	7.00117	4.35574e-10	1.93248e-08
AT4G24830.1I9	Chr4	12793638	12793965	-	5.2	4.15	101	103	14.5	12.3	240	249	3.5394	7.12041	1.0623e-26	1.56143e-24
AT2G36810.1I41	Chr2	15428229	15428527	-	2.85	3.69	62.4	52.5	14.8	19.4	208	269	3.21727	6.34709	1.76264e-14	1.30037e-12
AT5G23050.1I8	Chr5	7732986	7733197	-	0	3.68	103	109	20.4	16.6	205	254	4.89963	7.13535	1.45143e-34	3.00508e-32
AT1G60995.1I8	Chr1	22467482	22467907	-	1.71	1.67	69.2	55.6	6.07	7.54	235	222	4.25358	6.42018	5.59614e-19	5.49764e-17
AT5G08670.1I1	Chr5	2820359	2820675	-	3.84	8.39	45.1	50	32.8	35.3	223	234	2.05986	6.18084	6.947e-08	2.20007e-06
AT2G30520.1I3	Chr2	13004183	13004778	-	13.7	11	52.8	59.3	12.8	9.91	248	207	1.29266	6.50918	2.81349e-05	0.000481545
AT5G35180.1I17	Chr5	13431222	13431484	+	5.1	2.96	82.5	74.1	19	9.18	235	213	3.36854	6.7624	4.22474e-20	4.5959e-18
AT2G21370.1I8	Chr2	9137789	9138060	-	5.82	7.63	65	69.2	38.7	24.7	191	254	2.41998	6.61305	5.02028e-13	3.08836e-11
AT5G42390.1I19	Chr5	16951460	16951771	+	0	2.49	43.4	37.4	9.21	8.84	213	226	4.04403	5.84357	2.39245e-12	1.4002e-10
AT3G06510.1I7	Chr3	2018525	2018834	+	12.2	10.9	59.9	62.8	19.8	12.8	217	213	1.51856	6.59606	3.91533e-07	1.09497e-05
AT4G38470.1I2	Chr4	17999838	18000043	+	4.74	7.88	82.1	53.9	10.1	10.3	199	229	2.52992	6.62199	9.65644e-12	5.34295e-10
AT5G04850.1I6	Chr5	1408300	1408554	-	0.478	2.29	73.3	78.7	7.67	4.06	189	238	4.80986	6.67724	9.37702e-25	1.26262e-22
AT4G27620.1I3	Chr4	13789748	13790143	-	1.84	1.8	57.8	57.1	8.27	7.25	224	201	4.03285	6.31435	3.3588e-17	2.95313e-15
AT5G59290.1I2	Chr5	23917561	23917872	-	3.9	4.78	42.3	36.2	14.9	15.5	249	176	2.27047	5.90389	1.01733e-07	3.14427e-06
AT1G53910.1I1	Chr1	20135537	20135799	+	10.2	11.6	89.3	72.1	36.3	27.8	219	206	1.99607	6.90973	4.1733e-12	2.40589e-10
AT3G51730.1I4	Chr3	19187754	19188056	+	12.9	15.4	82.7	75.4	47	26.3	241	184	1.59251	6.93381	3.39327e-09	1.33614e-07
AT5G22650.1I1	Chr5	7534133	7534392	+	7.97	6.24	103	96.8	36.3	31.2	235	189	2.9147	7.12482	2.05736e-22	2.52321e-20
AT3G59990.1I4	Chr3	22157678	22157912	-	6.74	8.56	79	75.1	25.5	16.9	238	184	2.43534	6.80161	1.66288e-14	1.23624e-12
AT5G62300.1I2	Chr5	25021854	25022117	-	12.5	12.3	74.1	75	90.2	54.4	230	192	1.69733	6.83795	2.13299e-09	8.6102e-08
AT1G58848.1I1	Chr1	21791882	21792131	+	15.6	13.5	91.3	78.2	32.9	22.5	227	192	1.65279	7.02154	2.0008e-10	9.41939e-09
AT1G59218.1I1	Chr1	21828140	21828389	+	14.6	15.1	89.1	83.2	32.4	22.5	227	192	1.64711	7.04507	1.70553e-10	8.1287e-09
AT1G59124.1I1	Chr1	21816574	21816823	+	14.6	15.3	89.1	83.5	32.4	22.5	227	192	1.63999	7.0485	3.22546e-10	1.46477e-08
AT1G58807.1I1	Chr1	21780316	21780565	+	14.6	15.3	89.1	83.5	32.4	22.5	227	192	1.63999	7.0485	3.22541e-10	1.46477e-08
AT5G14370.1I1	Chr5	4632538	4632853	-	14.6	14.8	65.1	57.9	60	55.8	176	239	1.17649	6.65678	2.59894e-05	0.000448008
AT1G55325.1I11	Chr1	20640043	20640587	+	3.12	4.16	66.4	64.8	7.16	8.95	206	208	3.25735	6.52538	1.83927e-16	1.53979e-14
AT2G35940.1I3	Chr2	15090540	15090856	-	5.76	5.32	56.4	59.5	9.25	9.6	209	205	2.48469	6.40762	9.26782e-12	5.15757e-10
AT2G01060.1I1	Chr2	74908	75189	-	11.2	12.2	40.1	59.7	54	83.9	176	234	1.20293	6.36698	0.000131731	0.0017951
AT3G49010.1I3	Chr3	18167450	18167709	-	29.1	28.7	221	193	69.4	55.5	280	129	1.95377	8.23548	3.37409e-28	5.36927e-26
AT5G17440.1I7	Chr5	5751757	5751995	+	3.57	4.62	68.8	66.1	6.26	14.7	208	198	3.13123	6.57007	1.28174e-16	1.08722e-14
AT3G11964.1I25	Chr3	3798593	3798833	-	8.6	8.89	47.4	60.6	58.2	81.6	153	252	1.73285	6.39177	1.77346e-07	5.26162e-06
AT4G00430.1I1	Chr4	186898	187200	-	7.24	9.2	72.7	72.5	22	13.1	245	159	2.24715	6.73718	1.14879e-12	6.89092e-11
AT2G27680.1I1	Chr2	11805462	11805664	-	2.4	1.6	42.5	37.1	11.3	11.1	192	210	3.37504	5.84849	7.66046e-11	3.8213e-09
AT1G64650.1I6	Chr1	24023867	24024169	-	7.64	6.63	60.5	59.5	35.5	26	174	228	2.17473	6.48352	2.27121e-10	1.06146e-08
AT3G04840.1I3	Chr3	1330145	1330383	+	21.4	19.6	181	140	86.2	75	273	122	2.08082	7.8611	4.18555e-19	4.17579e-17
AT1G32700.1I2	Chr1	11828064	11828268	+	2.38	4.12	50.3	51.9	13.2	10.4	178	213	3.05741	6.19772	1.14385e-12	6.88275e-11
AT4G24960.1I3	Chr4	12828689	12828955	+	4.11	7.29	60.3	70	40.3	10.8	207	182	2.61276	6.55682	1.07644e-13	7.1472e-12
AT4G09800.1I2	Chr4	6174339	6174575	+	20.6	19.7	117	116	97.3	99.9	249	136	1.64373	7.46643	1.04236e-13	6.94486e-12
AT2G31010.1I3	Chr2	13195451	13195689	+	4.59	1.09	119	134	16.6	17.6	176	208	4.5515	7.3887	5.26e-39	1.23514e-36
AT3G26080.1I3	Chr3	9529683	9529993	+	8.22	10.4	50.3	48.4	28.5	26	191	191	1.51389	6.30076	5.21681e-06	0.000110506
AT1G07890.2I2	Chr1	2437834	2437992	+	21.5	16.8	98.7	81.6	68.5	60.9	218	164	1.34749	7.1549	2.03517e-08	7.12494e-07
AT5G40810.1I2	Chr5	16340260	16340588	+	4.81	5.32	42.8	46.3	26.2	20.1	226	152	2.23373	6.0758	3.45156e-08	1.15582e-06
AT5G46340.1I2	Chr5	18799103	18799692	-	2.68	2.52	22.1	20.6	15.9	19.8	178	199	2.11713	5.13634	0.000271574	0.00325805
AT3G11510.1I1	Chr3	3624568	3624863	-	16.9	27.2	102	98.8	52.8	47.4	190	187	1.30001	7.31323	7.31859e-09	2.74162e-07
AT1G32060.1I1	Chr1	11533192	11533459	+	8.64	8.71	44.2	55.2	27.9	23.2	222	150	1.62499	6.29415	2.84851e-06	6.40749e-05
AT5G09660.1I1	Chr5	2995170	2995488	-	10.7	7.72	42	50.3	16.9	13	177	192	1.43294	6.22276	3.31076e-05	0.00055822
AT1G78950.1I2	Chr1	29687724	29687955	-	7.36	6.99	37.6	32.5	15.6	21.8	147	220	1.39398	5.86207	0.000317929	0.00367616
AT2G21580.1I2	Chr2	9236797	9237144	+	6.65	13.2	94.1	85.9	56.5	41.2	213	153	2.28718	7.03	8.55436e-16	6.8918e-14
AT5G08420.1I8	Chr5	2715309	2715513	+	4.76	3.48	31.1	32.3	29.8	22.2	194	169	2.0372	5.64685	1.13243e-05	0.000216319
AT1G28290.1I1	Chr1	9889642	9890074	-	7.87	8.38	57	62.1	60.6	43.5	146	216	1.97858	6.49447	1.84245e-09	7.53216e-08
AT3G05970.1I18	Chr3	1787507	1787734	-	2.67	4.84	69.7	70.1	17.4	7.57	146	215	3.30489	6.60976	1.44549e-17	1.3006e-15
AT1G78960.1I2	Chr1	29696926	29697359	+	6.17	7.31	78.7	73.2	19.4	19.7	156	205	2.59514	6.76853	1.35942e-15	1.07278e-13
AT2G39190.1I7	Chr2	16352268	16352629	+	3.03	1.07	42.6	43.2	8.57	5.87	205	153	3.44869	5.9444	4.55487e-12	2.61803e-10
AT1G57860.1I1	Chr1	21430292	21430590	-	7.74	5.64	53.1	63.8	25.8	15.2	218	137	2.22881	6.44249	1.60718e-10	7.69806e-09
AT5G27700.1I1	Chr5	9808083	9808428	-	9.85	8.99	72.7	59.3	28.2	16.8	213	142	1.91533	6.64243	5.38721e-10	2.36828e-08
AT2G31370.1I2	Chr2	13380068	13380269	+	4.83	7.4	48.2	64.5	35.3	27.9	208	146	2.30407	6.38558	2.75208e-10	1.26471e-08
AT3G48820.1I5	Chr3	18101794	18101983	-	2.57	4.1	84.3	70.7	12.7	14.2	166	187	3.62045	6.73719	4.80165e-21	5.56962e-19
AT1G79820.1I2	Chr1	30026419	30026665	-	7.9	9.19	52.5	62.3	36.1	33.7	194	158	1.85372	6.45927	2.21513e-08	7.7129e-07
AT4G13615.1I1	Chr4	7924360	7924664	+	11.2	7.44	53.5	58	11.7	6.97	228	124	1.68774	6.44116	2.01124e-07	5.90341e-06
AT1G66260.1I2	Chr1	24696917	24697661	-	4.57	7.3	32.5	27.8	7.7	9.93	166	185	1.44789	5.6565	0.000625037	0.00642467
AT3G04400.1I3	Chr3	1167990	1168225	+	26.3	26.1	108	111	53.4	24.1	226	123	1.17711	7.45697	2.28e-08	7.89594e-07
AT3G13440.1I1	Chr3	4378075	4378333	+	3.29	3.51	55.7	60.2	8.66	8.88	191	157	3.17494	6.36106	3.55881e-14	2.49381e-12
AT2G21660.2I2	Chr2	9265665	9265715	-	153	131	1060	930	1230	846	186	158	1.92492	10.4759	2.97507e-49	9.39099e-47
AT1G78970.1I3	Chr1	29703906	29704209	+	3.21	4.05	22.4	22.6	15.9	23.6	160	183	1.72425	5.2447	0.00108867	0.00987391
AT4G24520.1I6	Chr4	12665792	12665995	-	11.4	5.73	148	126	15.5	14.9	179	163	3.10309	7.55437	6.85382e-32	1.26895e-29
AT4G35100.1I2	Chr4	16709346	16709604	+	31.1	22.8	116	113	15.1	9.76	255	82.8	1.20086	7.5151	6.44257e-09	2.43239e-07
AT3G25220.1I5	Chr3	9184077	9184377	+	21	16.8	79.1	64.5	58.4	40.1	181	153	1.03868	6.8965	4.73917e-05	0.000756029
AT1G02780.1I1	Chr1	608939	609279	-	27.5	35.5	177	182	44	39.7	247	86.3	1.62436	8.07794	7.59501e-20	8.12455e-18
AT2G43430.1I4	Chr2	18036467	18036710	-	11	6.91	70.2	56.6	38.4	28	154	177	1.92984	6.58568	1.41601e-09	5.86351e-08
AT4G33080.1I5	Chr4	15961665	15961946	+	8.64	11.3	53.5	68.8	37.1	33.8	167	163	1.72436	6.56223	3.15532e-08	1.07198e-06
AT1G34210.1I3	Chr1	12459871	12460121	+	4.86	3.88	52.1	46.8	4.12	5.27	180	149	2.59278	6.18462	1.01883e-10	5.03016e-09
AT5G58060.2I1	Chr5	23498470	23498617	+	4.95	9.67	35.6	51	38.2	26.1	180	148	1.67109	6.10242	5.97158e-06	0.000123372
AT1G16710.1I2	Chr1	5714934	5715173	+	5.08	9.19	47.1	43.8	21.1	24.2	158	169	1.77529	6.15363	1.141e-06	2.8239e-05
AT4G14950.2I1	Chr4	8545570	8545863	+	7.87	8.82	39.6	39.3	56.3	53.3	173	151	1.34836	6.02617	0.0003224	0.00371322
AT4G26640.1I2	Chr4	13439026	13439317	-	9.18	5.33	46	46.8	24.6	23.8	182	140	1.78126	6.18064	1.51354e-06	3.62691e-05
AT1G16880.1I1	Chr1	5773951	5774331	+	6.39	6.12	52.2	41.9	19.6	16.1	189	132	2.01247	6.17182	1.08669e-07	3.32658e-06
AT1G51950.1I1	Chr1	19305942	19306217	+	8.39	9.4	58.8	66.5	24.6	31.2	164	156	1.92231	6.5703	3.25359e-09	1.28377e-07
AT1G06720.1I11	Chr1	2062945	2063364	-	10.1	8.02	51.1	49.6	42.9	39.5	176	144	1.58164	6.3179	3.56964e-06	7.75772e-05
AT4G14950.1I1	Chr4	8545566	8545863	+	7.77	8.7	39	38.8	55.5	52.6	170	149	1.34713	6.00767	0.000270986	0.00325805
AT5G47620.4I3	Chr5	19303922	19304056	-	1.81	3.38	55.7	63.3	5.98	6.41	160	158	3.59148	6.37736	1.22042e-16	1.03979e-14
AT2G31610.1I3	Chr2	13450897	13451177	+	16	14.1	59.3	64.1	41.3	32.7	159	157	1.14741	6.66665	4.07646e-05	0.000666885
AT3G17900.1I8	Chr3	6131926	6132270	+	1.41	3.01	46.6	42.7	11.5	13.5	132	183	3.40203	5.9996	5.84381e-12	3.29013e-10
AT1G67140.1I39	Chr1	25104466	25104758	-	4.57	9.3	50	48.2	23.7	22.9	133	182	1.92686	6.23895	8.9125e-08	2.78136e-06
AT5G48385.1I4	Chr5	19610930	19611271	+	5.34	8.91	28.8	37.2	33.8	20.8	159	155	1.31741	5.79503	0.00131162	0.0115638
AT1G48830.1I4	Chr1	18060240	18060473	-	7.29	7.49	63.6	72	17.5	15.7	179	132	2.30055	6.63815	2.07075e-12	1.22684e-10
AT2G36910.1I7	Chr2	15504199	15504526	+	14.8	8.1	51.1	41.4	34.5	32.4	169	142	1.12465	6.27861	0.000548088	0.00572066
AT3G28730.1I1	Chr3	10785008	10785293	+	1.7	2.49	34.4	30.5	16.3	19.1	165	145	3.01762	5.59982	5.39924e-08	1.74433e-06
AT1G17580.1I36	Chr1	6048838	6049002	+	0	0.394	91.7	111	2.45	0.698	182	127	7.5936	7.05183	4.68085e-37	1.03597e-34
AT5G16110.1I1	Chr5	5261971	5262500	-	9.18	9.28	54.3	58.5	19.2	20	145	164	1.71828	6.4528	1.34433e-07	4.05722e-06
AT5G07090.1I1	Chr5	2202413	2202731	+	24.4	24.6	85.1	96.4	64	41.8	170	139	1.00304	7.2289	6.57061e-06	0.000135157
AT3G05590.1I1	Chr3	1621514	1621791	+	29.4	29.2	117	100	67.6	51.3	208	99.1	1.00308	7.47862	7.75691e-07	1.98881e-05
AT5G14910.1I3	Chr5	4824720	4825067	+	7.35	8.75	51.7	45.5	30.9	14	184	120	1.69956	6.25369	1.15738e-06	2.86077e-05
AT2G35110.1I1	Chr2	14803545	14803759	-	1.13	1.51	57.8	60.3	9.64	5.89	166	135	4.51082	6.33918	2.01267e-18	1.8997e-16
AT2G27980.1I17	Chr2	11914290	11914584	-	3.3	5.5	44	44.3	19.3	17.9	146	155	2.42011	6.04684	8.88913e-09	3.28523e-07
AT5G20720.1I1	Chr5	7014750	7015009	+	14.5	8.23	66.3	69.9	26.3	16.8	171	130	1.6919	6.71412	8.16337e-09	3.03447e-07
AT1G09340.1I1	Chr1	3015575	3016034	+	7.67	8.03	31.8	30.7	48	40.7	154	147	1.10102	5.76117	0.00563059	0.0350411
AT1G27920.1I1	Chr1	9727190	9727292	+	1.19	1.27	30.6	38.1	6.74	4.49	129	170	3.82733	5.63799	1.81822e-10	8.62309e-09
AT4G00370.1I8	Chr4	163940	164126	-	0	4.86	55.1	44.6	21.6	21.2	123	176	3.42852	6.14561	1.49267e-13	9.7428e-12
AT3G63440.1I4	Chr3	23425862	23425943	+	7.49	7.98	45.4	59.3	27.6	28.3	112	187	1.8634	6.3331	7.30548e-08	2.30224e-06
AT2G31300.1I6	Chr2	13348044	13348278	-	1.04	3.04	65.2	58.8	8.81	4.4	150	147	3.98507	6.41914	2.68087e-18	2.51805e-16
AT5G01400.1I12	Chr5	166018	166264	-	4.44	6.3	69.8	70.3	16.5	12.6	158	138	2.80183	6.64223	1.76977e-15	1.37963e-13
AT4G25970.1I5	Chr4	13185022	13185267	+	9.41	11.1	56.4	66.6	36.9	30.1	192	103	1.69226	6.57437	6.0438e-08	1.93633e-06
AT1G48090.1I61	Chr1	17734411	17734599	-	1.29	3.44	26.1	30.1	1.83	6.7	145	145	2.64284	5.43849	2.07375e-06	4.80032e-05
AT3G48000.1I1	Chr3	17719553	17719767	-	1.13	3.62	72.4	64.6	9.1	3.21	159	129	3.91762	6.55714	3.70171e-20	4.07294e-18
AT3G28710.1I2	Chr3	10774683	10774992	-	3.93	2.93	26	21.9	21.7	24.1	141	146	1.8935	5.30331	0.000224488	0.00276199
AT3G42050.1I8	Chr3	14230002	14230320	-	7.63	5.08	29.8	26.7	26.3	25.9	122	165	1.25725	5.60228	0.00318399	0.0231787
AT5G24150.1I1	Chr5	8174983	8175197	-	6.24	7.85	33.8	32.3	1.61	3.75	197	86.6	1.33567	5.79404	0.00130878	0.0115638
AT4G04200.1I2	Chr4	2027453	2027699	+	11.8	15.2	150	142	37.3	22.1	183	99.8	2.5437	7.68289	1.01441e-27	1.5502e-25
AT3G51140.1I1	Chr3	18997889	18998138	+	0.975	2.34	35.8	38.3	20.2	25.3	134	148	3.53068	5.74767	1.86306e-10	8.81405e-09
AT3G16870.1I1	Chr3	5764136	5764387	-	8.22	7.21	66.6	74.7	42	24.9	148	134	2.29844	6.69482	7.80307e-13	4.73969e-11
AT2G26770.1I4	Chr2	11406803	11407019	-	2.81	1.8	26.8	23.8	16.2	24.9	139	142	2.52805	5.31356	1.54228e-05	0.00028241
AT4G38520.1I1	Chr4	18017683	18017947	-	7.36	7.1	65.8	64.8	34.9	25.6	150	130	2.27768	6.58889	5.45117e-12	3.09623e-10
AT3G28690.2I1	Chr3	10755620	10755909	+	8.4	3.13	71.3	72.4	17.8	17.6	158	121	2.73754	6.68154	1.92523e-15	1.48877e-13
AT3G61490.1I1	Chr3	22758114	22758428	+	3.09	4.53	20.9	20.5	14.8	15.1	125	152	1.53664	5.16501	0.0036581	0.0259818
AT5G14240.1I1	Chr5	4597038	4597320	-	6.03	6.42	36.4	42.7	32.7	23.1	150	126	1.76973	5.96871	5.80589e-06	0.000120336
AT1G55680.1I4	Chr1	20806468	20806663	-	5.6	5.3	52.6	65.5	27.3	29.9	146	129	2.535	6.42902	5.76748e-12	3.25668e-10
AT4G20330.1I4	Chr4	10983034	10983360	-	3.35	4.16	44.1	34.7	9.66	9.31	138	137	2.48038	5.89062	3.95601e-08	1.29326e-06
AT5G37720.1I2	Chr5	14982983	14983792	-	5.7	5.67	28.8	28.6	8.99	7.36	124	149	1.43833	5.594	0.00131186	0.0115638
AT2G21050.1I4	Chr2	9035207	9035504	+	2.45	3.05	19.1	28.4	6.56	6.17	144	127	2.19137	5.26226	9.97644e-05	0.00143142
AT1G63430.2I12	Chr1	23525934	23526115	+	7.38	7.14	40.6	45.1	22.8	10.8	151	120	1.66586	6.08916	5.84934e-06	0.000120976
AT2G14835.1I8	Chr2	6370010	6370221	+	1.15	3.98	21.1	30.6	9.5	2.98	154	116	2.41007	5.35007	9.42982e-06	0.000183405
AT1G25470.1I1	Chr1	8946323	8946599	-	11.4	7.49	48.4	48.4	17	12.4	152	118	1.46537	6.28189	1.10336e-05	0.000211395
AT4G12750.1I11	Chr4	7500910	7501212	-	1.21	1.5	49.1	43.4	14.2	18.6	130	139	4.124	6.02052	5.72677e-14	3.95229e-12
AT1G52360.1I19	Chr1	19504016	19504230	+	7.94	12.4	79.1	92.2	31.3	46.3	156	113	2.18096	6.97194	2.22209e-14	1.62069e-12
AT4G34040.1I6	Chr4	16304770	16305083	-	2.33	5.57	31	41.6	11.9	12.3	119	149	2.29125	5.79895	4.44975e-07	1.21878e-05
AT2G38170.1I1	Chr2	15992604	15992893	-	12.6	12.5	57.1	59.4	15.3	6.54	214	53.7	1.32503	6.5562	7.23355e-06	0.000147233
AT5G20840.1I7	Chr5	7066087	7066305	-	5.57	3.85	46	36.8	16.8	17.3	119	147	2.23132	5.9783	6.10845e-08	1.95379e-06
AT3G02890.1I10	Chr3	644222	644478	+	2.85	4.29	27.9	34.7	22.8	13.9	130	136	2.22105	5.612	3.2504e-06	7.19385e-05
AT5G15650.1I1	Chr5	5092545	5093157	+	8.53	10.5	44.8	45.6	35.9	34.9	136	130	1.35647	6.20702	6.72716e-05	0.00101514
AT5G45410.2I1	Chr5	18403600	18403741	-	10.3	12.4	48.2	45.7	24.4	23.1	132	134	1.1588	6.29255	0.000398655	0.00448109
AT1G55750.1I8	Chr1	20843360	20843707	-	1.4	2.98	54.3	52.7	5.94	8.25	125	140	3.67466	6.2304	8.63352e-15	6.49369e-13
AT1G24460.1I3	Chr1	8669760	8670046	+	2.55	4.97	23.8	33.1	24.8	21	128	137	2.01101	5.50979	4.7925e-05	0.000763904
AT3G03702.1I3	Chr3	917359	917851	-	5.67	3.68	30.6	28.1	6.17	3.37	116	149	1.74792	5.58036	0.000136329	0.00184926
AT1G25470.2I1	Chr1	8946318	8946599	-	11.7	7.59	47.6	47.8	16.9	12.2	149	116	1.41447	6.2702	2.7942e-05	0.000479094
AT1G48230.1I7	Chr1	17807590	17807825	+	3.62	7.43	84.4	66.4	15.1	14.9	148	116	2.86737	6.73883	9.63938e-17	8.24917e-15
AT4G16590.1I4	Chr4	9347081	9347453	+	13.1	11.6	89.6	87.5	29.1	33.1	139	125	1.95091	7.04357	4.77697e-13	2.95758e-11
AT1G10820.1I3	Chr1	3604022	3604435	-	3.53	3.6	35.9	48	9.85	11.9	145	118	2.64365	5.96102	5.46135e-09	2.09062e-07
AT3G49140.1I2	Chr3	18214963	18215288	-	3.74	7.16	34.3	30	25.9	37.9	139	124	1.66119	5.70997	0.000103132	0.00147206
AT2G46340.1I4	Chr2	19023694	19023895	-	6.64	3.54	60.4	59.6	3.13	2.85	183	79	2.65494	6.44137	7.30877e-13	4.47455e-11
AT4G34350.1I1	Chr4	16430501	16430761	-	3.27	6.21	40.7	45.5	6.83	9.25	148	114	2.28016	6.02724	3.63391e-08	1.20225e-06
AT1G79820.1I7	Chr1	30024322	30024716	-	3.39	3.12	33.1	45.8	10.3	15.4	133	127	2.6833	5.87677	5.03983e-09	1.94084e-07
AT1G54630.1I3	Chr1	20401771	20402034	-	11.1	7.37	54.2	55.3	26.4	13.7	143	117	1.6748	6.41833	4.44008e-07	1.21878e-05
AT3G52300.1I2	Chr3	19397364	19397651	+	11.8	11.7	57.1	49.5	53.5	56.1	98.2	160	1.29163	6.44087	3.98966e-05	0.000658841
AT5G43710.1I16	Chr5	17552540	17552774	-	3.63	4.7	41.4	40.2	8.81	2.2	130	128	2.3843	5.94495	3.87704e-08	1.27393e-06
AT5G18400.1I1	Chr5	6094775	6094873	-	2.48	3.3	42.1	51.7	5.26	5.84	143	114	3.09873	6.08039	8.62024e-12	4.82508e-10
AT2G39805.1I4	Chr2	16610903	16611232	-	4.06	4.13	31.2	37.4	13.9	13.9	107	150	2.15896	5.7372	1.81551e-06	4.27355e-05
AT2G34357.1I16	Chr2	14504154	14504389	+	6.2	3.85	49.3	46.2	12.7	14.4	126	130	2.3447	6.15836	3.2498e-09	1.28377e-07
AT1G79920.1I1	Chr1	30062278	30062632	-	2.06	5.11	36.2	39.2	14.1	15.8	165	90.2	2.48229	5.83227	6.46623e-08	2.06138e-06
AT3G57650.1I8	Chr3	21351960	21352202	+	5.02	5.34	40.5	35.6	33.4	26.7	112	143	1.97526	5.89298	1.43476e-06	3.46194e-05
AT4G33430.1I1	Chr4	16089935	16090203	-	4.53	4.82	61.1	66	11.1	8.97	147	107	2.85818	6.50531	1.07016e-14	8.01784e-13
AT2G31510.1I4	Chr2	13419913	13420171	-	2.35	3.51	39.7	30.6	17.8	20.6	130	124	2.66508	5.72639	6.22431e-08	1.98755e-06
AT3G15000.1I3	Chr3	5051129	5051486	+	10.5	5.25	77.7	74.5	28.6	24.4	129	125	2.37613	6.78979	2.71013e-14	1.93273e-12
AT4G26630.1I3	Chr4	13433303	13433733	-	10.2	10.7	40.9	44.4	28.1	28.9	112	142	1.13895	6.16686	0.000686339	0.00697903
AT2G33150.1I12	Chr2	14048099	14048385	-	5.94	9.94	44	31.5	39.1	29	103	149	1.35609	5.96633	0.000227521	0.00279574
AT3G23050.1I3	Chr3	8196211	8196522	+	11.7	13.7	56.6	50.8	16	12.7	123	129	1.19101	6.46882	7.5074e-05	0.00111025
AT3G24120.2I5	Chr3	8706345	8706623	-	2.18	2.09	20.8	31.7	24.1	15.9	113	138	2.68722	5.34871	2.00624e-06	4.68812e-05
AT4G17900.1I3	Chr4	9947198	9947493	+	2.06	6.13	44.6	52.6	28	18.8	118	132	2.65971	6.15628	9.75416e-11	4.82819e-09
AT5G20200.1I7	Chr5	6820859	6821101	+	1	1.07	54.3	52.2	10.2	4.97	134	115	4.68841	6.196	1.43092e-17	1.29354e-15
AT2G14120.1I4	Chr2	5958657	5958952	-	0.823	2.85	38.5	48.2	8.16	3.49	133	116	3.61547	5.95134	4.59849e-12	2.62742e-10
AT5G24620.2I1	Chr5	8430070	8430338	+	9.51	7.96	41.2	43.9	18.4	17.5	121	128	1.39184	6.1202	9.46311e-05	0.00136693
AT1G23440.1I2	Chr1	8322201	8323450	+	3.5	2.74	40.2	37.2	2.48	3.71	144	103	2.71519	5.84918	8.33525e-09	3.09239e-07
AT1G78900.1I17	Chr1	29663706	29663906	+	8.5	7.11	57.9	77.6	12	7.44	141	105	2.22156	6.6448	5.568e-12	3.15329e-10
AT5G58060.1I1	Chr5	23498470	23498751	+	4.32	8.28	27	38.9	27.5	20	136	110	1.49047	5.7661	0.000448744	0.00495729
AT5G13650.1I5	Chr5	4399160	4399568	+	2.38	2.53	40.4	29.5	25	26	95.7	150	2.90396	5.70305	2.07063e-08	7.22281e-07
AT3G63460.1I14	Chr3	23433351	23433638	-	5.5	5.85	52.8	43.6	25.1	39.5	119	126	2.18554	6.18606	1.93814e-08	6.81002e-07
AT3G46970.1I12	Chr3	17302903	17303150	-	1.97	1.05	35.2	41	44.8	53.1	102	142	3.69821	5.77782	1.0588e-10	5.20084e-09
AT2G39460.1I1	Chr2	16475065	16475367	+	10.9	10.1	56.5	68	27.5	19.5	140	104	1.67593	6.59319	7.81922e-08	2.4521e-06
AT1G67250.1I2	Chr1	25164146	25164440	-	9.91	4.84	68.2	73.4	27.5	18.5	151	92.8	2.36577	6.69148	3.07437e-13	1.92198e-11
AT3G18600.1I3	Chr3	6402146	6402384	-	5.1	3.53	57.6	48.1	20.7	30.1	136	107	2.70632	6.2657	2.34187e-11	1.24222e-09
AT5G06120.1I8	Chr5	1847099	1847352	+	1.44	3.32	24.2	34.6	23.3	27.6	100	143	2.69892	5.49249	4.44943e-07	1.21878e-05
AT1G20696.1I6	Chr1	7180755	7180982	+	4.81	7.97	70.7	57.7	85.8	84.7	96.8	146	2.42914	6.55184	2.22451e-12	1.30987e-10
AT2G22310.1I4	Chr2	9477404	9477682	-	3.93	4.88	24.9	31.5	36.9	24.7	98.8	144	1.77477	5.52547	0.000155958	0.00206584
AT3G24120.1I5	Chr3	8706336	8706623	-	2.11	2.03	20.2	30.9	23.4	15.4	109	133	2.69128	5.31423	3.37036e-06	7.41942e-05
AT4G34830.1I14	Chr4	16601321	16601547	-	4.83	3.72	18.7	24.7	12.9	14.2	114	127	1.4416	5.23729	0.00453427	0.0293175
AT3G56310.1I4	Chr3	20883661	20883865	+	4.17	4.44	38.8	46.4	14.6	14.3	141	99	2.39961	6.00098	2.34401e-08	8.05114e-07
AT5G16280.1I2	Chr5	5330730	5330996	-	5.48	5.83	43.1	43.5	17.7	20	125	115	2.03643	6.05797	2.00674e-07	5.89922e-06
AT5G02870.1I1	Chr5	658940	659412	+	9.52	9.17	45.8	44.6	48.7	28.4	131	109	1.38224	6.20283	6.72575e-05	0.00101514
AT5G26830.1I11	Chr5	9439668	9439961	+	9.12	7.72	37.3	38.2	27.8	31.5	107	133	1.27231	5.98021	0.000637478	0.0065256
AT5G63910.1I1	Chr5	25573346	25573543	-	1.23	1.31	65.6	50.1	15.1	20.1	152	87.8	4.53345	6.3109	1.26924e-18	1.2281e-16
AT1G22060.1I5	Chr1	7779459	7779671	-	3.44	2.74	63.6	50.9	15.9	14.9	141	98.3	3.29174	6.33859	1.78425e-14	1.31129e-12
AT4G17520.1I1	Chr4	9771647	9771881	+	4.15	1.38	29.5	31.2	7.83	5.14	134	105	2.53541	5.54534	7.66843e-07	1.97689e-05
AT2G30710.1I7	Chr2	13086712	13087163	-	5.38	4.59	39.3	50.3	17	18.4	118	121	2.26435	6.08036	3.48037e-08	1.16143e-06
AT1G65440.1I4	Chr1	24313197	24313434	-	6.66	5.73	38.1	48.6	12.3	22.2	126	113	1.90844	6.07397	9.55228e-07	2.4106e-05
AT1G76460.1I1	Chr1	28688077	28688299	-	12	8.44	47.7	46.5	40	31.7	122	117	1.31346	6.26964	6.76354e-05	0.00101983
AT5G21060.1I9	Chr5	7149919	7150156	-	0	1.64	16	21.1	5.8	6.76	109	127	3.48185	4.87814	1.09301e-05	0.000210249
AT3G04490.1I20	Chr3	1207036	1207348	+	1.17	1.04	23.2	25.3	4.04	2.57	108	128	3.4716	5.20699	2.50012e-07	7.21735e-06
AT3G12140.2I1	Chr3	3871016	3871433	-	5.53	7.59	40.6	36.4	33.8	36.4	116	119	1.65647	5.94786	2.58535e-05	0.000446066
AT3G27430.1I7	Chr3	10154447	10154775	+	5.92	4.33	28.2	36.5	16.9	21.5	97.6	137	1.75734	5.70562	6.86262e-05	0.00103306
AT1G24460.2I3	Chr1	8669754	8670079	+	2.24	4.57	21.3	29.6	22	18.7	113	121	1.99086	5.36955	9.14413e-05	0.00132284
AT2G32000.1I3	Chr2	13620758	13621014	-	5.22	3.28	42.7	33.9	9.4	9.17	95.6	138	2.2649	5.87203	2.63941e-07	7.59669e-06
AT3G07950.1I4	Chr3	2532925	2533165	+	2.02	3.5	27.4	38.7	22.4	15.7	120	112	2.66027	5.64642	2.86299e-07	8.18145e-06
AT5G63160.1I2	Chr5	25334688	25335033	-	3.52	0.562	20.7	23.3	15.1	18.1	105	126	2.49645	5.14099	2.53249e-05	0.000438912
AT3G12140.1I1	Chr3	3871010	3871433	-	5.45	7.79	40	36.1	33.3	35.9	114	117	1.62662	5.93636	3.8408e-05	0.000640299
AT5G65910.1I2	Chr5	26362174	26362467	-	6.63	6.84	45.3	35.9	11.1	7.23	130	100	1.6953	6.01323	1.50623e-05	0.000280217
AT4G23460.1I14	Chr4	12244199	12244499	-	2.43	1.08	29.3	29.8	8.21	8.01	121	108	3.12754	5.47319	4.09239e-08	1.33558e-06
AT3G16785.1I4	Chr3	5712474	5712702	+	7.99	1.7	39.6	29.4	13.6	16.6	98.7	130	1.92938	5.7692	9.36932e-06	0.000182621
AT5G09680.1I1	Chr5	3000198	3000477	-	6.96	9.03	36.7	41.5	34.9	32.4	136	92.5	1.39671	6.00653	0.000190341	0.00243749
AT3G05060.1I1	Chr3	1415589	1415883	-	6.61	5.06	53.8	58.6	9.55	4.67	150	78.3	2.36687	6.37621	1.05616e-10	5.20084e-09
AT5G19390.1I14	Chr5	6535314	6535593	+	6.53	5.79	35.9	38.9	33.9	24.8	108	119	1.70436	5.90307	2.98607e-05	0.000508821
AT5G39740.1I1	Chr5	15903368	15903778	+	6.81	14.2	35.1	43.2	56.7	49.7	127	99.5	1.00839	6.07714	0.00423153	0.0280669
AT4G28680.1I3	Chr4	14156075	14156360	+	5.11	3.85	60.6	50.1	7.44	9.44	109	116	2.71973	6.32719	3.04708e-12	1.77255e-10
AT1G74850.1I1	Chr1	28120182	28120479	-	2.45	5.22	25.1	33.9	13.1	11.2	101	124	2.03515	5.55391	3.06658e-05	0.000519322
AT3G27240.1I2	Chr3	10057970	10058310	-	4.28	5.51	23.3	25	13.6	18.2	104	121	1.40314	5.37794	0.00320782	0.0233313
AT5G27850.1I3	Chr5	9873650	9873870	+	8.83	13.8	55.7	52	30.5	15.1	158	66.5	1.3604	6.44324	1.70813e-05	0.000311458
AT3G55610.1I6	Chr3	20627121	20627465	-	1.76	2.63	15.5	18.2	18.2	20	97.5	126	2.01416	4.85801	0.00131883	0.0115638
AT1G78870.1I3	Chr1	29651019	29651315	+	3.28	10	41.4	54.9	9.68	10.3	116	107	1.96067	6.20872	1.00831e-07	3.12641e-06
AT3G14010.1I10	Chr3	4639398	4639678	+	6.94	8.08	33	38.3	12.9	13.5	99.6	123	1.3533	5.89096	0.000546811	0.00572066
AT5G13650.1I10	Chr5	4400893	4401070	+	6.17	2.92	35.3	36.4	16.2	13.6	121	101	2.07502	5.80369	1.69295e-06	4.00955e-05
AT5G19820.1I13	Chr5	6696861	6697096	-	6.2	6.88	38.4	51.5	30	19.5	104	118	1.88341	6.12543	8.55195e-07	2.1724e-05
AT5G06530.1I3	Chr5	1992443	1992850	-	0.895	2.38	15.3	18.3	3.66	6.75	86.9	134	2.41385	4.81945	0.0005351	0.00565807
AT1G79940.3I1	Chr1	30069713	30069991	+	3.06	3.49	43.3	44.3	12.6	14.8	116	104	2.82501	6.00573	3.97961e-10	1.7779e-08
AT4G18030.1I5	Chr4	10013106	10013406	-	4.05	3.02	39	40.4	26.7	20.4	114	106	2.57633	5.89305	1.44133e-08	5.20095e-07
AT5G19400.1I1	Chr5	6540129	6540568	+	4.15	2.8	22.3	34.6	12.8	12.9	108	112	2.12203	5.49838	2.13299e-05	0.000380636
AT3G01480.1I1	Chr3	188710	189004	+	4.54	4.62	29.9	26	30.2	29	106	114	1.70687	5.52252	0.000310567	0.00361268
AT4G19490.1I13	Chr4	10621532	10621825	+	5.8	8.38	62.4	63.3	20.7	14.3	149	70.3	2.25052	6.53926	3.57959e-11	1.85782e-09
AT4G38130.1I1	Chr4	17899063	17899303	-	1.52	3.5	29.7	32.1	23.4	18.1	105	114	2.69627	5.55674	4.61455e-07	1.26212e-05
AT1G01100.1I2	Chr1	50632	50882	-	8.74	7.24	34.8	43.4	23.4	13.5	138	79.6	1.39761	6.00639	0.000190652	0.00243749
AT1G06460.1I4	Chr1	1967979	1968225	-	1.97	5.52	43.5	37.4	62.6	69.8	99.5	118	2.52193	5.92207	1.47054e-08	5.27286e-07
AT1G10760.1I14	Chr1	3586822	3587071	-	2.93	4.93	46.1	51	38.4	35.9	112	105	2.71629	6.15079	9.69167e-11	4.80962e-09
AT4G02620.1I4	Chr4	1149578	1149995	-	6.7	6.97	31.8	40.4	26	21.8	102	115	1.50554	5.88403	0.000122973	0.0016853
AT3G49720.1I1	Chr3	18441689	18442067	-	10.9	11.6	54.8	67.7	18.3	18.8	127	89.2	1.55389	6.58853	2.16648e-07	6.33013e-06
AT2G47690.1I1	Chr2	19551518	19551950	+	1.12	3.89	47.7	42.8	11.1	8.61	122	93.7	3.24697	6.02476	1.2488e-11	6.83117e-10
AT5G42620.1I6	Chr5	17068265	17068432	+	5.09	2.71	60.7	76.8	1.37	5.14	139	76.3	3.22758	6.59099	4.60195e-17	3.99146e-15
AT3G12780.1I4	Chr3	4061573	4061803	-	4.22	4.5	52.3	48.1	13.4	16.4	138	77.2	2.61767	6.20296	6.12384e-11	3.07871e-09
AT1G15780.1I7	Chr1	5433098	5433425	-	1.86	0.988	26.6	31.8	5.08	4.55	125	89.9	3.39606	5.44508	7.12948e-08	2.25416e-06
AT5G14740.1I7	Chr5	4761481	4761737	+	2.85	2.52	47.9	42.1	4.03	1.79	174	40.8	3.14218	6.02282	1.24818e-11	6.83117e-10
AT5G66120.2I1	Chr5	26433072	26433329	-	4.25	3.52	23.4	33	25.2	22.5	98.8	116	1.95223	5.50481	7.4513e-05	0.00110365
AT1G50370.1I9	Chr1	18661235	18661588	+	8.94	11.5	43.9	41.6	22.4	12	130	84.8	1.17416	6.16356	0.000686486	0.00697903
AT1G12440.1I1	Chr1	4242360	4242807	-	8.15	7.66	29.2	36.9	12	10.1	99.8	115	1.17144	5.82193	0.00340999	0.0243848
AT2G31510.1I1	Chr2	13420732	13420999	-	4.09	3.15	26.7	32.8	13.3	10.1	117	97.5	2.12858	5.55525	8.36965e-06	0.00016683
AT5G10540.1I2	Chr5	3328559	3328800	+	4.53	1.61	43.5	33	18.1	24	93.4	121	2.72106	5.83335	1.40521e-08	5.08595e-07
AT4G34110.1I5	Chr4	16338528	16338794	+	7.3	5.59	56.1	51.2	32.1	27.8	109	105	2.15866	6.33326	1.71038e-09	7.03704e-08
AT1G22300.1I5	Chr1	7879288	7879635	-	7.35	8.94	41.1	41.1	31.9	19	106	108	1.44187	6.06597	6.40408e-05	0.000978688
AT3G23590.1I5	Chr3	8469392	8469687	+	4.53	2.19	17.8	25.4	4.27	4.46	138	75.8	1.77456	5.18757	0.00126017	0.0112128
AT1G71790.1I3	Chr1	26997409	26997655	+	0.987	1.84	63	67.7	4.89	3.26	117	96.2	4.56392	6.47569	4.83929e-21	5.57967e-19
AT3G11960.1I4	Chr3	3787540	3787799	+	1.41	3.49	31.4	34.3	17.7	14.4	99.9	113	2.81782	5.62781	9.87001e-08	3.07023e-06
AT5G13520.1I3	Chr5	4342411	4342806	-	4.61	2.45	23.7	31.6	11	11.7	81.7	131	2.05902	5.46816	3.35931e-05	0.000565461
AT1G60080.1I7	Chr1	22153067	22153333	-	2.74	0.729	52.8	50.2	9.48	9.04	103	109	3.94173	6.16982	2.48538e-15	1.89905e-13
AT1G12840.1I10	Chr1	4377803	4378120	+	3.83	5.91	67.1	60.8	14.5	15.2	137	74.3	2.80932	6.51715	3.36863e-14	2.39347e-12
AT5G12840.1I3	Chr5	4052332	4052684	-	3.79	6.43	42.7	55	11.6	12.7	158	53	2.35366	6.18814	2.03893e-09	8.2826e-08
AT1G70410.1I1	Chr1	26536183	26536452	-	2.26	4.56	27.8	32	10.2	6.17	110	101	2.21991	5.55293	8.36623e-06	0.00016683
AT3G62010.1I7	Chr3	22966600	22966994	+	3.7	5.08	23.2	27.6	24	20.1	100	111	1.62964	5.41007	0.000809949	0.00798954
AT3G63420.1I1	Chr3	23417497	23418007	+	9.76	7.73	33	38.7	38	29.1	105	106	1.14405	5.93424	0.00235342	0.0181478
AT3G48860.2I15	Chr3	18121194	18121474	+	1.73	4.62	33.4	38.1	5.52	9.81	90.7	120	2.57677	5.75507	1.05745e-07	3.24223e-06
AT1G10590.1I2	Chr1	3502515	3502762	-	4.42	2.09	32.5	32.2	14.8	8.34	117	93.2	2.39833	5.639	1.24065e-06	3.04066e-05
AT1G09130.1I1	Chr1	2941649	2941908	-	4.22	2.5	43.9	47	7.08	13.5	105	105	2.84216	6.0539	1.39925e-10	6.7525e-09
AT1G50020.1I3	Chr1	18520267	18520569	-	6.03	3.64	27.7	26.8	13.7	5.12	107	103	1.59376	5.50485	0.000464995	0.0051192
AT3G58680.1I2	Chr3	21708027	21708335	+	8.28	9.44	52.8	37	37.9	27.1	119	90.6	1.44882	6.18335	3.96051e-05	0.000655714
AT5G16280.1I10	Chr5	5328784	5329041	-	8.03	10.3	39.9	36.6	60.4	57.2	115	94.6	1.17011	6.01559	0.00162771	0.0138008
AT1G13180.1I3	Chr1	4496514	4496764	+	2.91	4.14	27.2	31.8	18.8	16.3	111	98.5	2.15392	5.54187	1.33458e-05	0.000251196
AT3G56160.1I2	Chr3	20840904	20841152	-	2.94	3.39	27	32.9	7.85	11.3	98.2	111	2.32707	5.54536	3.37544e-06	7.41942e-05
AT4G36690.1I4	Chr4	17296227	17296659	-	8.15	8.23	39.5	38.8	30.1	32.1	105	104	1.36416	6.01344	0.00019016	0.00243749
AT1G63430.1I12	Chr1	23525934	23526187	+	5.76	5.62	33.5	36.9	17.7	8.15	117	91.2	1.73011	5.81974	2.61859e-05	0.000450589
AT5G08690.1I1	Chr5	2826213	2826514	+	4.84	6.66	42.9	34.3	44.2	33.1	113	95.1	1.84765	5.9268	6.59113e-06	0.000135157
AT3G19460.1I1	Chr3	6747664	6747928	+	3.68	2.69	33.8	33.9	17.8	7.81	105	103	2.49394	5.69014	4.67435e-07	1.27125e-05
AT5G09330.1I4	Chr5	2893232	2893507	-	2.21	2.35	42.1	58.9	9.58	9.37	138	69.8	3.53576	6.15835	8.77239e-14	5.88545e-12
AT3G54440.3I1	Chr3	20156657	20156889	-	1.05	1.39	24.5	19	18.8	14.3	87.7	120	3.18295	5.08479	2.43036e-06	5.5512e-05
AT4G26640.1I5	Chr4	13437770	13438033	-	12	4.67	39	34.5	31.8	23.5	97.6	110	1.24823	5.94868	0.000765526	0.00760007
AT2G32980.1I3	Chr2	13998598	13998870	-	0.893	1.66	37.7	32.7	6.95	2.74	114	91.8	3.81241	5.67029	2.51769e-10	1.16861e-08
AT1G08540.1I2	Chr1	2704262	2704494	+	7.85	3.62	22.1	33.5	23.2	19	123	82.4	1.38019	5.56171	0.00270366	0.0200304
AT5G16260.1I6	Chr5	5313015	5313416	+	4.54	2.1	38.3	40.4	9.29	9.42	93.2	112	2.65187	5.87569	1.44238e-08	5.20095e-07
AT1G22910.1I2	Chr1	8106239	8106533	+	11.6	17.4	86.4	77.4	27.5	23.4	115	90.1	1.60846	6.9805	9.41815e-10	4.00323e-08
AT3G26100.1I4	Chr3	9539213	9539424	+	2.3	3.98	22.7	26.5	13.6	11.9	113	91.5	2.05599	5.31975	0.000143519	0.0019356
AT5G25520.1I2	Chr5	8887577	8887835	+	9.88	11.3	44.9	46.4	31.8	32	97.7	106	1.21762	6.24404	0.000301907	0.00352958
AT1G21630.1I4	Chr1	7584277	7584694	+	9.02	5.27	31	35.7	18.8	24.6	93.6	110	1.32856	5.80707	0.000926667	0.00868694
AT1G79940.1I1	Chr1	30069670	30069988	+	3.05	3.25	39.2	40.6	11.3	13.7	107	96	2.74564	5.88737	2.96136e-09	1.17812e-07
AT4G39050.1I11	Chr4	18196041	18196432	+	4.35	3.97	44.7	46.3	10.3	11	120	82.6	2.5427	6.07696	1.22517e-09	5.11728e-08
AT4G19490.1I10	Chr4	10620145	10620456	+	1.56	1.25	24	20.3	15.3	5.52	107	95.3	3.01818	5.11575	8.36604e-06	0.00016683
AT5G47620.1I3	Chr5	19303719	19304056	-	2.52	3.07	37.7	41.8	4.42	4.59	100	102	2.90776	5.8718	9.4498e-10	4.00784e-08
AT3G13225.1I1	Chr3	4262535	4262768	-	1.04	3.61	18.2	26.3	14.8	11.1	99.4	102	2.33197	5.16822	6.87815e-05	0.00103306
AT1G79940.2I1	Chr1	30069670	30069991	+	3.03	3.62	39.2	40.6	11.2	13.6	106	95.1	2.6697	5.89274	8.69506e-09	3.21968e-07
AT3G62600.1I4	Chr3	23152114	23152368	-	12.9	9.92	59.7	50	38.8	39.7	97.8	103	1.3749	6.46589	8.51915e-06	0.000169442
AT3G45140.1I1	Chr3	16525789	16526117	+	8.51	13	63.9	61	70.6	55.5	113	87.1	1.64621	6.60173	5.23607e-08	1.69732e-06
AT1G17210.1I3	Chr1	5883196	5883509	-	0.388	3.51	22.4	27.1	12.4	15.9	90.5	109	2.72893	5.2716	3.16843e-06	7.04482e-05
AT1G18170.1I2	Chr1	6254814	6255140	+	0.745	0.396	30.4	21.8	6.33	7.2	90.3	109	4.43444	5.27019	9.55708e-09	3.51186e-07
AT1G04040.1I2	Chr1	1042742	1042953	-	4.6	4.59	42.2	43.3	7.06	3.8	99.3	99.6	2.31244	6.0134	2.33515e-08	8.04354e-07
AT4G21150.1I11	Chr4	11281374	11281621	+	9.83	4.97	39.2	39.4	21.8	15.8	107	91.8	1.51436	5.99531	6.10314e-05	0.000938729
AT2G39960.1I2	Chr2	16682908	16683166	-	0.941	4.51	26.8	41.6	9.1	6.44	115	83.7	2.72696	5.68627	3.55496e-08	1.17815e-06
AT4G13730.1I8	Chr4	7973614	7973899	+	1.7	1.36	23.9	22.6	11.1	10.6	102	95.9	2.9716	5.17849	2.82944e-06	6.37204e-05
AT3G53710.1I2	Chr3	19904252	19904476	-	2.71	5.19	49.7	45.5	11	10.2	99.2	98.6	2.68072	6.12686	1.61756e-10	7.72857e-09
AT3G20430.1I1	Chr3	7121234	7121467	+	2.08	0.277	63.6	75.4	2.7	2.46	154	43.6	4.89811	6.55329	1.28808e-22	1.58988e-20
AT3G59020.1I10	Chr3	21813800	21814163	-	3.01	3.92	32.2	33.9	21.8	22.7	104	92.9	2.34117	5.67177	7.62752e-07	1.97486e-05
AT3G56190.1I5	Chr3	20846763	20846992	-	6.36	8.18	39.9	40.2	22.3	23	112	84.3	1.56679	6.01283	4.16442e-05	0.000674966
AT4G17010.1I3	Chr4	9577044	9577372	+	0.74	1.38	22.1	22.3	3.49	2.79	109	87.1	3.40053	5.10021	2.43036e-06	5.5512e-05
AT5G61150.1I4	Chr5	24605872	24606193	-	1.51	2.21	24	25.8	18.6	19.6	83	113	2.80205	5.27446	1.85849e-06	4.36937e-05
AT1G72320.1I1	Chr1	27232611	27232878	-	5.46	3.63	33.8	43.9	10.5	5.79	111	84.2	2.19046	5.89798	3.98588e-07	1.11068e-05
AT4G32420.1I9	Chr4	15649800	15650001	-	1.21	2.25	42.7	37.6	6.27	2.56	104	91	3.58741	5.851	1.91055e-11	1.02473e-09
AT4G15802.1I4	Chr4	8987001	8987418	-	12.2	8.52	44.1	38.3	32.6	10.8	107	87.9	1.10162	6.12744	0.00128236	0.011405
AT4G32410.1I6	Chr4	15643902	15644236	-	8.36	5.42	40.4	33.3	14.8	14.7	101	93.8	1.52366	5.90855	0.000152362	0.00203026
AT5G19180.1I8	Chr5	6455226	6455459	+	13.5	9.15	44.5	41.2	44.7	11.8	112	82.6	1.0306	6.19379	0.00243107	0.0187166
AT5G47210.1I1	Chr5	19170582	19170852	-	8.09	10.3	50.4	47.8	20.4	22.7	129	65.4	1.52435	6.29233	7.59866e-06	0.000154013
AT1G12000.1I1	Chr1	4053297	4053531	-	1.04	2.49	29.5	21.9	7.34	2.45	103	91.3	2.91952	5.30713	1.09041e-06	2.71246e-05
AT5G06160.1I1	Chr5	1865696	1866124	-	2.55	0.906	21.1	25.2	14.6	14	108	86.1	2.79886	5.1834	8.96472e-06	0.000176138
AT3G55440.1I1	Chr3	20553833	20554159	+	4.84	6.74	31.4	42.8	20.6	19.5	109	84.9	1.78086	5.88259	1.52487e-05	0.000282254
AT1G12240.1I3	Chr1	4155335	4155839	+	5.06	4.1	22.1	30.8	2.96	2.39	134	59.3	1.62776	5.46205	0.000693576	0.00702084
AT2G13370.1I21	Chr2	5547770	5548138	-	5.28	4.39	30	32.7	11.2	13.5	85.1	108	1.79485	5.66004	7.851e-05	0.00115046
AT1G01800.1I2	Chr1	293753	294054	+	5.65	4.51	36.3	28.9	23.4	17.5	86.1	107	1.78091	5.71273	6.85906e-05	0.00103306
AT5G62740.1I1	Chr5	25200992	25201301	+	5.89	8.78	31.7	30	14.3	13	96.3	96.7	1.1793	5.7302	0.00357887	0.0255037
AT2G44770.1I4	Chr2	18458496	18458683	+	6.49	4.84	63.8	61.2	7.66	4.9	123	69.1	2.56176	6.50417	7.90067e-13	4.78388e-11
AT5G45410.1I1	Chr5	18403304	18403741	-	7.5	9.17	36.2	30.4	19.1	16.4	96.3	95.4	1.10666	5.8436	0.00387766	0.0267231
AT3G03900.1I2	Chr3	1003635	1003887	-	3.85	3.85	36.3	33.4	10.7	18.4	74.6	117	2.26888	5.74753	1.13632e-06	2.81594e-05
AT4G00100.1I4	Chr4	37838	38089	+	13.1	11.6	53.3	48.5	52.7	25.3	122	68.7	1.15403	6.40282	0.000232265	0.00284676
AT2G39900.1I5	Chr2	16659818	16660027	+	2.32	3.4	38.9	41.9	21.4	14.2	119	71.5	2.8989	5.89378	5.53861e-10	2.42929e-08
AT5G08650.1I19	Chr5	2807071	2807348	-	0.438	1.63	19.7	17.8	19.9	9.09	88.4	102	3.19184	4.90347	1.09301e-05	0.000210249
AT4G31210.1I17	Chr4	15171122	15171321	+	0.61	1.62	59.4	43.3	5.47	5.75	95.1	95.2	4.53687	6.15027	9.45429e-17	8.12689e-15
AT3G13870.1I20	Chr3	4566382	4566598	-	7.87	3.89	27.3	26.8	22	20.1	77.3	112	1.30548	5.53829	0.003825	0.0264502
AT2G47850.1I2	Chr2	19596273	19596601	+	7.4	4.73	26.2	32.5	34.1	27.6	97.8	91.4	1.37849	5.6322	0.00158007	0.0134027
AT3G04600.1I10	Chr3	1245220	1245533	+	3.49	2.68	31.7	33	8.6	4.02	103	86	2.47363	5.63279	4.69169e-07	1.27237e-05
AT3G05070.1I1	Chr3	1416235	1416470	+	3.62	2.48	27.5	26.9	19.5	15.8	91.2	97.2	2.24084	5.4295	2.27893e-05	0.000402248
AT4G32940.1I8	Chr4	15900740	15901047	-	11.5	12.4	62.1	50.8	49.8	20.1	116	72.3	1.35005	6.50917	1.2196e-05	0.000231592
AT1G02065.1I1	Chr1	366326	366722	+	3.68	3.92	25	31.4	14	11.6	80.1	108	1.98343	5.5014	7.43773e-05	0.00110334
AT3G13300.1I4	Chr3	4305559	4305878	+	6.85	7.29	38.1	35.1	31.4	25.8	84.1	104	1.47714	5.90645	0.000152064	0.0020277
AT1G68890.1I21	Chr1	25903946	25904175	+	1.06	1.41	45.7	42.5	5.5	2	112	76	4.18084	5.95566	6.79575e-14	4.64015e-12
AT3G16785.1I1	Chr3	5711569	5711885	+	3.46	3.48	40.9	35.2	24.3	30.1	90	97.9	2.54146	5.83972	3.93541e-08	1.28871e-06
AT1G64790.1I11	Chr1	24078623	24078834	-	2.88	3.98	25.9	26.2	28.5	35.5	84.8	102	2.01398	5.39673	0.000128986	0.00176094
AT1G11860.3I1	Chr1	4001527	4001797	+	8.09	4.31	31	36.8	5.73	3.18	130	56.6	1.55404	5.79416	0.000211224	0.00265304
AT2G28290.1I27	Chr2	12064695	12064999	+	9.58	9.99	53.5	47.6	44.5	36.2	115	71.6	1.47731	6.33881	1.15147e-05	0.000219738
AT4G31930.1I1	Chr4	15450344	15450588	-	0.498	1.06	58	57.4	3.76	4.46	102	84.4	5.17716	6.29616	1.93834e-19	1.97475e-17
AT5G35980.1I13	Chr5	14133016	14133349	+	1.46	2.72	22.1	25.1	10.5	10.1	96.2	90	2.56419	5.22341	2.54531e-05	0.00043955
AT1G10290.1I1	Chr1	3370915	3371197	+	9.47	6.65	35.6	35.5	37.8	33.3	106	79.3	1.24844	5.90468	0.000913249	0.00858296
AT1G64790.1I55	Chr1	24066424	24066655	-	1.58	4.76	26.5	24.8	7.69	3.97	96.1	88.9	2.10256	5.36801	5.77637e-05	0.000896967
AT5G53120.1I3	Chr5	21535758	21535941	+	3.32	1.41	22.5	11.5	0.626	0.626	130	54.5	1.9232	4.87791	0.00293527	0.0215145
AT4G25500.3I2	Chr4	13025274	13025599	+	15.3	11.1	67.2	57.3	34.5	26.6	111	73.2	1.34824	6.64316	2.60177e-06	5.89378e-05
AT3G28690.3I1	Chr3	10755467	10755909	+	12.4	7.31	51.9	51.9	12.1	11.7	104	79.6	1.50502	6.37029	5.5362e-06	0.00011668
AT2G26430.1I6	Chr2	11243865	11244127	-	3.71	6.66	40	35.2	15.1	11.4	90.3	93	1.9568	5.87933	2.24041e-06	5.16636e-05
AT3G54440.1I1	Chr3	20156618	20156889	-	0.896	1.19	21.4	16.8	16.5	12.5	76.9	105	3.20677	4.92508	2.23646e-05	0.0003958
AT1G13350.1I5	Chr1	4574045	4574379	-	1.09	2.32	34.7	28	2.92	3.6	98.8	83.1	3.25208	5.54295	7.66934e-09	2.86188e-07
AT5G12250.1I3	Chr5	3962003	3962213	-	5.78	3.69	29.7	23.8	15.8	10.9	94.1	87.7	1.59681	5.48067	0.000692973	0.00702084
AT4G17150.1I9	Chr4	9640529	9640785	+	4.27	6.82	23.5	29	31.3	25.9	75.5	106	1.34577	5.49325	0.00322866	0.023417
AT4G20340.1I7	Chr4	10986349	10986579	+	3.17	2.25	41.7	41.8	2.74	0.996	120	61.3	3.02148	5.92993	1.89068e-10	8.92279e-09
AT3G46970.1I13	Chr3	17302479	17302743	-	1.84	1.96	32.1	28.2	29.7	27.5	89.1	91.9	3.04711	5.50331	8.2526e-08	2.5838e-06
AT1G73180.1I1	Chr1	27518053	27518318	+	4.58	5.85	39.5	38.2	22	9.07	124	56.8	1.99559	5.91825	2.02465e-06	4.71969e-05
AT5G61780.1I8	Chr5	24823766	24824017	+	6.29	7.47	44.8	43.5	24	18.9	76.8	104	1.78543	6.11345	1.28824e-06	3.13194e-05
AT5G05450.1I3	Chr5	1613040	1613364	+	1.5	1.8	27.5	25.6	2.48	4.42	94.2	86.4	3.05861	5.34043	6.34489e-07	1.67587e-05
AT3G22960.1I3	Chr3	8140461	8140652	+	2.54	3.72	58.9	46.5	13.8	10.2	107	73.6	3.15457	6.23383	2.28181e-13	1.45004e-11
AT5G57020.1I1	Chr5	23075133	23075447	+	8.51	7.82	38.3	40	16.2	15	106	74.6	1.36852	6.01274	0.000190175	0.00243749
AT3G11130.1I1	Chr3	3491288	3491622	-	6.54	5.42	36	27.4	24.2	25.5	90.5	89.6	1.5091	5.71277	0.000363498	0.00411715
AT1G51500.1I7	Chr1	19098333	19098586	-	6.24	8.17	45.4	54.1	28.3	24	75.7	104	1.89135	6.26088	1.23605e-07	3.74217e-06
AT3G18535.1I1	Chr3	6376696	6376943	-	3.93	3.14	23.5	20	11.6	10.7	102	77.7	1.71304	5.20367	0.00126017	0.0112128
AT5G24450.1I11	Chr5	8351832	8352038	+	1.77	1.25	53	54.3	19.7	15	100	78.8	4.19022	6.21751	2.35289e-16	1.9528e-14
AT4G32150.1I1	Chr4	15527173	15527434	-	6.98	8.91	69.2	66.5	15.1	11.8	94.7	84.1	2.19832	6.64915	1.21789e-11	6.70012e-10
AT5G18400.2I1	Chr5	6094573	6094873	-	2.43	2.37	29.7	38.8	4.2	4.2	102	76.7	2.90645	5.67651	3.4914e-08	1.1631e-06
AT5G06600.1I2	Chr5	2027230	2027435	-	4.74	5.04	38.6	37.9	6.71	15.1	114	64.5	2.06448	5.89022	1.43311e-06	3.46194e-05
AT1G69870.1I1	Chr1	26316395	26316959	+	3.01	5.39	31.2	31	11.7	20.8	82	96.5	1.9826	5.6279	1.77297e-05	0.00032267
AT3G11940.1I1	Chr3	3778875	3779261	-	17.6	13.9	64.1	63.2	23.6	27.9	114	64.2	1.12697	6.71322	3.89158e-05	0.000646527
AT1G20696.1I3	Chr1	7180095	7180367	+	12.1	9.98	42.2	50.6	98.6	87.3	107	71	1.1815	6.2725	0.000252983	0.00307136
AT2G35630.1I9	Chr2	14969756	14970039	+	3	3.88	34.6	31.2	13	6.27	94.3	83.6	2.34483	5.66552	7.63073e-07	1.97486e-05
AT2G22125.1I3	Chr2	9407254	9407472	+	8.35	8.6	47	48	30.2	25.2	83.2	94.5	1.59319	6.23758	4.83692e-06	0.000102911
AT1G78800.1I1	Chr1	29627633	29627880	-	6.39	6.8	28.9	30.9	30.8	26.7	83.4	93.9	1.28592	5.67121	0.00187687	0.0155897
AT1G04680.1I1	Chr1	1306873	1307679	-	4.22	3.93	20.7	25.1	14.7	18.3	81.7	95.4	1.58639	5.28461	0.00210323	0.0169112
AT4G04910.1I13	Chr4	2491222	2491501	-	0.87	0.232	22	28.8	12.7	17	102	74.9	4.43884	5.23595	1.70564e-08	6.02606e-07
AT5G15520.1I1	Chr5	5037768	5038052	-	2.14	7.05	34.9	23.4	13.1	15.1	87.7	89	1.76255	5.5697	0.000137265	0.00185867
AT5G36230.1I4	Chr5	14274332	14274878	+	5.56	6.98	29.2	26.3	17.7	18.5	96.7	79.9	1.25079	5.58025	0.00447952	0.0290708
AT5G19450.1I7	Chr5	6558825	6559232	-	2.98	4.13	32.3	32.5	15.8	14.6	85.5	90.6	2.27656	5.6517	3.07684e-06	6.87291e-05
AT1G35220.1I7	Chr1	12910983	12911312	+	2.21	1.96	28.5	29	9.05	7.83	76.8	99.2	2.85051	5.45388	2.41542e-07	6.9943e-06
AT3G06650.1I1	Chr3	2082653	2083148	-	5.89	9.66	31.1	35.6	20.8	17.2	84.8	90.4	1.20807	5.82737	0.00153538	0.0131486
AT5G47480.1I8	Chr5	19261064	19261314	+	2.43	2.84	32.1	23.7	8.71	8.93	94.6	80.5	2.48194	5.44143	5.65404e-06	0.000118335
AT5G47390.1I2	Chr5	19227654	19227940	+	4.67	4.07	36.2	42.6	15.8	11.8	128	47.1	2.26621	5.90933	1.01734e-07	3.14427e-06
AT1G58080.1I3	Chr1	21506133	21506374	-	4.03	1.34	30.1	26.2	15.7	14.7	101	74	2.46848	5.45391	3.44624e-06	7.52352e-05
AT5G04240.1I3	Chr5	1171196	1171501	+	2.79	5.51	27.8	24.2	31.6	30.6	79.7	94.6	1.74258	5.42534	0.000271546	0.00325805
AT1G04910.1I2	Chr1	1390530	1390776	-	1.97	5.25	46.7	45.2	9.08	8.61	98.3	75.8	2.75689	6.07425	2.54903e-10	1.17701e-08
AT2G43070.1I8	Chr2	17912632	17912834	-	3.61	4.8	17.1	31.3	26.1	24.7	83.9	90	1.62114	5.3497	0.000950316	0.00886548
AT1G19570.1I2	Chr1	6773955	6774140	-	17.7	15	59	62.9	36.2	17.3	92.5	81.4	1.01095	6.67649	0.000257807	0.00312206
AT1G79830.1I2	Chr1	30032902	30033360	-	6.89	4.23	26.5	25.1	13.5	18.6	74	98.5	1.31715	5.47562	0.00459486	0.0295653
AT3G27240.1I7	Chr3	10056261	10056558	-	0.817	3.92	24	28.8	17.6	11.4	93.7	78.7	2.55128	5.3657	5.70504e-06	0.000118738
AT2G42590.1I1	Chr2	17733476	17733702	-	1.07	0.858	33	39.6	10.6	12.2	81.1	90.9	4.23188	5.69806	1.70865e-11	9.21571e-10
AT5G62470.2I1	Chr5	25080447	25080725	-	4.8	8.6	36.9	42.4	17.1	10.7	100	72	1.66869	5.98529	1.15897e-05	0.000220949
AT1G22850.1I4	Chr1	8081462	8081699	-	1.02	3.54	27.7	25.5	7.01	5.07	110	61.8	2.61504	5.3706	5.70014e-06	0.000118738
AT3G57610.1I3	Chr3	21334690	21334924	-	1.56	2.21	69	61	23	5.87	93.4	78.2	4.16218	6.47818	2.57133e-19	2.60584e-17
AT3G23790.1I14	Chr3	8580113	8580341	+	2.13	0.567	43	41	9.04	5.02	86.6	84.9	3.99196	5.8964	7.32008e-13	4.47455e-11
AT3G59765.1I1	Chr3	22077766	22078243	-	2.8	1.08	26.9	28.1	16.2	12.1	80.4	91.1	2.88639	5.39493	6.99022e-07	1.83624e-05
AT5G19540.1I4	Chr5	6597057	6597279	+	1.64	4.66	36.6	28.5	14.5	11.9	98.4	73.1	2.45322	5.64245	4.71155e-07	1.27596e-05
AT5G15570.1I1	Chr5	5066483	5066725	+	3.01	1.87	36.8	43.5	11.6	7.81	109	62.4	3.11173	5.87317	2.80664e-10	1.28671e-08
AT2G46680.1I1	Chr2	19166194	19166413	-	2.77	3.54	27.5	36.4	5.23	3.14	104	67.1	2.42429	5.62067	7.75043e-07	1.98881e-05
AT1G02080.1I15	Chr1	377616	377880	+	0.46	6.36	28.3	33.6	16.5	16.3	89.6	81.4	2.26944	5.59295	3.25787e-06	7.2021e-05
AT5G37020.1I6	Chr5	14631149	14631429	+	9.1	3.92	50.9	50	9.82	7.77	103	67.7	2.05593	6.26097	1.66987e-08	5.91055e-07
AT5G62470.1I1	Chr5	25080440	25080721	-	5.62	9.66	37.7	43.1	16.9	10.8	99.3	71.2	1.50851	6.03294	5.20318e-05	0.000817005
AT1G76880.1I1	Chr1	28865881	28866406	+	10.9	8.49	30.4	41.9	19.4	11.6	99.8	70	1.00864	5.9709	0.0061175	0.0375614
AT5G54310.1I3	Chr5	22059563	22059961	-	2.75	7.63	22.1	26.4	12.2	15.1	78.7	90.9	1.32608	5.39509	0.00552709	0.034528
AT1G55490.1I1	Chr1	20718707	20719068	-	5.38	1.79	20.7	23.5	17.3	11.6	105	64.1	1.71613	5.22324	0.00164167	0.0138764
AT4G33210.1I13	Chr4	16016960	16017140	-	0.674	4.31	52	57	6.05	5.41	131	38	3.52168	6.26152	2.77437e-15	2.11148e-13
AT4G24590.1I4	Chr4	12697477	12697733	+	7.11	4.29	22.6	27	21.9	11.6	79.7	89	1.22515	5.44012	0.00650058	0.0395103
AT2G30910.1I6	Chr2	13154960	13155194	+	1.04	2.76	32.9	33.5	6.36	10.3	91.6	76.9	3.18543	5.62043	5.35574e-09	2.05838e-07
AT5G57990.1I8	Chr5	23470560	23470764	-	4.76	5.07	74.8	71.6	2.53	2.81	98.6	68.9	2.99072	6.6903	4.04487e-17	3.52416e-15
AT2G46680.2I1	Chr2	19166188	19166413	-	2.7	3.73	27.2	35.7	5.09	3.05	102	65.3	2.3752	5.60436	2.01598e-06	4.70518e-05
AT5G56030.2I1	Chr5	22687133	22687350	+	14.5	11.6	48.8	56.1	40.7	32.7	96	70.7	1.11818	6.45029	0.000221247	0.00273634
AT1G11860.1I1	Chr1	4001453	4001797	+	11.3	7.89	33.7	38.6	5.33	3	117	49.4	1.02346	5.968	0.00408644	0.0277702
AT3G19830.1I1	Chr3	6888888	6889150	-	6.95	4.93	38.3	28.4	13.1	17.3	78.8	86.7	1.59148	5.76742	0.000169155	0.0022157
AT3G44340.1I10	Chr3	16016330	16016619	-	5.46	6.04	27.8	22.3	21.6	23.2	93.2	72.3	1.22712	5.45261	0.00650045	0.0395103
AT3G48110.1I12	Chr3	17766320	17766538	+	3.34	1.19	48	52.5	12.1	7.62	86.2	79.1	3.53779	6.1516	1.46367e-13	9.58601e-12
AT3G08020.1I4	Chr3	2560452	2560672	-	0	2.94	19.8	18.5	9.89	10.9	95.2	69.8	2.74837	4.95332	2.23646e-05	0.0003958
AT4G24620.1I8	Chr4	12710045	12710305	-	5.6	3.73	30.9	28.6	31.3	30.8	74.8	89.9	1.77038	5.59508	8.96444e-05	0.00129978
AT1G54080.1I1	Chr1	20186344	20186692	-	2.09	4.83	25.6	31.4	17.9	18.4	82.6	81.6	2.13063	5.49978	2.12206e-05	0.000379037
AT4G20130.1I2	Chr4	10879243	10879655	+	0.589	3.14	17.3	22.7	15.2	14.5	75.6	88.5	2.48486	5.02446	0.000116182	0.00161289
AT1G10290.1I14	Chr1	3374753	3374977	+	0	3.17	33.3	34.7	19.2	22.2	72.2	91.7	3.46851	5.63819	7.92301e-10	3.41292e-08
AT5G54200.1I6	Chr5	21994125	21994368	-	2.5	2.39	44.9	35.2	13.7	11.3	93.4	70.2	3.1053	5.87023	2.81954e-10	1.28956e-08
AT2G38020.1I3	Chr2	15912692	15912941	-	4.39	0	44.8	52.1	8.51	7.82	85.8	77.8	3.52891	6.10309	1.99685e-13	1.28164e-11
AT1G10630.1I1	Chr1	3514251	3514646	-	6.76	6.38	28.5	35.6	18.7	15.2	99.3	63.5	1.39099	5.74496	0.000644847	0.00659751
AT2G47210.1I11	Chr2	19381244	19381505	+	3.72	3.71	29.9	30.5	12.9	11.4	80.7	81.4	2.11363	5.57614	1.23514e-05	0.000234081
AT3G59540.1I2	Chr3	21995920	21996223	-	9.62	8.53	44.9	51	39.9	20.4	95.8	66	1.50905	6.26263	8.90541e-06	0.000175942
AT3G13810.1I1	Chr3	4545179	4545517	+	3.23	1.34	15.8	16.9	10.8	15.9	85.5	76	1.91533	4.83212	0.00455168	0.0293315
AT4G22140.2I4	Chr4	11728120	11728612	-	1.97	4.6	23.8	22.6	10.6	5.59	71.2	90.1	1.90864	5.26158	0.000349185	0.00396931
AT5G42080.1I9	Chr5	16822194	16822445	-	5.32	7.98	48.8	29.9	19.6	15.5	81.3	79.7	1.66845	5.97523	1.80407e-05	0.000327711
AT5G18830.1I7	Chr5	6278658	6278882	+	2.17	0.289	14.4	15	14.6	15.1	84.7	76.2	2.61242	4.64846	0.000912299	0.00858234
AT5G13050.1I5	Chr5	4137282	4137548	-	4.56	8.5	31	31.2	46.1	21.7	77	83.7	1.35649	5.71107	0.00132205	0.0115762
AT3G17900.1I4	Chr3	6130092	6130308	+	11.2	7.48	38.2	48.1	18.6	22.3	86.5	73.5	1.31628	6.15132	0.000191017	0.00243749
AT3G10380.1I2	Chr3	3228014	3228314	-	3.64	3.23	30.1	23.7	8.21	7.25	92.6	67.3	2.05797	5.4331	8.28059e-05	0.00120698
AT2G14530.1I5	Chr2	6189594	6189873	+	6.09	5.56	28	36.8	22.8	9.23	86.9	72.6	1.57778	5.73149	0.000133132	0.00181163
AT2G16485.1I8	Chr2	7139377	7139514	-	1.77	0.943	39	31.2	7.94	4.18	114	45.2	3.72612	5.66958	2.52476e-10	1.16861e-08
AT2G36850.1I36	Chr2	15458557	15458837	-	2.6	4.15	24.7	26.1	11	10.4	73.1	86	2.00048	5.36604	9.1244e-05	0.00132118
AT4G24160.1I1	Chr4	12540101	12540322	+	3.3	2.92	30.3	39.6	9.07	6.22	84	74.8	2.5733	5.72571	1.74696e-07	5.20708e-06
AT4G17140.1I2	Chr4	9635601	9635876	-	1.32	0.94	32	35.4	6.25	6.04	104	54.5	3.91375	5.61039	3.25903e-10	1.46961e-08
AT4G32420.1I10	Chr4	15649407	15649689	-	3.01	1.6	18.2	24	11.6	10.8	79.8	78.7	2.26799	5.10792	0.000112237	0.00157631
AT3G49720.1I6	Chr3	18440345	18440596	-	3.39	9.27	33.3	24.4	36.1	21.9	78.2	80.2	1.29301	5.62359	0.00225608	0.0178072
AT1G55490.2I1	Chr1	20718682	20719068	-	5.03	1.84	19.3	22.2	16.2	11	98.3	59.9	1.68603	5.14845	0.00191415	0.0158049
AT1G54820.1I5	Chr1	20450317	20450590	+	4	5.92	33.5	33.5	22.9	7.76	79.6	78.5	1.8539	5.73946	2.20845e-05	0.000392704
AT3G10860.1I1	Chr3	3399985	3400465	+	2.53	3.23	27.9	20.1	20.8	10.7	81.8	76.2	2.14176	5.28012	9.96847e-05	0.00143134
AT4G34270.1I7	Chr4	16404249	16404452	-	1.79	1.59	39	31.4	13.5	10.4	69.6	88.1	3.4305	5.68496	1.01223e-09	4.26687e-08
AT2G20610.1I1	Chr2	8879699	8879954	-	5.24	5.07	26.2	28.1	18.9	24	66.4	91.2	1.49763	5.51364	0.000870324	0.00838983
AT1G15280.1I5	Chr1	5254526	5254733	+	5.28	6.56	66.8	60.1	14.1	12.4	92	65.6	2.52089	6.52805	1.3275e-12	7.88921e-11
AT2G31960.1I34	Chr2	13597124	13597331	+	6.45	4.06	27.5	30.8	18.5	23.8	95.1	62.4	1.57233	5.59473	0.000503034	0.00544929
AT2G28360.1I1	Chr2	12129591	12129840	-	1.46	3.63	32.2	29.1	16.6	8.74	75.5	81.3	2.6653	5.54843	7.66937e-07	1.97689e-05
AT5G20200.1I4	Chr5	6818832	6819135	+	1.6	1.07	29.8	23.7	7.94	4.91	79.8	76.8	3.35789	5.33525	1.02935e-07	3.17122e-06
AT2G01460.1I9	Chr2	207696	208033	+	6.12	1.53	33.4	31.6	6.97	7.47	91	65.3	2.17784	5.66501	3.082e-06	6.87641e-05
AT1G27690.1I1	Chr1	9637083	9637324	+	1.51	8.31	25.9	27.8	14.7	13.1	86.7	69.3	1.55074	5.49181	0.00069388	0.00702084
AT1G16858.1I2	Chr1	5769144	5769430	+	6.37	7	32.3	39.8	16.4	11.6	90	65.2	1.53515	5.87786	0.000122898	0.0016853
AT4G35860.1I2	Chr4	16988131	16988539	-	2.08	2.53	19.9	22.9	12.4	10.5	80.1	74.7	2.2882	5.12362	0.000112237	0.00157631
AT2G46020.1I7	Chr2	18927456	18927765	+	2.36	4.81	24.9	29.2	18.7	17.4	64.3	90.4	2.00578	5.44565	5.28182e-05	0.000824394
AT5G11260.1I3	Chr5	3593652	3594022	-	0	5.07	18.4	22.9	16.4	11.6	78.5	75.8	2.10472	5.09631	0.000182189	0.00235124
AT1G05500.1I4	Chr1	1625819	1626230	+	3.84	2.36	24.1	24.2	13	12.5	90.7	63.5	2.04753	5.29731	0.000224411	0.00276199
AT1G05430.1I1	Chr1	1595427	1595674	-	2.95	5.76	29.8	25.8	12.3	13.9	106	47.8	1.77043	5.50763	0.000155901	0.00206584
AT2G46340.1I1	Chr2	19026880	19027161	-	5.18	3.68	34.1	24.1	3.87	1.63	88.8	64.9	1.81184	5.56146	6.64662e-05	0.00100535
AT1G19680.1I2	Chr1	6806240	6806505	+	1.37	5.37	32.4	31.8	11.7	11.7	73	80.4	2.3384	5.63408	1.24178e-06	3.04066e-05
AT1G08550.1I3	Chr1	2707922	2708186	+	1.84	2.2	19.4	30.4	30.2	19.3	81.4	71.8	2.68816	5.28195	5.64444e-06	0.000118263
AT4G34460.1I2	Chr4	16478755	16478993	-	7.65	4.34	47.8	28.7	14.4	17.3	86.3	66.7	1.77527	5.92368	6.9152e-06	0.00014135
AT4G20300.1I1	Chr4	10955821	10956284	+	1.31	3.07	14.2	19	9.03	5.19	83.1	69.7	1.99596	4.84196	0.00131883	0.0115638
AT3G10010.1I19	Chr3	3082112	3082325	-	2.85	2.12	47.6	51.6	16.1	7.53	77	75.7	3.39011	6.1406	2.56207e-13	1.61746e-11
AT3G13470.1I1	Chr3	4389365	4389668	+	5.21	6.83	27.9	23.7	27.4	31.6	77.1	75.6	1.20418	5.49429	0.0075593	0.0428605
AT3G49080.1I2	Chr3	18194854	18195060	-	0	2.51	19.5	17.6	19.7	17.2	81.7	70.8	2.91709	4.90476	3.85631e-05	0.000641219
AT3G05420.1I17	Chr3	1566616	1566861	+	4.46	2.64	40.5	35.7	11.5	13.8	77.2	75.2	2.51127	5.84384	3.93441e-08	1.28871e-06
AT1G10950.1I6	Chr1	3661494	3661720	+	2.15	5.72	33	22.7	10.9	7.85	82.1	70.3	1.91627	5.49277	7.46501e-05	0.00110483
AT1G04430.1I1	Chr1	1198327	1198787	+	2.11	6.32	30.3	29.9	12.8	8.71	72	80.3	1.93066	5.5913	4.29136e-05	0.000689158
AT2G19385.1I3	Chr2	8387648	8387854	+	2.36	2.82	22.7	23.3	13.6	12.8	88.3	63.6	2.22912	5.21857	0.000106061	0.00150051
AT1G14270.1I2	Chr1	4876469	4876669	-	4.86	5.82	25.6	32.9	2.58	1.14	80.5	70.5	1.55447	5.60166	0.000503469	0.00544929
AT4G02290.1I1	Chr4	1004473	1004846	-	2.6	4.68	27.5	21.3	12.1	9.36	73.8	76.8	1.83653	5.33334	0.000474469	0.00519676
AT2G05840.2I8	Chr2	2235755	2235960	+	1.78	1.89	48.4	49.7	4.47	2.23	79.7	70.5	3.79419	6.10939	2.56756e-14	1.85175e-12
AT1G49340.1I11	Chr1	18257439	18257839	+	1.21	3.07	19.5	27.1	15.8	19	68.1	81.9	2.51311	5.21122	2.54531e-05	0.00043955
AT5G14720.1I2	Chr5	4752120	4752474	-	1.71	2.01	15.7	21	8.41	6.95	84	66	2.36501	4.92912	0.00050831	0.00547094
AT3G07090.1I3	Chr3	2243932	2244276	-	5.29	6.58	34	25.4	19	14.3	77.4	72.6	1.42631	5.64022	0.000909385	0.00858234
AT1G04750.1I3	Chr1	1332200	1332388	-	5.81	7.56	30.2	33.6	38.4	35	76.1	73.8	1.35955	5.74378	0.00110631	0.0100009
AT3G06690.1I4	Chr3	2115832	2116148	-	4.23	3.27	24.3	21.4	9.79	10.1	79.6	70.2	1.70053	5.26703	0.00109694	0.0099349
AT3G54840.1I5	Chr3	20319897	20320209	+	6.61	4.97	31.1	39	12.3	15.6	64.7	85.1	1.69922	5.81814	5.16568e-05	0.000813574
AT5G50850.1I8	Chr5	20691371	20691737	+	3.65	3.35	27.7	23.5	15	15.8	74.7	75	1.96057	5.38027	0.000200204	0.00252452
AT4G24160.1I2	Chr4	12540560	12540771	+	2.3	2.14	34.9	34.3	6.24	2.98	95.3	54	3.0294	5.68252	6.29096e-09	2.38049e-07
AT3G13810.2I3	Chr3	4545270	4545517	+	2.95	1.31	15.3	16	11.1	14.8	79	70.3	1.9503	4.77658	0.00332711	0.0239311
AT3G05530.1I1	Chr3	1603660	1604009	+	8	4.26	28.1	29	19.7	22.1	70.2	79	1.32369	5.60506	0.00224912	0.0177997
AT2G16700.1I2	Chr2	7245075	7245316	+	3.02	2.95	35.1	28.9	8.79	7.13	81.7	67.4	2.50422	5.61623	7.73479e-07	1.98843e-05
AT1G34320.1I9	Chr1	12522621	12522835	+	0.567	2.42	33.3	16.9	6.96	8.56	92.6	56.5	3.11424	5.26661	5.6728e-07	1.52343e-05
AT1G70550.1I3	Chr1	26598446	26598761	+	3.47	3.49	31.8	23.4	8.73	9.09	81.3	67.8	2.0765	5.46406	3.35958e-05	0.000565461
AT2G05840.1I8	Chr2	2235753	2235960	+	1.76	1.87	47.9	49.3	4.43	2.21	79	69.9	3.79602	6.09699	2.56773e-14	1.85175e-12
AT3G14100.1I1	Chr3	4673147	4673523	+	5.81	5.33	37.3	47.6	6.86	6.09	72.3	76.6	2.02945	6.03228	4.92757e-07	1.33072e-05
AT4G27600.1I3	Chr4	13783613	13783871	-	3.76	2.76	34.6	21.9	5.77	3.77	88.9	59.9	2.20171	5.48161	8.90905e-06	0.000175942
AT5G51660.1I13	Chr5	20984268	20984669	+	4.24	2.58	20.8	17.4	13.4	10.4	70.8	77.9	1.57773	5.06009	0.00642705	0.0391499
AT5G26850.1I17	Chr5	9450288	9450458	+	4.28	4.56	50.5	36.4	17.5	8.42	68.3	79.5	2.39073	6.02806	1.47001e-08	5.27286e-07
AT3G22190.1I6	Chr3	7831420	7831734	-	3.09	3.29	17	21.4	17	10.4	65.6	82.2	1.67892	5.05353	0.00337812	0.0242166
AT5G20720.1I2	Chr5	7015189	7015458	+	10.4	6.73	45.6	42.3	36.4	48.7	87.9	59.7	1.46644	6.15192	4.608e-05	0.000736935
AT5G11040.1I3	Chr5	3496432	3496614	+	0	0.355	16.5	28.2	3.78	1.26	101	46.4	5.52302	5.06088	1.0247e-08	3.75822e-07
AT5G46070.1I1	Chr5	18683735	18684022	+	2.11	1.35	21.4	30.5	12	10.8	93.7	53.7	2.96091	5.31695	1.09146e-06	2.71246e-05
AT4G36650.1I2	Chr4	17284054	17284244	-	1.28	3.74	17.6	21.5	14.5	17.2	65.5	81.4	2.0402	5.03535	0.000472038	0.00517897
AT5G23310.1I2	Chr5	7850899	7851176	+	0.877	2.33	10.1	23	14.7	16.9	72.6	73.7	2.42103	4.80107	0.000754441	0.0075035
AT4G04190.1I6	Chr4	2025969	2026209	+	2.02	2.15	30.6	34.8	5.97	5.72	75.3	70.6	3.03526	5.60877	3.16778e-08	1.07198e-06
AT2G35530.1I8	Chr2	14924233	14924622	-	8.43	8.64	33.2	31.3	26.5	23.3	68	77.4	1.02681	5.8165	0.00714549	0.0419972
AT3G55120.1I3	Chr3	20430473	20430717	-	14.9	9.54	76.7	69.3	24.7	10.3	87.6	57.6	1.68804	6.81026	2.47093e-09	9.94026e-08
AT1G17720.1I5	Chr1	6095924	6096212	-	2.95	6.96	29	25.8	17.1	12.1	92.5	52.5	1.56689	5.51561	0.000871075	0.00838983
AT5G17770.1I8	Chr5	5864636	5864837	-	6.64	9.65	83.7	88.1	13.1	7.41	92.3	52.3	2.50243	6.94598	1.29437e-16	1.09312e-14
AT1G17470.1I2	Chr1	6003512	6003746	+	1.56	4.7	42.9	41.9	6.12	5.38	64	80.5	2.84191	5.96144	3.64236e-10	1.63482e-08
AT2G21380.1I12	Chr2	9144445	9144722	+	3.07	2.33	27.4	27.3	12	8.06	80.4	63.9	2.41935	5.42104	9.1975e-06	0.000180025
AT1G29390.1I4	Chr1	10286729	10286981	-	1.93	2.05	33.2	21.7	30	23.2	79.8	64.4	2.84864	5.39494	7.03878e-07	1.84648e-05
AT5G63880.1I3	Chr5	25564625	25564830	+	1.18	4.41	44.6	37.5	1.12	2.79	75.9	68.2	2.95401	5.91152	3.25731e-10	1.46961e-08
AT1G06890.1I5	Chr1	2112839	2113070	-	0	3.64	29.9	22.2	17.6	24.3	68.7	75.4	2.89671	5.32558	1.09175e-06	2.71246e-05
AT5G15580.1I1	Chr5	5071487	5071779	-	8.31	8.41	40.5	31.8	18	20.8	78.5	65.3	1.22031	5.9317	0.00106885	0.0098144
AT3G04910.1I2	Chr3	1355278	1355717	+	5.53	3.83	20.6	24.9	13.6	13.7	75	68.3	1.38121	5.30567	0.00382707	0.0264502
AT1G80410.1I6	Chr1	30232388	30232783	-	1.54	3.44	21.2	18.8	14.4	12.2	60.5	82.2	2.08391	5.05896	0.000679622	0.00691655
AT3G23640.1I18	Chr3	8507299	8507571	+	3.57	0.713	19.7	23.9	2.95	3.79	81.9	60.5	2.41682	5.13587	6.87815e-05	0.00103306
AT1G69295.1I1	Chr1	26051566	26051791	-	5.93	8.62	25.8	33.3	16.5	13.2	102	40.4	1.12923	5.68295	0.00680239	0.0407023
AT1G04300.1I2	Chr1	1153346	1153717	-	3.27	2.44	22.5	21.6	9.42	7.56	83.4	58.9	2.03257	5.1848	0.000388181	0.00437101
AT5G22350.1I1	Chr5	7399881	7400560	-	3.58	1.24	38.1	32.6	8.27	9.02	74.8	67.2	2.94606	5.71536	1.21357e-08	4.41727e-07
AT3G08670.1I2	Chr3	2634634	2634881	+	1.97	8.37	22.1	25.8	16	12.1	86.8	55	1.31372	5.38123	0.00553021	0.034528
AT3G23980.1I11	Chr3	8663148	8663440	-	4.16	3.54	22.1	22.3	21.6	15.3	72.2	69.5	1.62209	5.24088	0.00164167	0.0138764
AT1G20200.1I7	Chr1	7002512	7002878	-	2.99	2.47	21.3	19.8	10.2	15.5	65.9	75.6	1.99431	5.10135	0.000430908	0.00477121
AT3G16630.1I4	Chr3	5666006	5666404	-	4.88	3.25	36.1	29.4	9.21	16.4	70.4	70.7	2.10296	5.68243	7.21846e-06	0.000147081
AT3G08530.1I1	Chr3	2595015	2595366	-	8.99	7.18	41.6	33.2	27.9	19.2	91.1	49.9	1.31688	5.96038	0.000544027	0.00572066
AT3G49800.1I2	Chr3	18472467	18472713	-	4.44	4.73	40.8	31.8	17.7	12.8	89.1	51.8	2.08054	5.81952	2.46378e-06	5.61422e-05
AT3G56010.1I1	Chr3	20788794	20789086	+	2.91	4.43	14.9	23.7	15.1	5.88	68.5	72.2	1.4892	5.08491	0.00791648	0.0444797
AT2G45140.1I7	Chr2	18612620	18612857	+	9.22	5.45	29.2	41.4	13.5	6.28	83.9	56.5	1.37275	5.87481	0.000549686	0.00572066
AT5G56460.1I2	Chr5	22866488	22866676	+	3.23	0.344	44.5	43.4	6.09	5.18	87.2	53.1	3.67283	5.96738	2.58042e-12	1.50563e-10
AT1G72320.2I11	Chr1	27228549	27228981	-	3.37	2.69	20.6	27.7	8.35	7.16	56.7	83.5	2.07956	5.29407	9.96461e-05	0.00143134
AT1G77000.1I1	Chr1	28941106	28941377	+	6.72	4.53	40.7	37.1	12	12.3	93.2	47	1.89	5.93201	4.30194e-06	9.24486e-05
AT1G51740.1I3	Chr1	19189596	19189900	+	1.6	4.25	22.4	13.6	13.8	15.4	64.8	75.3	1.70824	4.97115	0.00256342	0.0193863
AT5G54310.1I6	Chr5	22058716	22058981	-	0.458	3.9	22.3	25.1	13.6	16.4	73.6	66.4	2.51246	5.23256	1.5377e-05	0.00028241
AT5G47820.1I16	Chr5	19370518	19370723	+	2.37	10.4	28.3	25.4	28.8	24.6	78.3	61.6	1.17764	5.55017	0.00627778	0.0384841
AT2G28520.1I1	Chr2	12210170	12210499	+	1.84	2.95	17.3	25.2	13.6	16.2	75.3	64.1	2.22486	5.1205	0.000112237	0.00157631
AT4G32130.1I6	Chr4	15520431	15520687	-	4.74	4.8	29.2	31.1	22.2	9.84	83.5	55.8	1.75802	5.61391	8.96233e-05	0.00129978
AT3G10380.1I20	Chr3	3221377	3221758	-	1.59	2.71	17.8	19.3	13.5	10.7	64.4	74.8	2.18029	4.95803	0.000752971	0.00749274
AT1G73430.1I6	Chr1	27605137	27605349	+	1.15	3.66	25.8	15.2	17	22.1	60.4	78.5	2.16762	5.08137	0.000182189	0.00235124
AT3G14205.1I4	Chr3	4718785	4719070	-	5.11	3.4	26.2	16.9	13.1	11.4	70.6	68.1	1.4383	5.22909	0.00453427	0.0293175
AT3G22270.1I4	Chr3	7875489	7875851	+	4.02	2.86	32.9	28.7	9.49	11.5	77.9	60.7	2.25015	5.58843	3.24644e-06	7.19335e-05
AT2G13560.1I18	Chr2	5654769	5655028	+	2.81	3.74	25.4	30	11.7	7.07	71.7	66.8	2.16705	5.45972	1.42312e-05	0.000266021
AT4G31550.1I1	Chr4	15290462	15290790	-	4.81	4.14	30.2	26.5	38.9	21.1	75.2	63.3	1.76008	5.53411	0.000206296	0.00259792
AT1G17370.1I1	Chr1	5954280	5954720	-	2.21	3.23	24.8	26.8	4.69	2.99	77.6	60.8	2.32537	5.35474	2.41735e-05	0.000423261
AT1G73430.1I13	Chr1	27606936	27607226	+	4.19	4.46	23.4	29.3	6.52	11.3	81.1	57.2	1.70338	5.44735	0.000541093	0.0057089
AT5G20840.1I13	Chr5	7062860	7063143	-	2.14	3.65	28	25.8	5.67	9.71	95.8	42.1	2.29802	5.41021	9.19992e-06	0.000180025
AT4G21550.1I4	Chr4	11465554	11465807	+	4.32	3.83	17.6	30.9	20.6	21.3	80.2	57.6	1.66846	5.34613	0.000948909	0.00886093
AT5G25270.1I13	Chr5	8758599	8758824	-	7.01	6.03	32.2	29.5	7.89	13.5	76.1	61.1	1.34709	5.70203	0.00132146	0.0115762
AT2G31530.1I1	Chr2	13427145	13427438	+	2.07	1.1	17.5	8.76	14.3	14.5	61.3	75.5	2.10669	4.55779	0.00407752	0.0277702
AT4G10970.5I4	Chr4	6720715	6721246	-	2.06	3.41	19.7	14	1.94	1.4	64.4	72.1	1.70784	4.89144	0.00598851	0.0368046
AT2G03470.1I1	Chr2	1047144	1047581	-	5.28	7.25	23.5	30	22.4	17.3	73.4	63.1	1.19929	5.54162	0.00626675	0.038441
AT1G72370.1I1	Chr1	27244159	27244697	-	8.57	7.45	48.7	52.8	17.5	14.3	95.7	40.7	1.76891	6.30299	3.4102e-07	9.64222e-06
AT1G16240.2I1	Chr1	5556361	5556633	-	3.12	5.46	29.1	19.8	11.6	10.7	72.6	63.8	1.60758	5.36454	0.00178641	0.0149945
AT2G30920.1I3	Chr2	13158764	13159009	-	2.97	3.69	26.8	20.4	12.2	7.71	64	72.3	1.91401	5.28248	0.000349421	0.00396938
AT3G45190.1I14	Chr3	16543428	16543780	-	2.76	4.77	19.6	23.7	19.7	22.8	73.8	62.5	1.61764	5.21007	0.00245915	0.0188875
AT4G11670.1I10	Chr4	7049166	7049440	-	3.54	1.18	25.6	21.9	8.15	10	52.7	83.4	2.40466	5.24368	4.05675e-05	0.000664224
AT4G37270.1I6	Chr4	17544126	17544487	-	3.36	1.79	43.8	43.4	8.25	5.39	88.6	47.4	3.15514	5.98007	3.71751e-11	1.90374e-09
AT2G29980.1I3	Chr2	12782834	12783312	-	2.03	3.79	18.2	20.5	13.7	11.7	64.1	71.5	1.81888	5.0464	0.00222163	0.0176112
AT3G21420.1I2	Chr3	7542264	7542535	+	6.27	5.25	53	45.9	6.98	5.92	78.2	57.3	2.20123	6.21894	7.68792e-09	2.86327e-07
AT5G35180.1I3	Chr5	13425193	13425403	+	2.89	3.08	22.3	23.8	12	10.4	87.2	48.3	2.03373	5.24011	0.000247122	0.0030078
AT5G46070.1I7	Chr5	18685299	18685510	+	4.03	3.37	21.7	34	25.2	23.1	80	55.4	2.00311	5.48326	3.37228e-05	0.000567103
AT5G08390.1I13	Chr5	2705538	2705773	+	1.03	0.55	26.6	26.6	4.88	3.9	66.5	68.3	4.04655	5.30364	9.51828e-09	3.51101e-07
AT1G76050.1I5	Chr1	28542233	28542466	+	0	0.832	29.2	21.2	4.43	2.7	73.5	61.1	4.76997	5.21973	5.63321e-09	2.14363e-07
AT5G03460.1I3	Chr5	865192	865422	+	1.58	2.25	19.9	24	12	8.21	77	57.5	2.58121	5.13191	2.53249e-05	0.000438912
AT3G09820.1I11	Chr3	3014182	3014481	+	6.5	6.05	28	33.9	27.2	17	62.9	71.1	1.40624	5.69696	0.000765422	0.00760007
AT2G25280.1I6	Chr2	10763159	10763368	-	2.9	2.78	26.7	35.6	2.19	6.03	77.9	55.9	2.53531	5.57894	1.27103e-06	3.10186e-05
AT3G20650.1I6	Chr3	7222480	7222713	-	6.25	6.38	37.3	30.2	14.8	17	77.8	56	1.52153	5.79302	0.000211175	0.00265304
AT1G28340.1I4	Chr1	9942116	9942332	+	3.37	1.8	27.9	34.4	22.5	20.1	61.3	72.4	2.66677	5.56922	4.62155e-07	1.26224e-05
AT2G33340.1I7	Chr2	14129164	14129411	-	3.44	1.57	23.5	24	10.4	13	84.1	49.5	2.32163	5.25062	4.05675e-05	0.000664224
AT5G58290.1I5	Chr5	23570659	23570981	+	14.3	11.2	53.6	60.3	28.3	18.8	92.8	40.7	1.26991	6.53486	2.36399e-05	0.000415695
AT1G04950.1I10	Chr1	1404327	1404616	-	0	3.13	19.3	15	7.53	7.92	68.2	65.2	2.50525	4.83717	0.000324095	0.00371322
AT1G79150.1I7	Chr1	29775611	29775848	-	1.54	3.82	37.6	41.6	20.3	13.8	65.4	67.2	2.96106	5.86356	1.60901e-09	6.63415e-08
AT5G43100.1I8	Chr5	17301574	17301941	+	2.65	4.23	28.5	25.5	5.62	7.33	74.7	57.7	2.06124	5.4375	5.27937e-05	0.000824394
AT3G06480.1I1	Chr3	1989678	1990068	-	7.16	4.31	32.3	24.5	7.34	7.63	71.1	61.1	1.41082	5.58458	0.00188828	0.0156517
AT1G56340.1I1	Chr1	21092141	21092536	-	14.1	12.4	53.6	49.6	45.2	46.4	80.3	51.7	1.07289	6.43676	0.000405129	0.0045406
AT4G15410.1I1	Chr4	8815365	8815610	+	4.95	7.39	32.7	24.7	15.7	15	66	65.8	1.32195	5.61213	0.00225161	0.0178041
AT1G30270.1I2	Chr1	10655649	10655945	+	3.69	4.8	32	43.3	6	1.55	77.9	53.6	2.24197	5.85159	4.2377e-07	1.16901e-05
AT1G68570.1I3	Chr1	25747602	25748068	+	4.95	4.85	28.2	26.4	5.16	7.62	65	66.4	1.57746	5.50945	0.000870334	0.00838983
AT3G47460.1I14	Chr3	17491557	17491789	+	0	0	16.8	27.2	2.96	2.47	71	60.3	7.09488	5.0319	2.09598e-09	8.47859e-08
AT1G26160.1I3	Chr1	9045512	9045834	-	3.39	4.21	18	24.9	7.83	6.76	69.2	62.1	1.5913	5.20196	0.00245915	0.0188875
AT3G21610.2I1	Chr3	7610206	7610437	-	3.15	3.64	26	22.2	14.1	12.1	81.4	49.8	1.91687	5.30859	0.000224468	0.00276199
AT2G34250.2I1	Chr2	14462310	14462606	+	6.97	12.9	35.8	39.1	31	28.8	77.5	53.4	1.02442	6.01479	0.00339798	0.0243498
AT5G36210.1I12	Chr5	14249430	14249635	-	4.15	1.58	40.8	41.4	4.75	2.79	93.4	37.1	2.92114	5.91513	3.24108e-10	1.4684e-08
AT1G10760.1I30	Chr1	3582257	3582601	-	1.41	2.44	22.4	23.7	23	22.3	57.8	72.6	2.64407	5.18824	8.96472e-06	0.000176138
AT1G58440.1I3	Chr1	21715530	21715796	-	2.28	2.19	33.1	32.6	6.46	8.18	65.5	64.8	2.94553	5.61989	3.16499e-08	1.07198e-06
AT1G08640.1I1	Chr1	2750779	2751078	-	4.87	1.08	15.7	21.1	11.7	15.3	72.7	57.3	1.71592	4.99696	0.00509802	0.0323115
AT2G44610.1I1	Chr2	18413222	18413766	-	4.91	4.99	32.6	23.9	17.6	14.2	67.8	62.2	1.61214	5.54875	0.000591731	0.00613558
AT1G52360.1I17	Chr1	19503503	19503742	+	8.13	6.22	34	38.3	9.59	13.2	78.1	51.9	1.43836	5.89598	0.000220421	0.00273634
AT5G46400.1I3	Chr5	18820690	18820943	+	1.92	1.79	21.6	25	6.57	11.1	62	67.9	2.71058	5.19717	8.96472e-06	0.000176138
AT1G06070.1I4	Chr1	1835608	1835944	-	6.86	4.81	25.5	32.1	12.3	9.37	62	67.8	1.40632	5.60337	0.00131328	0.0115638
AT2G46180.1I4	Chr2	18970209	18970410	-	3.02	3.22	37.1	34.4	8.26	15.4	80.7	49	2.6013	5.75322	1.05577e-07	3.24223e-06
AT2G23910.1I1	Chr2	10178026	10178258	+	1.05	2.23	85	77.4	28.6	22.9	65	64.4	4.6738	6.77077	4.4247e-26	6.26453e-24
AT1G16240.1I1	Chr1	5556346	5556633	-	3.38	5.4	28	19.5	11	10.4	68.8	60.5	1.53337	5.33787	0.00262432	0.0195403
AT1G79730.1I6	Chr1	30001976	30002404	-	3.97	3.62	33.1	19.8	17.8	17.4	59.9	69.2	1.89341	5.42933	0.000178342	0.00232182
AT3G23980.1I3	Chr3	8665695	8665989	-	4.13	4.18	24.3	25.1	11.9	9.35	79.2	49.8	1.66735	5.36959	0.000626629	0.00643023
AT3G11130.1I2	Chr3	3490544	3491082	-	4.06	4.56	22.6	23.2	17.8	16.6	57.8	71.2	1.50716	5.29552	0.00382579	0.0264502
AT1G19580.1I1	Chr1	6775052	6775305	+	5.28	5.62	22.9	30.2	20.2	26.5	68.9	60	1.38661	5.50148	0.00225361	0.017806
AT2G20450.1I2	Chr2	8814181	8814402	+	8.79	5.26	29.7	32.7	20.5	17.6	90.7	38.2	1.25704	5.73155	0.00156803	0.0133182
AT5G62165.1I2	Chr5	24966444	24966817	+	6.18	3.47	26.9	22.8	16.1	13	58.7	70.1	1.46451	5.40518	0.00220817	0.0175724
AT3G52220.1I2	Chr3	19370287	19370530	-	0.999	1.86	31.6	21.4	5.66	8.25	61.8	66.8	3.25166	5.32825	1.81278e-07	5.36177e-06
AT3G56120.1I8	Chr3	20825607	20825887	+	3.9	2.54	37.8	35.7	10.8	10.8	82.7	45.7	2.59664	5.78976	3.85596e-08	1.26917e-06
AT5G16270.1I1	Chr5	5316501	5316757	+	0.474	3.79	28.3	28.8	15.4	17	61.7	66.4	2.80963	5.44753	4.11892e-07	1.14279e-05
AT2G25110.1I3	Chr2	10685111	10685348	+	8.71	7.36	40.4	42.2	34.3	25.8	82.3	45.6	1.46825	6.0684	6.4043e-05	0.000978688
AT5G08630.1I2	Chr5	2801797	2802025	-	5.32	3.97	22	23.1	37.4	40.7	70.4	57.5	1.37919	5.29485	0.00554723	0.0345869
AT3G19810.1I1	Chr3	6878939	6879273	-	3.27	1.93	24.4	25.6	7.38	3.09	69.7	58	2.34323	5.31335	1.54193e-05	0.00028241
AT3G62360.1I1	Chr3	23080117	23080344	-	1.07	6.83	28	22.3	15.6	10.3	74.6	52.8	1.76468	5.3803	0.000414603	0.00463062
AT2G46225.1I1	Chr2	18982206	18982628	+	10.1	11.9	50.7	39.6	38.8	26.9	74.1	53.3	1.14743	6.24191	0.000479713	0.0052512
AT1G65010.1I1	Chr1	24149560	24149903	+	1.77	4.71	26	29	12.7	13.7	70.7	56.6	2.17175	5.45	2.28058e-05	0.000402248
AT3G21610.1I1	Chr3	7610198	7610437	-	3.05	3.79	25.6	21.7	13.9	11.7	78.7	48.2	1.87954	5.289	0.000349208	0.00396931
AT5G41520.1I4	Chr5	16609461	16609786	-	12	8.75	47.7	35.2	39.8	25.2	67.2	59.6	1.10825	6.1343	0.00128782	0.0114483
AT2G01270.1I1	Chr2	139651	139915	+	1.38	2.2	29.1	28.7	19.3	11.5	83.2	43.2	3.06848	5.44785	2.41558e-07	6.9943e-06
AT5G26820.1I7	Chr5	9435462	9435830	+	3.96	2.46	17.3	18.4	7.16	3.42	59.5	66.9	1.56588	4.97895	0.00763258	0.043111
AT2G40730.1I7	Chr2	16993601	16993845	-	2.99	6.62	20.6	25.3	10.8	12.2	59.9	66.3	1.35641	5.32051	0.00664308	0.0398728
AT4G19210.1I2	Chr4	10502009	10502228	+	2.77	6.79	41.2	46.3	6.8	5.23	93.5	32.6	2.28977	6.04631	2.26728e-08	7.86602e-07
AT1G61210.1I3	Chr1	22565446	22565652	+	2.95	1.88	44.9	41.5	7.23	1.67	70.6	55.3	3.23129	5.96388	1.78105e-11	9.57935e-10
AT4G14740.1I3	Chr4	8451992	8452228	-	4.63	4.38	26.9	32.1	17.2	7.28	72.3	53.5	1.80767	5.57959	0.000136378	0.00184926
AT5G07740.1I1	Chr5	2466043	2466507	-	1.31	2.79	25	23.1	6.54	5.68	64.3	61.3	2.618	5.24319	1.5377e-05	0.00028241
AT3G19190.1I7	Chr3	6646340	6646597	+	1.89	3.77	70.2	63.7	4.24	3.79	71.3	54.2	3.6401	6.53593	4.09339e-18	3.77121e-16
AT2G26770.1I5	Chr2	11406270	11406709	-	2.21	1.91	12.2	18.4	18.5	13.6	59.2	66	1.96427	4.74849	0.00332711	0.0239311
AT1G42480.3I3	Chr1	15937250	15937450	+	3.64	6.14	22.8	25.7	8.31	10.9	73.9	50.8	1.41051	5.38208	0.00320858	0.0233313
AT1G74240.1I1	Chr1	27917531	27917792	+	0	0.248	20.9	13.4	6.36	2.19	63.8	60.8	5.46892	4.74257	1.62445e-06	3.85682e-05
AT1G11750.1I3	Chr1	3968062	3968346	+	0.855	1.59	25.9	30.1	2.82	1.61	75.5	49.1	3.54222	5.38549	3.31426e-08	1.11372e-06
AT5G61910.1I4	Chr5	24862337	24862554	-	4.48	4.17	28.8	29.1	9.24	3.96	79.7	44.9	1.83835	5.55162	0.000101814	0.00145865
AT5G44100.1I2	Chr5	17751852	17752073	-	10.4	6.14	33.3	34.8	30.3	18.7	75.6	48.9	1.14982	5.86508	0.00283125	0.0209139
AT1G59610.1I10	Chr1	21897132	21897388	+	5.22	6.31	26.1	23.6	17.7	14.8	60.3	64.1	1.21193	5.44493	0.00649823	0.0395103
AT2G03150.1I11	Chr2	955977	956320	+	2.48	1.7	29.2	24.9	6.01	3.51	62.3	62	2.75977	5.38194	1.18383e-06	2.90749e-05
AT2G35630.1I43	Chr2	14977596	14977869	+	4.45	4.73	20	24.8	14.5	16.6	66.9	57.3	1.38649	5.28534	0.00554864	0.0345869
AT4G08685.1I1	Chr4	5550717	5550933	+	10.7	7.78	63.5	55.4	17.5	6.89	86.7	37.4	1.79251	6.51479	2.64819e-08	9.07311e-07
AT5G66930.1I2	Chr5	26726181	26726435	+	6.21	4.33	23.3	33.2	10.8	10.4	69.5	54.1	1.52329	5.56111	0.00107903	0.00981783
AT1G52360.1I9	Chr1	19501412	19501651	+	3.56	4.06	24.2	26.7	18.9	10.8	71.9	51.6	1.83258	5.38724	0.000413585	0.00462309
AT3G58510.2I1	Chr3	21640278	21640501	+	2.18	5.51	26	22.7	18	13.6	64.2	59.3	1.75636	5.34031	0.000474295	0.00519676
AT1G17665.1I2	Chr1	6073269	6073469	-	0	0.646	39	24	11.5	4.58	65.6	57.8	5.38442	5.49412	1.10615e-11	6.10287e-10
AT5G14270.1I3	Chr5	4606606	4606930	+	3.75	2.19	23.7	29.2	30.2	28.3	59.7	63.6	2.238	5.39412	1.49577e-05	0.00027854
AT5G18420.1I3	Chr5	6107959	6108271	-	0.778	0.829	21.8	20	8.63	5.69	57.6	65.6	3.67899	5.0154	1.0846e-06	2.70868e-05
AT1G33360.1I7	Chr1	12094010	12094312	+	3.62	6.42	20.3	28.8	20.1	18.8	58.7	64.1	1.39094	5.40068	0.00552958	0.034528
AT3G25840.1I3	Chr3	9455290	9455549	-	3.28	2.99	22.8	21.1	14.2	16.1	58.2	64.5	1.89493	5.19377	0.000388181	0.00437101
AT3G51270.1I7	Chr3	19034957	19035180	+	3.27	3.19	27.5	41.9	12.8	12.8	59.6	62.5	2.50984	5.72126	1.76632e-07	5.24853e-06
AT4G31160.1I12	Chr4	15151972	15152234	+	2.32	2.22	25.9	15.8	10.9	10.7	51.4	70.7	2.27218	5.09284	0.000182189	0.00235124
AT5G14540.1I2	Chr5	4688398	4688668	-	1.8	2.87	19.8	17.5	11.7	8.06	59.6	62.5	2.07339	4.97459	0.000752971	0.00749274
AT5G57015.1I2	Chr5	23071716	23072012	+	1.64	1.31	12.8	12.9	8.71	7.35	61.9	60	2.1741	4.52741	0.00407752	0.0277702
AT1G10870.1I7	Chr1	3621380	3621750	-	7.22	4.72	37.3	29.3	16.3	19.3	68.8	53.1	1.58217	5.76675	0.000168955	0.00221459
AT4G39080.1I6	Chr4	18211153	18211462	+	1.18	5.23	28.1	26.6	15.2	10.7	67.6	54.3	2.17916	5.4423	2.28125e-05	0.000402248
AT3G02980.1I2	Chr3	671535	671844	-	1.18	2.72	22.7	30.2	9.27	5.56	69.9	51.8	2.82346	5.34937	2.00015e-06	4.67956e-05
AT4G27940.1I6	Chr4	13906124	13906324	+	1.21	1.94	12.3	12.8	11.5	8.3	48.2	73.5	2.05097	4.51159	0.00661104	0.0397151
AT3G15880.1I10	Chr3	5369108	5369343	-	2.07	3.58	18	21.3	14.6	15.1	60.6	61	1.88238	5.05815	0.00106512	0.00980115
AT5G06600.1I1	Chr5	2027506	2027804	-	6.11	3.47	33.3	25.8	8.27	8.65	73.1	48.5	1.72325	5.59226	0.000136564	0.00185048
AT5G07020.1I1	Chr5	2181872	2182116	-	3.48	4.24	52.1	38.6	10.3	6.1	62.3	59	2.64362	6.06481	1.24906e-09	5.19453e-08
AT4G00630.1I8	Chr4	264486	264709	-	3.27	2.61	32	33	3.08	5.39	74.9	46.1	2.54776	5.63296	4.69152e-07	1.27237e-05
AT5G28540.1I4	Chr5	10541984	10542153	-	9.34	11.9	61.3	70.9	27.1	21	66.2	54.8	1.74603	6.66589	7.09027e-09	2.66127e-07
AT4G38600.1I15	Chr4	18041771	18042010	-	2.54	2.97	24.2	19.8	29	30.2	57.6	63.2	2.07919	5.17729	0.000170179	0.00222457
AT1G66680.1I4	Chr1	24867043	24867333	-	2.93	3.79	24.6	21.6	12.8	11.6	54.3	66.4	1.87072	5.2604	0.000540082	0.00570449
AT2G43900.1I5	Chr2	18181118	18181319	-	0	3.22	16.1	13.1	16.2	11.7	54.8	65.8	2.23661	4.66864	0.000912299	0.00858234
AT5G06600.2I1	Chr5	2027503	2027804	-	7.26	4.29	33.7	26.7	8.18	8.56	72.4	48	1.48911	5.65253	0.000625528	0.00642467
AT2G26990.1I7	Chr2	11520339	11520602	-	6.46	4.91	32.2	21	30.9	29	54.4	66	1.32935	5.51287	0.00225819	0.0178072
AT1G27330.1I1	Chr1	9493067	9493522	+	10.1	8.66	36.2	37.3	19.8	13.1	65.9	54.5	1.0795	5.97911	0.00302026	0.0220786
AT2G07360.1I20	Chr2	3049402	3049847	-	2.18	2.32	18.8	22	12.6	9.26	56.4	63.9	2.25324	5.06763	0.000294112	0.00344053
AT1G04590.1I4	Chr1	1260126	1260524	-	2.44	1.46	17.9	16.2	5.9	6.33	49.9	69.9	2.1948	4.85518	0.00131883	0.0115638
AT3G16785.1I6	Chr3	5713538	5713957	+	2.9	0.925	14.1	16.2	5.74	7.1	59.4	60.3	2.05285	4.72825	0.00231585	0.0180753
AT3G58510.3I1	Chr3	21640172	21640501	+	2.95	5.3	25.4	22.8	17.1	13.2	61.9	57.8	1.64235	5.34167	0.000944287	0.00882205
AT3G09050.1I1	Chr3	2765208	2765478	+	2.25	2.39	21.9	14.4	7	9.12	58.1	61.4	2.04348	4.94455	0.00119335	0.0106775
AT3G05030.1I1	Chr3	1396898	1397124	-	2.15	6.29	26.1	23	17	16.2	66.2	53.3	1.63669	5.36586	0.000627207	0.00643023
AT1G67960.1I2	Chr1	25483072	25483294	-	1.64	0.873	23.6	24.6	5.68	1.55	62.8	56.6	3.29021	5.20708	1.63647e-06	3.88058e-05
AT5G39500.1I1	Chr5	15815997	15816301	+	2.8	1.49	35.6	34.2	9.04	12.2	67.9	51.5	3.08946	5.69044	6.29275e-09	2.38049e-07
AT2G20000.1I6	Chr2	8634805	8635110	-	5.97	3.81	29.6	28.3	18.2	21.4	70.9	48.2	1.66454	5.57334	0.000398647	0.00448109
AT1G12360.1I18	Chr1	4205457	4205701	+	4.48	4.5	22.4	22.6	13.6	8.92	48.1	70.9	1.42405	5.28533	0.00554689	0.0345869
AT2G48060.1I6	Chr2	19660461	19660731	-	4.05	5.74	25.6	22.7	13.6	21.6	52.8	66.2	1.40314	5.37794	0.00320828	0.0233313
AT5G03240.1I1	Chr5	772897	773271	-	5.84	7.6	27.4	30.8	29.3	20.2	68.8	50.2	1.22028	5.64698	0.00372244	0.0262048
AT3G24200.1I2	Chr3	8750785	8751049	-	2.76	1.96	20.3	27.2	11.3	9.11	68.9	49.6	2.40466	5.24368	4.05675e-05	0.000664224
AT4G16340.1I20	Chr4	9233540	9233786	-	5.43	3.42	28.5	24.3	14.9	14.2	68.4	49.9	1.67377	5.45358	0.000540985	0.0057089
AT2G32060.1I2	Chr2	13639863	13640096	-	14.6	8.6	51.7	64.1	24.1	12.8	74.5	43.3	1.4291	6.53088	3.58066e-06	7.77291e-05
AT5G35360.1I15	Chr5	13587986	13588220	+	4.67	11.3	30.5	46.4	18.6	13	56	61.8	1.37441	5.98779	0.000277079	0.00328438
AT5G35210.1I14	Chr5	13474797	13475045	-	3.92	5.73	31.9	34.2	17.1	6.23	58.9	58.6	1.87359	5.71944	2.20877e-05	0.000392704
AT5G63530.1I2	Chr5	25433673	25434160	+	5.48	5.44	34.6	35.5	10.2	13.4	60.8	56.6	1.78258	5.80747	2.61767e-05	0.000450589
AT3G17998.1I5	Chr3	6155627	6155866	+	3.05	7.84	21.9	36.1	30.7	16.3	71.6	45.7	1.51451	5.59624	0.000744918	0.00745111
AT2G01080.1I1	Chr2	78647	79089	+	2.75	1.32	18.2	13	6.87	3.11	50	66.6	2.00889	4.76694	0.00332711	0.0239311
AT4G10480.1I2	Chr4	6478641	6478832	-	6.99	8.46	47.8	54.1	6.9	4.5	88.4	28.1	1.82626	6.30102	1.68035e-07	5.03191e-06
AT2G21870.1I1	Chr2	9322203	9322579	-	5.81	5.67	24.9	25.2	14	18.7	55.6	60.9	1.22959	5.4522	0.00649743	0.0395103
AT4G16340.1I9	Chr4	9237929	9238282	-	1.38	2.2	20.8	22.9	8.11	10.5	53.1	63.2	2.66764	5.12021	2.53249e-05	0.000438912
AT2G39580.1I1	Chr2	16510618	16510957	+	4.66	4.77	30.6	22.1	14.5	15.2	55.4	60.9	1.5812	5.4635	0.00102675	0.00948205
AT3G62330.1I3	Chr3	23064245	23064548	-	6.81	1.71	21	20.8	3.4	2.46	72.5	43.8	1.39279	5.19754	0.00660937	0.0397151
AT1G54490.1I9	Chr1	20353010	20353247	+	3.07	4.09	19.7	18.9	18.6	19.3	55.1	60.8	1.52417	5.08009	0.00432436	0.0285356
AT1G69770.1I11	Chr1	26250544	26250775	-	1.05	4.2	50.7	38.4	9.18	10.9	71.3	44.5	3.15929	6.00852	2.19598e-11	1.17129e-09
AT4G32420.1I5	Chr4	15651025	15651350	-	8.96	5.37	32.9	27.7	25.6	27.8	60.8	54.9	1.18691	5.70537	0.00494979	0.0315263
AT2G33500.1I1	Chr2	14189101	14189329	-	6.39	4.25	59.6	65.2	14.1	10.3	62.5	53.1	2.64867	6.49523	2.79259e-13	1.75724e-11
AT5G43745.1I5	Chr5	17573119	17573372	-	4.32	2.04	15.4	23.4	22.2	16.1	48	67.4	1.69816	5.06388	0.00222163	0.0176112
AT5G47020.1I4	Chr5	19083600	19083890	+	5.02	2.23	25.4	20.6	8.1	9.87	65.4	49.5	1.75768	5.2682	0.00109754	0.0099357
AT1G79930.1I1	Chr1	30067122	30067403	-	0.864	3.22	23	20.6	6.52	8.56	68	46.4	2.48269	5.13072	2.53249e-05	0.000438912
AT5G63870.1I1	Chr5	25562925	25563158	-	2.61	1.94	29.7	27.7	3.69	2.46	72.2	42.1	2.72708	5.45967	1.24279e-06	3.04066e-05
AT1G11750.2I4	Chr1	3968186	3968346	+	0.759	1.21	22.3	25.9	2.51	1.43	69.2	45	3.61634	5.19364	4.43472e-07	1.21878e-05
AT1G08480.1I2	Chr1	2684984	2685249	+	4.12	2.44	24	17.4	19.2	19.7	48.1	65.9	1.74749	5.13792	0.00191415	0.0158049
AT2G20060.1I4	Chr2	8659835	8660225	+	3.11	3.98	17.7	21.1	17	18.6	58.3	55.7	1.5454	5.08357	0.00432436	0.0285356
AT3G33530.2I6	Chr3	14088067	14088237	+	1.43	1.9	18.4	19.7	16.2	25.9	47.2	66.7	2.57074	4.95888	0.000116856	0.00161526
AT5G14550.1I7	Chr5	4692055	4692239	-	1.98	2.11	26.6	29.7	22.1	15.6	61.5	52.3	2.84706	5.42714	4.11659e-07	1.14279e-05
AT5G52580.1I14	Chr5	21342178	21342523	+	2.81	4.12	18.4	21.9	5.98	7.14	61.9	51.8	1.6318	5.11899	0.00288751	0.0212778
AT4G32410.1I3	Chr4	15645091	15645313	-	0	4.66	24.6	25.2	9.29	8.51	68.2	44.4	2.49021	5.29635	9.38004e-06	0.000182621
AT5G43010.1I7	Chr5	17249100	17249326	-	1.07	3.72	40.9	27.9	11.2	5.07	66.2	46	2.91563	5.68165	3.52547e-08	1.17242e-06
AT1G76400.1I5	Chr1	28659844	28660067	-	2.72	1.16	21	26.3	13.4	7.45	60.4	51.6	2.67017	5.21853	5.30065e-06	0.000111912
AT2G21380.1I23	Chr2	9148096	9148570	+	3.07	2.73	17.4	17.5	15.6	12.9	50.4	61.5	1.67589	4.93749	0.00393346	0.027011
AT3G44530.1I6	Chr3	16119736	16119837	+	0	2.56	29.8	18.2	3.4	5.1	58.7	52.6	3.25925	5.20331	4.43472e-07	1.21878e-05
AT2G30880.1I7	Chr2	13143982	13144222	-	3.03	4.04	25.1	19.7	8.59	10.5	48.1	63.2	1.75521	5.23533	0.000824181	0.00805563
AT1G25570.1I5	Chr1	8993056	8993278	-	4.92	2.33	26.6	25.2	19.9	15.7	50.4	60.6	1.92786	5.39868	0.000129025	0.00176094
AT5G41560.1I1	Chr5	16622148	16622535	-	2.2	3.34	16.1	18.5	9.77	6.66	59.1	51.9	1.72773	4.9208	0.00393346	0.027011
AT5G22930.1I1	Chr5	7668892	7669261	-	0.987	0.701	24.2	22.6	2.17	3.57	59.9	50.7	3.7767	5.15134	1.85745e-07	5.47705e-06
AT1G10760.1I16	Chr1	3586072	3586342	-	2.25	0.718	12	12.4	15.7	11	59	51.6	2.09188	4.47606	0.00661104	0.0397151
AT5G21040.2I1	Chr5	7146790	7147017	-	6.42	14.8	43.7	60.6	20.4	9.33	64.3	46	1.40633	6.39219	1.24433e-05	0.000235591
AT5G58450.1I8	Chr5	23628354	23628550	+	6.81	3.63	63.1	47.3	4.68	6.43	60.2	50	2.49922	6.34049	4.20464e-11	2.13616e-09
AT2G06210.1I16	Chr2	2431563	2431986	-	1.72	1.53	26.3	26.4	4.2	3.52	71.9	38.2	3.06868	5.33031	6.34384e-07	1.67587e-05
AT1G28070.1I1	Chr1	9783265	9783516	+	0.967	1.54	27.1	29.1	3.65	2.51	58.4	51.5	3.5136	5.39116	3.31207e-08	1.11372e-06
AT2G35190.1I8	Chr2	14832543	14832883	+	3.57	2.28	13.8	20.1	10.6	7.91	56.2	53.6	1.62232	4.90907	0.00598851	0.0368046
AT1G30400.1I22	Chr1	10735037	10735237	+	3.03	1.94	25.6	39.8	8.59	6.87	50.3	59	2.79149	5.62358	1.00185e-07	3.11138e-06
AT5G63870.2I1	Chr5	25562914	25563158	-	2.99	1.85	29.2	27	3.76	2.35	68.9	40.2	2.61085	5.4408	2.07242e-06	4.80032e-05
AT4G21110.1I1	Chr4	11267297	11267669	+	4.89	5.73	25.8	25.6	9.55	7.23	60.5	48.6	1.3769	5.46127	0.00268788	0.0199749
AT1G52190.1I3	Chr1	19437367	19437724	+	3.06	1.99	13.7	21.2	8.34	5.29	69.8	39.2	1.86938	4.91508	0.00187838	0.0155897
AT2G22840.1I2	Chr2	9729545	9729789	+	0.995	5.03	45.7	47.7	17.8	7.74	73.1	35.8	3.03442	6.07832	1.47259e-11	7.96478e-10
AT2G41700.1I23	Chr2	17387220	17387527	-	3.16	2.11	18.9	19.3	5.97	6.71	54.4	54	1.93908	5.01726	0.0016582	0.013967
AT3G49430.1I9	Chr3	18333987	18334216	+	3.18	2.54	35.5	24.4	11	6.75	74	34.3	2.46912	5.53344	1.27707e-06	3.10871e-05
AT1G80460.1I1	Chr1	30248616	30248921	-	0	3.39	10.2	15.7	14.3	12.4	58.9	49.4	1.99514	4.55239	0.00407752	0.0277702
AT2G32730.1I2	Chr2	13880913	13881140	+	3.21	4.84	27	23.5	8.08	9.58	67	41.3	1.74382	5.3879	0.000413689	0.00462309
AT4G07410.1I6	Chr4	4203425	4203717	-	2.08	3.76	24.4	27.5	16.1	10.8	55.6	52.6	2.23442	5.37019	2.41801e-05	0.000423261
AT5G21040.1I1	Chr5	7146785	7147017	-	6.28	14.8	43.2	59.6	20	9.13	63.2	45	1.39497	6.37437	1.02274e-05	0.000198117
AT5G21090.1I3	Chr5	7166196	7166389	+	3.77	1.34	25.4	33.4	4.16	4.15	70.7	37.3	2.60009	5.49954	1.27319e-06	3.10319e-05
AT3G26900.1I4	Chr3	9913300	9913630	-	0.736	1.76	13.8	12.6	11.8	12.1	48.3	59.6	2.43881	4.53705	0.00407752	0.0277702
AT4G00520.2I6	Chr4	228770	228985	+	1.13	1.8	13.5	13.5	24.8	15.4	47.6	60.1	2.25368	4.57693	0.00249406	0.019019
AT1G54140.1I2	Chr1	20214367	20214608	-	1.51	7.24	33.8	22.1	15.9	11.9	62.1	45.6	1.77166	5.51439	0.000157106	0.00207056
AT1G06870.1I3	Chr1	2109987	2110169	+	0	2.13	16.5	13.4	15.1	15.1	73.4	34.1	2.82891	4.65463	0.000310773	0.00361268
AT3G33530.1I5	Chr3	14088067	14088367	+	2.43	1.51	16.7	18.6	15.3	23.9	45.1	62.2	2.23015	4.89354	0.000821468	0.00805365
AT2G36410.1I1	Chr2	15279356	15279707	+	3.11	7	38.4	27.9	20.4	20.7	69.1	38.2	1.81192	5.73077	2.22183e-05	0.000394662
AT3G14830.1I2	Chr3	4983956	4984353	+	4.89	4.07	35.9	29.5	6.06	6.2	61.4	45.8	1.96335	5.69529	1.60249e-05	0.00029275
AT4G37080.2I2	Chr4	17473791	17474237	+	4.08	7.82	25.7	29.8	17.1	18.5	53.3	53.7	1.3253	5.56805	0.00269511	0.0199824
AT2G13370.1I23	Chr2	5547156	5547423	-	2.27	1.94	20.4	26.9	10.5	7.93	71.1	35.8	2.55732	5.22656	1.5377e-05	0.00028241
AT1G77590.1I6	Chr1	29149942	29150133	-	4.45	1.35	42	40	3	3.6	59.2	47.6	2.90064	5.91318	1.04424e-09	4.39015e-08
AT5G54680.1I2	Chr5	22218113	22218328	+	0.565	4.51	27.5	27.8	11.7	13	52.9	53.8	2.52163	5.42684	2.0742e-06	4.80032e-05
AT1G03040.1I4	Chr1	704669	705063	-	1.85	2.62	18.9	18.5	16.3	13.9	57.4	49	2.13803	4.97169	0.000752971	0.00749274
AT5G26667.2I8	Chr5	9278138	9278330	+	5.06	5.72	40.6	40.1	16.7	10.4	71.4	34.4	2.00318	5.96765	8.37507e-07	2.13592e-05
AT5G26667.3I8	Chr5	9278142	9278334	+	6.32	7.07	42.4	41.8	16.7	10.4	71.4	34.4	1.75591	6.05366	4.46694e-06	9.5674e-05
AT4G34450.1I1	Chr4	16472002	16472225	+	9.25	4.06	38	29.5	35.4	28.2	54.2	51.6	1.44689	5.80412	0.000378108	0.00427508
AT4G25230.1I10	Chr4	12927701	12927960	+	3.28	1.25	22.4	23.1	9.73	6.85	51.5	54.2	2.40013	5.19025	4.1941e-05	0.000676927
AT5G02240.1I5	Chr5	452428	452644	+	3.37	9.87	32.5	27.7	46.1	25.4	57.6	48.1	1.2901	5.6792	0.0018813	0.0156073
AT3G54440.1I2	Chr3	20156128	20156377	-	0	2.08	18.3	17.7	7.82	9.66	61.8	43.9	3.12577	4.85764	1.93037e-05	0.000349334
AT1G22780.1I3	Chr1	8068792	8069057	+	10.1	7.8	45	42	29	9.94	66.4	39.2	1.38885	6.15028	0.000113539	0.0015858
AT1G48120.1I11	Chr1	17773951	17774205	-	1.91	1.27	29	19.9	7.67	4.06	48.6	56.7	2.99118	5.24029	3.12198e-06	6.94956e-05
AT1G50200.1I6	Chr1	18595437	18595687	-	0.971	3.88	33.9	28.2	4.35	3.66	67.8	37.5	2.75093	5.55926	1.55782e-07	4.67226e-06
AT5G10060.1I2	Chr5	3147393	3147605	-	0	3.96	27.9	47.8	7.57	5.4	71.2	34	3.31674	5.7851	1.24488e-10	6.05306e-09
AT4G24620.1I4	Chr4	12711013	12711295	-	4.3	4.35	21.7	23.3	13.6	9.95	54.8	50.4	1.47701	5.27762	0.00554705	0.0345869
AT3G63530.1I2	Chr3	23457796	23458132	-	1.45	1.15	12.6	15.7	3.41	5.11	41	63.9	2.4828	4.61334	0.00151382	0.0129895
AT3G19960.2I6	Chr3	6951003	6951103	+	1.21	3.88	16.7	27.6	8.59	11.4	65.9	39	2.19963	5.17427	0.000170179	0.00222457
AT1G75010.1I11	Chr1	28165895	28166093	-	0	0	11.8	16.9	2.03	0.578	57.7	47.1	6.48404	4.52931	5.7226e-06	0.000118738
AT1G79730.1I7	Chr1	30001638	30001869	-	0.526	4.48	18.3	17.4	6.45	2.97	45.6	59	1.91397	4.93764	0.00187838	0.0155897
AT2G03120.1I1	Chr2	937594	937901	+	2.37	5.89	29.8	29.6	13.1	5.41	63.8	40.6	1.94025	5.57292	4.2899e-05	0.000689158
AT4G38120.1I13	Chr4	17891514	17891735	-	4.39	5.56	47.9	28.6	15.6	10.4	56.1	48.1	2.04006	5.89282	1.51443e-06	3.62691e-05
AT2G33500.1I2	Chr2	14188588	14188950	-	4.02	3.57	28	24	14.2	12.7	55.2	48.9	1.8688	5.41025	0.000271475	0.00325805
AT1G79810.1I5	Chr1	30020867	30021081	+	5.11	3.32	32.8	21.8	10.2	3.21	48.4	55.7	1.79059	5.48186	0.000238084	0.00291067
AT2G24990.1I5	Chr2	10626544	10626778	+	1.56	2.21	21.9	20.5	2.69	1.96	57.8	45.9	2.5532	5.09096	4.22834e-05	0.000680741
AT1G10180.1I5	Chr1	3338876	3339046	-	0	1.14	28.8	34.4	2.02	1.35	61.6	41.7	4.70986	5.50804	7.2794e-11	3.65013e-09
AT5G08390.1I2	Chr5	2701476	2701750	+	3.54	5.66	21.6	23.1	10.9	7.94	68.6	34.7	1.38021	5.28347	0.00554768	0.0345869
AT4G14210.1I7	Chr4	8192423	8192650	-	2.14	2.85	17.7	20.9	12.6	9.08	54.3	48.9	2.03014	5.02061	0.000472038	0.00517897
AT2G25840.1I5	Chr2	11023191	11023413	+	1.64	2.04	25.6	28.7	6.19	5.16	56.1	46.5	2.94097	5.37539	3.68987e-07	1.0372e-05
AT3G50380.1I16	Chr3	18692037	18692311	-	0.886	1.42	19.1	22.8	6.69	2.09	52.2	50.2	3.20516	5.03766	4.2567e-06	9.15786e-05
AT1G05170.1I10	Chr1	1491609	1491939	-	1.47	2.94	13.8	16.1	3.47	3.82	50.1	52.1	1.83699	4.73458	0.00522318	0.0328131
AT1G07510.1I7	Chr1	2308512	2308903	+	0.31	2.31	9.12	18.5	6.01	7.61	47.5	54.3	2.43776	4.58866	0.00249406	0.019019
AT1G44910.1I10	Chr1	16978914	16979152	+	2.04	4.07	28.6	31.8	15.6	14	58.4	43.4	2.38863	5.55078	2.07142e-06	4.80032e-05
AT1G05500.1I6	Chr1	1626612	1626841	+	4.24	2.82	22.4	21.3	15	19	45	56.7	1.7216	5.20834	0.000824181	0.00805563
AT5G45775.1I3	Chr5	18565480	18565875	-	8.91	7.85	35.5	34.8	18.3	9.57	69.9	31.8	1.17661	5.90227	0.00205475	0.0168757
AT4G24460.1I4	Chr4	12643827	12644150	+	1.5	0.8	15.9	12.4	4.26	3.54	51.7	49.9	2.64781	4.60217	0.000533559	0.00565807
AT2G46260.1I4	Chr2	18997047	18997273	+	2.15	6.58	24.2	32.6	11.2	7.6	53.5	48.1	1.79781	5.53175	0.000102175	0.00146274
AT2G26890.1I13	Chr2	11465745	11466010	-	0.916	2.68	30.7	29	13.2	12.1	70.5	31	3.10876	5.48713	1.414e-07	4.25415e-06
AT3G57570.1I18	Chr3	21318272	21318616	+	0.353	1.69	13.6	12.8	3.5	3.66	48.4	52.9	2.70684	4.51922	0.00154397	0.0131486
AT4G00660.1I3	Chr4	275641	275955	+	0.773	4.53	14.5	18.9	17.1	16	52.4	48.9	1.73838	4.87709	0.00293527	0.0215145
AT1G73430.1I15	Chr1	27607893	27608194	+	2.82	2.15	24.1	14.9	7.42	7.61	45.5	55.3	2.05048	5.0312	0.000472038	0.00517897
AT1G09770.1I1	Chr1	3162179	3162443	+	2.76	2.69	31.2	28.9	6.08	8.46	70.7	30	2.54153	5.53206	1.26922e-06	3.10138e-05
AT5G19450.1I3	Chr5	6560143	6560412	-	0.903	1.2	17.4	10.5	7.88	5.53	54.7	45.9	2.74713	4.57968	0.000533559	0.00565807
AT5G24350.1I9	Chr5	8305759	8305969	+	2.31	5.23	22.8	23.8	15.3	19.6	39.9	60.7	1.72097	5.28901	0.000723411	0.00729664
AT2G26140.1I5	Chr2	11133453	11133644	-	4.45	6.09	27.4	28.6	10.2	7.79	53.9	46.7	1.51054	5.55147	0.00107644	0.00981783
AT4G36890.1I2	Chr4	17379899	17380217	-	3.82	4.27	28	26.3	6.12	8.28	62.9	37.5	1.84084	5.4688	0.000115004	0.00160232
AT5G42080.1I1	Chr5	16824041	16824407	-	4.98	6.53	22.5	30	25.7	24.1	61.7	38.7	1.29297	5.5017	0.00539823	0.0338373
AT1G33470.1I2	Chr1	12145007	12145352	+	5.63	7.49	28.4	29.4	43.8	39	54.7	45.7	1.24469	5.63387	0.00372182	0.0262048
AT4G14930.1I1	Chr4	8538983	8539261	+	6.99	2.32	18	25.1	6.18	5.77	53.2	46.9	1.31118	5.24834	0.00794338	0.0445528
AT3G10030.1I6	Chr3	3092378	3092652	-	2.66	3.07	30.5	26.7	7.94	2.3	53.1	46.7	2.4005	5.47976	3.44432e-06	7.52352e-05
AT2G20580.1I9	Chr2	8861317	8861745	+	2.55	2.42	14.3	16.4	17.7	22.9	46.2	53.2	1.70846	4.78023	0.00700077	0.0412484
AT3G11910.1I8	Chr3	3767714	3768000	-	3.4	3.62	19.1	23.9	9.81	8.41	48.1	51.2	1.70648	5.19006	0.00126017	0.0112128
AT4G32551.1I3	Chr4	15708963	15709257	+	0.413	0.879	16.3	12.3	4.09	7.79	59.7	39.4	3.41711	4.57544	0.000156534	0.00206584
AT5G27540.1I11	Chr5	9725893	9726258	+	1.66	1.42	12.8	16.9	8	11.1	53.3	45.8	2.32158	4.68143	0.00231585	0.0180753
AT1G55340.1I2	Chr1	20652355	20652575	+	0.552	0.588	15.2	13.2	2.08	1.3	60.4	38.6	3.56482	4.56198	0.000156534	0.00206584
AT2G48110.1I13	Chr2	19678111	19678367	+	4.27	2.02	30	26.5	5.82	4.7	41.4	57.6	2.25214	5.47693	8.84345e-06	0.000175006
AT2G40950.1I1	Chr2	17088251	17088588	-	2.16	3.64	19.2	14.8	19.5	11.9	53.6	45.2	1.63855	4.91058	0.00598851	0.0368046
AT5G57580.1I1	Chr5	23317721	23317950	-	0	5.36	27.7	41.1	5.25	5.5	62.5	36.3	2.75885	5.6917	3.5513e-08	1.17815e-06
AT1G21720.1I4	Chr1	7627169	7627426	+	0	2.51	23.8	11.5	9.81	8.24	58.2	40.4	2.84602	4.84917	0.00017117	0.00223449
AT4G00730.1I8	Chr4	300113	300655	-	2.69	1.07	14.4	16.1	11.5	11.7	47.1	51.5	2.08587	4.73286	0.00231585	0.0180753
AT3G47990.1I8	Chr3	17713946	17714240	-	3.3	3.3	19.7	23.5	4.29	2.73	48.9	49.6	1.79988	5.18457	0.00126017	0.0112128
AT4G34180.1I5	Chr4	16370186	16370377	-	0	4.74	40.8	35.5	8.4	4.5	53.3	45.1	3.07883	5.80764	4.08271e-10	1.81974e-08
AT5G15790.1I5	Chr5	5150652	5150937	+	1.28	2.49	32.1	19.9	8.84	5.02	51.5	46.8	2.84563	5.32626	1.09647e-06	2.72069e-05
AT4G14340.1I12	Chr4	8249024	8249287	-	4.62	4.91	21.6	28.8	5.23	2.61	59.4	38.6	1.50228	5.41754	0.00151029	0.0129895
AT1G02080.1I44	Chr1	384970	385170	+	1.82	1.29	34.5	30.6	0.859	2.86	58.7	39	3.43205	5.58324	2.4728e-09	9.94026e-08
AT1G30580.1I11	Chr1	10832052	10832247	-	3.11	4.64	32	24	8.81	5.58	50	47.5	1.94566	5.49639	7.4452e-05	0.0011036
AT5G20680.1I5	Chr5	7000253	7000449	+	0	0.659	14.8	12.1	2.92	2.92	68.1	29.2	4.14391	4.48377	6.60471e-05	0.00100281
AT2G38080.1I3	Chr2	15935574	15935860	+	1.7	0.678	17.1	15.4	0.801	1	60.3	36.9	2.80059	4.75377	0.000324943	0.00371322
AT3G19960.1I6	Chr3	6951003	6951249	+	4.44	3.15	15.4	27.5	8.62	9.77	62.3	34.8	1.59316	5.20171	0.00245915	0.0188875
AT5G14500.1I1	Chr5	4676441	4676699	-	0.471	1	8.64	17.1	11.3	8.65	48.3	48.7	3.10089	4.4696	0.000488312	0.00530912
AT4G12780.2I6	Chr4	7515833	7515966	+	3.65	2.43	23.5	22.3	7.32	6.46	53.1	43.9	1.99879	5.23555	0.000247122	0.0030078
AT3G50590.1I23	Chr3	18776636	18776939	+	3.21	0.427	12.1	17.8	6.05	6.42	49.8	46.8	2.10332	4.70797	0.00231585	0.0180753
AT2G22910.1I1	Chr2	9750333	9750572	+	0.508	1.08	20.5	30	1.2	0.719	44.6	51.9	3.96531	5.24044	3.109e-08	1.05954e-06
AT4G17270.1I9	Chr4	9678107	9678282	+	1.39	0.739	26.7	23.3	3.93	3.27	45.2	51.3	3.56509	5.24143	1.40552e-07	4.23527e-06
AT5G01220.1I11	Chr5	87183	87413	-	1.06	2.81	30	20.6	9.46	11	51.3	45.2	2.77039	5.29656	5.63709e-06	0.000118238
AT3G11560.2I11	Chr3	3643418	3643630	+	2.29	7.01	26.3	23.9	19.7	15.4	62.1	34.2	1.53118	5.40838	0.00220897	0.0175724
AT1G76030.1I7	Chr1	28535330	28535574	+	1.49	2.12	30.1	36.7	6.81	4.46	55.4	40.9	3.2647	5.62429	5.36799e-09	2.05898e-07
AT2G28510.1I1	Chr2	12200235	12200612	-	3.54	1.03	15.7	19.7	5.77	5.01	44.8	51.4	2.02871	4.91567	0.00187838	0.0155897
AT3G45140.1I3	Chr3	16527121	16527455	+	14.2	7.35	51.7	40.4	22.5	17.8	65.1	31.1	1.20539	6.25798	0.000220085	0.00273634
AT3G01470.1I3	Chr3	182999	183300	-	5.65	5.58	31.1	31	4.19	3.42	52.7	43.3	1.56886	5.6772	0.000290909	0.00341136
AT2G36480.1I2	Chr2	15305533	15305820	-	2.96	0.901	10.9	17.9	9.98	7.58	48	47.9	1.96747	4.67723	0.00371938	0.0262048
AT3G56900.1I6	Chr3	21067590	21067819	+	1.59	1.41	23.4	23.3	13.8	7.25	49.9	45.9	3.00475	5.18199	2.82944e-06	6.37204e-05
AT3G58670.2I1	Chr3	21705444	21705821	-	1.93	1.37	10	18	2.58	1.21	50.3	45.4	2.14316	4.62811	0.00371938	0.0262048
AT5G51840.1I2	Chr5	21072352	21072687	+	4.71	4.44	28.6	16.1	13.3	12.8	54.9	40.7	1.38793	5.28231	0.0055647	0.0346758
AT3G47800.1I2	Chr3	17635294	17635556	+	0	0.987	16.6	10.3	16.6	9.83	40.7	54.7	3.66579	4.49702	6.60471e-05	0.00100281
AT2G39330.1I1	Chr2	16421592	16421822	-	7.39	10.4	50.9	51.5	7.22	2.99	50	45.4	1.63197	6.33338	1.29777e-06	3.15114e-05
AT4G16442.1I2	Chr4	9272294	9272571	-	3.51	1.63	18.5	17.1	9.1	5.37	61.4	33.7	1.87313	4.93865	0.00187838	0.0155897
AT2G13560.1I16	Chr2	5654151	5654496	+	5.98	5.43	29.7	25.2	17.8	15.1	38.9	56.1	1.36947	5.54704	0.00269402	0.0199824
AT3G56400.1I2	Chr3	20909548	20909733	-	3.94	4.54	81.3	64.7	5.57	1.86	55	39.9	3.19589	6.67483	6.33239e-18	5.77869e-16
AT3G17440.1I3	Chr3	5971266	5971580	-	5.03	2.26	21.6	20.7	13.7	13.9	48.8	46.1	1.62983	5.17934	0.0036581	0.0259818
AT4G28360.1I2	Chr4	14030350	14030604	-	1.91	5.34	22.8	22	18.9	13.5	51.6	43.2	1.71981	5.23967	0.00164167	0.0138764
AT2G41060.2I1	Chr2	17128507	17128774	+	1.36	5.33	20	21.2	6.65	5.79	45.3	49.5	1.71298	5.13611	0.00191415	0.0158049
AT2G39840.1I3	Chr2	16628803	16628997	+	2.5	1.33	16.1	20	8.27	9.74	49.1	45.6	2.30127	4.91445	0.00050831	0.00547094
AT3G23490.1I2	Chr3	8423474	8424004	-	3.21	2.32	19.1	22.6	7.24	4.97	61.3	33.4	1.99725	5.11895	0.000430908	0.00477121
AT1G52740.1I1	Chr1	19645517	19645924	+	4.77	8.73	37.2	33.3	16.9	13.8	56.5	38.1	1.48914	5.85501	0.000179384	0.00233223
AT1G73990.1I3	Chr1	27825508	27825787	+	2.18	2.55	19.2	14.9	5.75	7.59	55.8	38.7	1.9274	4.88099	0.00293527	0.0215145
AT1G08830.1I1	Chr1	2827192	2827679	+	5.23	3.05	27.5	25.9	8.94	9.64	64.4	30.1	1.78409	5.45419	0.000177164	0.00230804
AT1G71820.1I12	Chr1	27012933	27013271	+	2.15	3.44	21.8	13.4	10.8	8.13	53.1	41.4	1.73974	4.94015	0.00393346	0.027011
AT1G06670.1I9	Chr1	2043015	2043279	+	3.68	2.45	22.4	19.4	14.5	14.3	43.8	50.3	1.85643	5.13713	0.000940776	0.00879352
AT4G28860.1I12	Chr4	14248791	14249056	+	1.83	4.39	24	13.2	9.3	10.8	44.7	49.4	1.66915	5.01588	0.00337812	0.0242166
AT5G63950.1I11	Chr5	25594596	25594854	-	0	1.25	17.3	13	2	3.11	47.3	46.7	3.54139	4.63721	4.92382e-05	0.000779672
AT1G11750.2I3	Chr1	3968062	3968131	+	0	1.87	19.4	23.8	1.66	0.83	55.5	38.5	3.52763	5.06133	6.03974e-07	1.60407e-05
AT2G28520.1I7	Chr2	12212281	12212492	+	0	2.76	18	23.7	4.34	2.17	70.4	23.5	2.95594	5.04467	7.42873e-06	0.000150886
AT1G12330.1I1	Chr1	4194748	4195104	+	3.07	2.54	16.9	16.8	9.33	4.82	53.6	40.3	1.6725	4.89572	0.00598851	0.0368046
AT4G27600.1I2	Chr4	13783990	13784207	-	0.559	0.893	11.8	17	5.02	1.58	54.6	39.2	3.27778	4.58908	0.000156534	0.00206584
AT5G20840.1I4	Chr5	7067015	7067397	-	1.91	2.71	14.9	16.2	9	8.54	46.2	47.6	1.82857	4.78187	0.00700077	0.0412484
AT3G56370.1I1	Chr3	20902461	20902834	-	4.56	5.89	31.1	31.7	7.83	6.6	49.8	44	1.68715	5.67576	0.000154264	0.00205277
AT1G07140.1I3	Chr1	2192614	2193029	-	3.51	7.16	27.4	26.6	24.8	21.1	42	51.8	1.44098	5.51484	0.00225244	0.0178041
AT4G08790.1I5	Chr4	5609080	5609324	-	0.498	0.795	14.2	13.2	10.6	7.74	36.6	57.1	3.355	4.52906	0.000277181	0.00328438
AT2G39190.1I8	Chr2	16352824	16353103	+	0	0.927	12	12	2.05	0.41	52.4	41.3	3.57973	4.37285	0.000221266	0.00273634
AT4G18270.1I3	Chr4	10100978	10101275	-	0.409	1.09	25.9	21.5	10.2	9.64	54.2	39.4	3.94922	5.16179	1.02609e-07	3.16623e-06
AT3G63370.1I2	Chr3	23405289	23405522	+	0	1.66	12.9	11.6	3.44	3.19	45.5	48.1	2.87382	4.4259	0.000855494	0.00827765
AT5G65870.1I1	Chr5	26351710	26351938	+	4.79	3.68	37.6	37.2	10	6.03	50.4	43.2	2.23573	5.8434	4.20501e-07	1.16333e-05
AT2G02860.1I8	Chr2	830067	830349	-	3.44	3.44	19	18.4	9.34	11.8	44.8	48.8	1.53514	5.03982	0.00642705	0.0391499
AT3G54660.1I10	Chr3	20230110	20230305	-	0	0.331	24.6	25.6	3.23	2.35	50.7	42.7	5.75605	5.20254	7.84223e-10	3.3857e-08
AT3G15180.1I5	Chr3	5112819	5113050	+	2.1	1.96	18.8	21.6	5.95	2.48	62.2	31.2	2.38172	5.04471	0.000116182	0.00161289
AT1G21730.1I6	Chr1	7631548	7631901	+	0.344	2.01	21.1	22.2	9.25	8.11	57.2	36.1	3.22458	5.07712	2.43036e-06	5.5512e-05
AT5G64070.1I3	Chr5	25641240	25641714	-	1.28	0.818	11.8	12.1	4.35	7.01	50.1	43.2	2.52982	4.41905	0.0043437	0.0285356
AT3G48170.1I4	Chr3	17788726	17788909	-	0	1.41	32.3	29.5	9.7	12.2	46.1	47.1	4.40843	5.48534	1.34455e-10	6.51366e-09
AT5G41950.1I2	Chr5	16786579	16786816	+	2.05	2.18	11.8	17.2	5.32	8.21	53.5	39.6	1.85115	4.69729	0.00813047	0.0450201
AT3G62550.1I2	Chr3	23136564	23136788	+	8.13	6.64	31.3	36.4	22.8	16.4	67.9	25	1.30283	5.83086	0.00109365	0.00990978
AT2G07360.1I15	Chr2	3051919	3052217	-	4.07	2.6	25.4	24.3	6.34	4.61	58.1	34.5	1.98587	5.33984	0.000143469	0.0019356
AT2G30950.1I1	Chr2	13174411	13174691	+	3.47	5.31	24.7	22.8	6.96	6.75	56.9	35.4	1.53337	5.33787	0.00262074	0.0195212
AT1G79340.1I1	Chr1	29843195	29843457	+	0	1.97	14.5	10.8	15.5	18.8	51.6	40.6	2.69447	4.47203	0.00154397	0.0131486
AT5G05600.1I1	Chr5	1672802	1673107	+	0.796	4.87	36.9	31.3	10.1	3	52.8	39.1	2.66866	5.68654	1.0357e-07	3.1857e-06
AT2G33845.1I1	Chr2	14318139	14318521	+	2.22	2.88	24.8	23.4	10.9	7.04	50.6	41.1	2.31777	5.26932	4.10151e-05	0.000669844
AT4G30930.1I3	Chr4	15050482	15050773	-	2.92	3.11	22.2	24.6	10.4	13.2	47.7	44	2.04131	5.25825	0.000156441	0.00206584
AT1G50120.1I6	Chr1	18564603	18564868	+	2.75	2.19	21	20.1	6.05	6.91	44.3	47.4	2.13397	5.08752	0.000430908	0.00477121
AT4G34265.1I3	Chr4	16403023	16403454	+	1.69	3.75	18.4	14.7	12.4	9.43	42.6	49	1.68986	4.87205	0.00904171	0.0490832
AT3G56400.1I1	Chr3	20909836	20910092	-	4.74	10.6	40.9	40.6	36.5	29.7	38.8	52.8	1.51531	6.04343	5.20456e-05	0.000817005
AT2G31660.1I17	Chr2	13469953	13470198	+	1.49	3.69	19.6	28.7	7.01	4.67	40.6	50.4	2.29903	5.27355	4.11328e-05	0.00066992
AT1G06070.1I2	Chr1	1836247	1836469	-	2.73	4.37	24.6	19.3	10.3	3.09	58.8	32.2	1.72019	5.21422	0.000824181	0.00805563
AT3G48190.1I53	Chr3	17820782	17821279	+	1.22	1.17	19.1	14.8	2.77	2.3	40.2	50.7	2.85408	4.8005	0.000192214	0.00243813
AT3G16490.1I1	Chr3	5604856	5605126	-	0.45	1.2	17.7	14.4	5.52	5.51	42.3	48.1	3.26702	4.7153	0.000103726	0.00147289
AT1G75850.1I8	Chr1	28481866	28482263	-	4.28	2.93	16	22.2	4.18	1.73	50.8	39.4	1.49947	5.07067	0.00642705	0.0391499
AT5G63980.1I1	Chr5	25610068	25610293	+	2.7	1.44	18.3	23.7	5.6	5.09	47.9	42	2.41032	5.09017	0.000182189	0.00235124
AT5G13160.1I3	Chr5	4178480	4178725	+	2.48	2.9	23.2	19.3	5.85	3.74	42	47.9	2.06289	5.13582	0.000271574	0.00325805
AT5G67500.1I1	Chr5	26935272	26935500	+	3.73	4.25	20	23.7	7.03	5.78	59.1	30.8	1.54893	5.23077	0.00453427	0.0293175
AT2G34410.1I1	Chr2	14518752	14519035	+	0.858	1.37	14.6	12.1	11.1	10.9	42.1	47.6	2.60741	4.53829	0.000910578	0.00858234
AT2G38550.1I5	Chr2	16133848	16134111	+	1.85	3.69	16.1	16	17.2	17.6	37.6	52.1	1.62058	4.84388	0.00904171	0.0490832
AT3G05910.1I4	Chr3	1765928	1766162	-	4.67	2.76	23.3	23.9	12.2	8.81	57.3	32.3	1.76002	5.30034	0.000723272	0.00729664
AT3G15980.5I11	Chr3	5415317	5415612	-	2.06	3.72	20.8	26.5	8.16	10.1	42.8	46.6	2.11586	5.26416	0.000158062	0.00208172
AT3G52950.1I1	Chr3	19634571	19634793	+	0	2.91	18.1	9.78	13.7	6.96	48.5	40.7	2.30873	4.60927	0.00151382	0.0129895
AT1G05120.1I3	Chr1	1474376	1474595	-	0	0	27.5	24	1.57	1.57	49.5	39.6	7.32041	5.22622	4.11224e-10	1.82866e-08
AT5G20320.1I1	Chr5	6868465	6868691	-	1.61	1.43	16.8	19.5	17.5	17.7	40.5	48.6	2.62609	4.89657	0.000195147	0.00246558
AT3G52200.1I8	Chr3	19362196	19362609	+	1.18	1.1	17.8	14.7	10.8	9.01	49	40	2.85704	4.75047	0.000324943	0.00371322
AT3G54830.1I2	Chr3	20314159	20314470	-	0.39	1.87	45.1	42.1	2.58	1.84	38.7	50.1	4.28376	5.93786	1.23402e-13	8.10959e-12
AT1G80350.1I1	Chr1	30207692	30207922	-	6.33	4.78	22.3	32.9	8.22	4.98	55.7	33.1	1.41513	5.54703	0.00156554	0.013303
AT1G09290.1I2	Chr1	3003061	3003259	-	0.613	0.326	19.7	30.6	4.05	1.16	42.3	46.5	4.62155	5.2199	5.63321e-09	2.14363e-07
AT4G25970.1I8	Chr4	13185820	13186023	+	2.39	1.59	25.8	18.5	5.36	5.36	47.8	41	2.54116	5.14608	2.53249e-05	0.000438912
AT1G33980.1I1	Chr1	12351859	12352105	+	3.45	2.63	26.3	22.5	0.233	0	83.5	5.28	2.0897	5.30605	6.24129e-05	0.000956054
AT1G78630.1I2	Chr1	29576743	29576942	+	3.66	4.55	30.8	27.4	17.6	8.92	66.2	22.5	1.91954	5.5489	6.62466e-05	0.00100281
AT1G16825.1I2	Chr1	5759792	5760070	+	0.437	4.42	32.5	30.1	4.33	2.06	40.9	47.8	2.76071	5.56896	1.55672e-07	4.67226e-06
AT1G06550.1I12	Chr1	2004452	2004687	-	1.03	4.95	14.7	18.8	8.04	3.41	53.8	34.9	1.57457	4.9009	0.00598851	0.0368046
AT1G17350.1I4	Chr1	5943141	5943327	+	0	2.43	15.6	18.4	1.54	0.308	59.5	28.6	2.83597	4.80505	0.000192214	0.00243813
AT5G05820.1I3	Chr5	1752256	1752557	-	2.02	1.93	17.8	21.2	7.23	7.23	49.3	38.6	2.36921	5.00258	0.000191099	0.00243749
AT1G72740.1I4	Chr1	27380902	27381146	-	2.99	3.18	25.1	22.6	8.45	3.28	45.9	41.9	2.03642	5.2827	9.95258e-05	0.00143119
AT2G07050.1I6	Chr2	2927235	2927490	+	5.71	3.8	27.5	21.4	13.9	9.2	39.9	47.9	1.46195	5.3849	0.00320999	0.0233327
AT1G17140.1I1	Chr1	5857958	5858247	-	4.2	12.1	36.6	35.5	20	13.5	49.7	38	1.25264	5.92244	0.00107036	0.00981783
AT4G32940.1I1	Chr4	15902678	15902933	-	3.33	4.31	24.5	23	13.3	13	58	29.6	1.7298	5.31204	0.00072323	0.00729664
AT3G42790.1I4	Chr3	14878389	14878682	-	8.7	4.63	34.2	37.3	21.3	17.6	49.9	37.7	1.52742	5.86796	0.00012283	0.0016853
AT5G16070.1I2	Chr5	5250516	5250767	-	2.9	2.57	21.8	23.6	6.85	7.07	48.4	39	2.13424	5.211	0.000106061	0.00150051
AT3G48980.1I1	Chr3	18155596	18155863	+	5	1.94	22.5	17.2	10.9	10.7	38.3	48.9	1.6083	5.1035	0.00432436	0.0285356
AT2G42880.1I2	Chr2	17842801	17843126	-	1.12	5.17	22.3	14.8	19.6	17.6	47.5	39.6	1.6496	5.01504	0.00509802	0.0323115
AT3G52200.1I12	Chr3	19363500	19363754	+	2.87	1.53	18	14.5	9.47	16.7	33.9	53	1.9592	4.82028	0.00210255	0.0169112
AT4G11380.2I1	Chr4	6920695	6920891	+	0	1.32	19.3	12.1	10.5	5.55	48.6	38.2	3.52316	4.67926	4.92382e-05	0.000779672
AT1G10130.1I6	Chr1	3312996	3313227	+	1.58	1.4	15.4	16.5	4.71	4.46	55.7	30.9	2.46861	4.75385	0.000877981	0.00838983
AT3G44890.1I6	Chr3	16388000	16388247	+	2.95	7.33	35.2	26.6	19	8.58	42.4	44.2	1.68738	5.65484	0.000119155	0.0016435
AT4G02060.1I7	Chr4	902794	903052	+	4.71	1.75	20.7	18.4	14.4	11.3	45	41.4	1.68727	5.07469	0.00222163	0.0176112
AT2G07360.1I2	Chr2	3056492	3056719	-	0	3.13	21.1	14.5	9.59	7.06	44.3	41.9	2.55842	4.87787	0.000195147	0.00246558
AT1G05200.2I1	Chr1	1505154	1505560	+	1.79	1.75	20.6	10.9	3.81	1.83	37.7	48.1	2.21492	4.75924	0.00143101	0.0124849
AT1G18070.1I13	Chr1	6215345	6215592	-	2.95	7.06	25.7	26.4	3.01	2.32	61.6	24.1	1.4802	5.4631	0.00185814	0.0155087
AT2G36850.1I3	Chr2	15468564	15468885	-	2.27	2.21	13.9	15	9.64	9.45	54.3	31.4	1.7666	4.70253	0.00813047	0.0450201
AT4G00380.1I5	Chr4	170020	170217	+	1.23	0.984	14.7	13	2.33	2.91	41.3	44.3	2.66826	4.5763	0.000910578	0.00858234
AT3G17300.1I4	Chr3	5908376	5908616	+	5.56	6.73	32	32.3	11	4.06	49.9	35.7	1.49062	5.7339	0.000362715	0.0041107
AT3G05710.1I3	Chr3	1686260	1686480	+	1.1	1.76	29.4	31.1	14.8	10.4	44.1	41.3	3.44104	5.48841	2.34572e-08	8.05114e-07
AT5G51230.1I20	Chr5	20828862	20829064	+	2.4	1.6	23.7	26.1	2.27	0	48.6	36.8	2.70192	5.28101	5.61663e-06	0.000117937
AT3G11910.1I2	Chr3	3769726	3769924	-	1.84	1.63	23.6	14.6	20	20	52	33.4	2.518	4.96587	6.96106e-05	0.00104145
AT4G25230.1I4	Chr4	12925982	12926433	+	1.35	1.86	14.6	14.7	5.08	3.55	47.8	37.6	2.24575	4.67185	0.00231585	0.0180753
AT3G15040.1I1	Chr3	5066282	5066601	-	2.28	2.63	18.2	19	13.8	11.1	48.4	37	1.99981	4.97863	0.000752971	0.00749274
AT5G11260.1I1	Chr5	3594474	3594703	-	0	1.98	16.5	16.1	5.5	6.25	42.6	42.5	3.0494	4.7437	0.000103726	0.00147289
AT2G25840.1I8	Chr2	11023850	11024235	+	2.52	2.01	13.3	16.4	8.48	7.29	47	38	1.79015	4.73186	0.00522318	0.0328131
AT3G15980.1I11	Chr3	5415301	5415612	-	1.95	3.74	19.7	25.2	7.74	9.57	40.6	44.2	2.06323	5.20413	0.000247122	0.0030078
AT1G31940.1I1	Chr1	11470801	11471088	-	0.846	3.15	12.8	15.4	7.58	3.99	51.9	32.9	1.88998	4.66065	0.00813047	0.0450201
AT5G48335.1I3	Chr5	19588741	19589126	+	2.84	2.52	17.1	18.8	9.97	4.16	47.6	36.9	1.82662	4.95397	0.00256342	0.0193863
AT5G04060.1I1	Chr5	1099446	1099694	+	2.45	1.56	13.9	20.2	6.24	4.62	49.2	35.2	2.15638	4.85862	0.00131883	0.0115638
AT2G45860.1I2	Chr2	18875033	18875363	-	4.05	3.92	21.6	24.3	16.7	17	45.7	38.6	1.62105	5.28274	0.0021028	0.0169112
AT4G14740.1I2	Chr4	8452674	8453156	-	0	1.47	10.4	8.46	3.45	4.51	38.4	45.9	2.65962	4.15597	0.00753808	0.0427528
AT1G68290.1I6	Chr1	25597771	25597853	+	1.48	3.94	19	18.5	8.38	6.28	51.8	32.4	1.87342	5.00177	0.0016582	0.013967
AT5G54440.1I10	Chr5	22103619	22103859	+	2.53	4.04	28.8	24.9	15.8	12.4	38.4	45.7	2.11807	5.42466	3.63752e-05	0.000608518
AT3G54460.1I6	Chr3	20162498	20162794	-	0.82	2.18	17.7	17.3	2.32	3.09	47.7	36.3	2.592	4.85515	0.000324095	0.00371322
AT4G35790.1I6	Chr4	16957101	16957308	-	2.35	2.19	21.5	27.7	27.1	31.3	48.6	35.4	2.50909	5.27962	9.37751e-06	0.000182621
AT4G03560.1I17	Chr4	1584360	1584597	+	3.07	0.818	12.7	15	11.1	7.73	41.4	42.6	1.90231	4.63866	0.00592491	0.0366476
AT4G38760.1I17	Chr4	18091069	18091514	-	1.09	3.05	14.8	14.5	18.5	19	41.7	42.3	1.89561	4.70461	0.00813047	0.0450201
AT2G46370.1I1	Chr2	19033951	19034340	+	0.936	1.16	12.6	12	4.71	4.71	45.1	38.7	2.57219	4.44836	0.00259961	0.0193863
AT3G66658.1I10	Chr3	2096368	2096738	-	0.328	2.1	15.1	13.9	7.12	10.1	36.6	47.1	2.60995	4.63278	0.00151382	0.0129895
AT4G02560.1I12	Chr4	1124229	1124484	-	4.76	4.31	20.5	22.2	11.9	15.3	37.6	46.1	1.33481	5.23297	0.00794338	0.0445528
AT3G04380.1I6	Chr3	1164076	1164310	+	0	0.276	26.7	20.2	8.81	6.85	36.8	46.9	5.82435	5.11741	2.84203e-09	1.13299e-07
AT1G74860.1I1	Chr1	28123447	28123689	+	1	2.14	9.67	16	6.15	1.89	50.2	33.4	2.0873	4.5337	0.00407752	0.0277702
AT3G13530.1I12	Chr3	4416185	4416560	-	2.59	3.45	20.2	22.8	8.25	11.8	42.3	41.1	1.91769	5.16547	0.000606179	0.00626179
AT2G24570.1I1	Chr2	10438073	10438563	-	1.98	2.51	16.8	13.4	11.5	11.8	46.5	36.9	1.82629	4.74748	0.00522318	0.0328131
AT3G60510.1I4	Chr3	22358990	22359265	-	0	0.94	12.2	12.4	1.25	1.87	43.5	39.5	3.59797	4.39946	0.000221266	0.00273634
AT3G04460.1I7	Chr3	1188365	1188630	+	1.37	0.244	14.3	18.1	8.43	11.9	42.2	40.8	3.30904	4.72439	0.000103726	0.00147289
AT5G48830.1I1	Chr5	19802698	19802950	-	0.482	1.03	22.1	21.7	2.5	2.04	65.3	17.6	3.82491	5.06788	6.03974e-07	1.60407e-05
AT4G32160.1I1	Chr4	15529149	15529558	+	1.19	1.9	14.4	15.4	4.48	5.04	47.3	35.6	2.32195	4.68531	0.00231585	0.0180753
AT2G01070.1I4	Chr2	77282	77474	+	1.26	4.38	20.9	24.7	3.28	4.47	45.8	36.9	2.09774	5.22004	0.000247122	0.0030078
AT5G03340.1I2	Chr5	812537	812795	-	0.941	3.76	22	26.8	2.66	2.66	48.5	33.9	2.44896	5.27404	2.5231e-05	0.000438912
AT1G07410.1I2	Chr1	2276435	2276674	+	0	1.08	21.4	16.8	6.23	3.35	55.4	26.9	4.05566	4.89469	1.4014e-06	3.38995e-05
AT3G44850.1I3	Chr3	16375001	16375192	-	3.18	2.03	22.8	30	10.2	8.09	50.8	31.5	2.41867	5.37608	5.70775e-06	0.000118738
AT2G46370.2I1	Chr2	19033868	19034340	+	1.8	1.37	12.7	12.4	4.61	4.61	43.4	38.9	2.04232	4.51238	0.00661104	0.0397151
AT1G79990.1I26	Chr1	30090980	30091219	+	3.05	5.68	24.2	17.1	14.1	12.7	44.3	38	1.34113	5.19036	0.00660937	0.0397151
AT3G54440.1I6	Chr3	20154300	20154485	-	2.62	1.4	19.3	17.8	1.24	1.55	59.9	22.3	2.27349	4.94983	0.000312585	0.00361708
AT4G24830.1I1	Chr4	12795590	12795784	-	4.38	5	21.3	22	19.5	15.6	42.6	39.3	1.30721	5.25477	0.00794338	0.0445528
AT1G08190.1I17	Chr1	2572278	2572495	+	0	1.79	11.3	8.49	10.6	5.54	37.2	44.6	2.47158	4.21825	0.00753808	0.0427528
AT3G48990.1I3	Chr3	18159482	18159730	-	5.38	5.73	28.3	24.1	7.85	7.16	63.7	18.1	1.34048	5.49164	0.00322728	0.023417
AT2G14080.1I1	Chr2	5925824	5926195	+	0	1.57	15.3	15.3	8.96	8.8	38.6	43	3.26333	4.65965	4.92382e-05	0.000779672
AT3G57920.1I1	Chr3	21445277	21445538	-	1.86	1.98	16.2	15.4	4.39	1.32	47.7	33.9	2.10743	4.77259	0.00332711	0.0239311
AT5G12210.1I6	Chr5	3948671	3948933	+	3.71	1.48	16.2	21.1	8.96	9.83	37	44.6	1.92633	4.98953	0.0016582	0.013967
AT3G19080.1I3	Chr3	6596396	6596615	+	2.77	4.43	27	18.3	7.59	7.84	34.4	47.2	1.74546	5.25043	0.00108867	0.00987391
AT2G33440.1I4	Chr2	14171825	14172045	+	1.66	3.53	20.3	19.7	7.03	8.33	45.7	35.7	2.02631	5.06467	0.000679622	0.00691655
AT4G39170.1I1	Chr4	18240921	18241156	+	0.517	2.2	19	16.2	8.29	6.09	46.1	35.2	2.73481	4.85254	0.000113086	0.00158206
AT4G19600.1I4	Chr4	10674382	10674771	+	1.56	2.33	13.5	19.3	10.2	9.86	38.9	42	2.14281	4.8135	0.00210255	0.0169112
AT1G08620.2I2	Chr1	2737342	2737537	+	2.49	3.65	24.6	17.2	0.588	0.294	50.3	30.6	1.85414	5.13739	0.000940776	0.00879352
AT1G31160.1I4	Chr1	11123147	11123403	-	3.32	4.29	21.3	18.8	11.6	8.5	38.8	42	1.49283	5.13149	0.00540202	0.0338373
AT1G16190.1I2	Chr1	5543768	5544063	+	1.65	1.75	12.5	16.7	23.5	21	37.7	43	2.1621	4.67506	0.00371938	0.0262048
AT1G10650.1I2	Chr1	3525404	3525908	-	2.17	2.31	16.8	17.6	4.77	3.29	45	35.5	2.01537	4.88252	0.00293527	0.0215145
AT1G03160.1I9	Chr1	765256	765484	+	3.19	3.12	20.5	17.6	5.28	5.52	46.7	33.7	1.68319	5.04339	0.00337812	0.0242166
AT4G25880.1I9	Chr4	13158744	13159055	+	1.17	3.32	13.3	14.8	11.4	9.57	36	44.2	1.72346	4.67473	0.00813047	0.0450201
AT1G60070.1I14	Chr1	22144040	22144418	-	1.61	1.88	18.9	16.2	7.43	10	37.2	42.9	2.38907	4.87355	0.000324095	0.00371322
AT5G01260.2I3	Chr5	106477	106796	+	1.9	2.03	9.78	20.2	9.16	4.67	36.8	43.3	2.00032	4.72087	0.00522318	0.0328131
AT1G63690.1I1	Chr1	23618637	23619005	+	2.64	3.86	21.2	15.9	12.6	11.7	45.2	34.6	1.60349	5.02093	0.00509802	0.0323115
AT1G04430.2I1	Chr1	1198638	1198787	+	0	6.51	21.7	24.7	7.69	4.99	41.8	38	1.92152	5.26016	0.000158409	0.00208344
AT5G51880.1I2	Chr5	21090142	21090351	+	2.32	3.71	21.3	20.1	6.85	7.12	45.3	34.5	1.86573	5.12418	0.000940776	0.00879352
AT3G05220.1I2	Chr3	1489023	1489543	+	1.63	1.86	16.9	15.7	12.2	11.9	43.3	36.1	2.28349	4.794	0.000877981	0.00838983
AT5G19370.1I2	Chr5	6525755	6526061	-	1.19	2.75	18.2	16.6	7.3	7.48	39.9	39.5	2.20976	4.87819	0.000821468	0.00805365
AT5G11710.1I7	Chr5	3774509	3774723	+	2.84	2.72	14.1	18.8	10.4	7.49	49.2	30.1	1.6507	4.86957	0.00904171	0.0490832
AT2G25170.1I18	Chr2	10719423	10719631	+	2.92	2.49	20.9	20.2	7.16	9.91	43.5	35.8	2.00717	5.10003	0.000430908	0.00477121
AT1G29370.1I5	Chr1	10280199	10280555	-	4.09	1.45	18.8	15	17.4	15.6	40	39.3	1.6943	4.89663	0.00598851	0.0368046
AT1G01050.1I1	Chr1	32671	33028	-	2.04	2.53	22.8	26	9.47	6.09	39.2	40	2.48824	5.27096	9.36888e-06	0.000182621
AT5G04480.1I4	Chr5	1275632	1275807	-	3.47	1.11	26.7	18.8	7.2	4.58	49.9	29.3	2.38488	5.19149	4.1941e-05	0.000676927
AT2G27170.1I24	Chr2	11610705	11610908	-	0.598	4.46	18.7	20.1	5.08	3.38	48.1	31.1	2.01866	5.02809	0.000472038	0.00517897
AT1G61100.1I2	Chr1	22511586	22511788	-	7.21	6.08	68.4	56	5.39	3.97	56.9	22.2	2.3279	6.51773	2.37623e-11	1.25698e-09
AT5G03650.1I1	Chr5	932048	932217	+	2.87	3.82	23.7	24.9	2.37	2.37	60.2	18.9	1.94958	5.31544	0.000224405	0.00276199
AT1G10130.1I7	Chr1	3313274	3313603	+	1.48	4.52	16.6	23.6	4.53	2.09	44.8	34.3	1.83062	5.09181	0.00145063	0.0126446
AT2G20990.1I4	Chr2	9015671	9015821	+	0.809	2.59	13.4	18.9	9.93	2.67	46.7	32.3	2.30655	4.78115	0.000877981	0.00838983
AT5G17010.2I3	Chr5	5591087	5591329	-	3.01	5.07	26.7	23.1	19.9	18.9	37.4	41.5	1.71856	5.37331	0.00062691	0.00643023
AT4G15210.1I4	Chr4	8667490	8667708	-	4.45	3.56	14.3	29	6.04	6.57	43.4	35.5	1.53046	5.2218	0.00453427	0.0293175
AT2G07690.1I6	Chr2	3525765	3526058	-	2.49	2.87	15.6	17.1	9.78	11.3	48	30.8	1.69319	4.85709	0.00904171	0.0490832
AT5G20300.1I2	Chr5	6855811	6856217	-	1.79	2.71	12.9	18.3	12.1	12.7	37.3	41.4	1.86971	4.78121	0.00332711	0.0239311
AT5G01460.1I2	Chr5	187356	187541	+	0.656	2.45	15.1	17.8	6.19	1.24	48.9	29.7	2.45621	4.79124	0.000877981	0.00838983
AT1G72650.1I5	Chr1	27352309	27352548	+	2.03	2.43	14	16.8	5.51	5.03	46.3	32.1	1.86368	4.76661	0.00332711	0.0239311
AT2G16940.1I8	Chr2	7344177	7344503	-	0.745	2.97	14.4	14.3	4.22	2.28	45.7	32.6	2.01565	4.66848	0.00371938	0.0262048
AT2G26060.1I7	Chr2	11104251	11104471	+	2.21	2.06	15.7	18.8	3.12	2.34	45.7	32.5	2.08611	4.87913	0.000821468	0.00805365
AT1G74960.1I7	Chr1	28153684	28153918	-	1.04	3.04	17.6	15.2	25.7	23.7	49.4	28.8	2.07692	4.81963	0.00210255	0.0169112
AT5G26360.1I3	Chr5	9258247	9258546	-	2.84	2.59	19.4	22.2	9	5.74	37	41.1	2.01932	5.11372	0.000430908	0.00477121
AT1G62780.1I3	Chr1	23250236	23250554	-	4.58	3.66	23.1	21.3	11.3	13.5	48	30.1	1.52641	5.25379	0.00308799	0.0225224
AT4G37590.1I4	Chr4	17663581	17663817	-	1.54	4.93	18.4	18.7	16	5.58	41.3	36.5	1.60999	5.02009	0.00509802	0.0323115
AT2G21380.1I7	Chr2	9143326	9143576	+	7.28	3.36	25	24.7	9.39	6.64	41.9	35.9	1.32601	5.42624	0.00386704	0.026669
AT4G33680.1I4	Chr4	16173451	16173734	-	1.29	0.457	17.7	9.07	6.48	8.5	36	41.7	2.93326	4.52214	0.000910578	0.00858234
AT1G29350.1I5	Chr1	10270880	10271238	-	1.02	2.35	12.5	15.1	12.8	15.4	38.1	39.6	2.09387	4.61595	0.00592491	0.0366476
AT2G14255.1I7	Chr2	6039418	6039630	+	0	1.22	24.2	9.62	5.67	5.4	41.8	35.9	3.72912	4.75918	2.39633e-05	0.00042023
AT1G63490.1I5	Chr1	23550370	23550685	-	1.54	2.87	26.2	22.1	5.27	6.18	44.9	32.4	2.52296	5.25536	1.5377e-05	0.00028241
AT3G17900.1I1	Chr3	6128717	6128963	+	1.48	4.47	30.3	17.9	3.03	4.42	39.9	37.4	2.10227	5.28921	0.000100184	0.00143636
AT1G08130.1I4	Chr1	2546140	2546369	-	1.06	2.82	16.5	14.4	12	9	51.2	26	2.06114	4.75051	0.00332711	0.0239311
AT1G55540.1I4	Chr1	20741795	20742063	-	0.453	1.21	9.56	14.5	3.85	2.14	37.3	39.9	2.84566	4.40733	0.000855494	0.00827765
AT1G67140.1I26	Chr1	25108003	25108226	-	2.18	3.19	35.5	20.9	9.76	13.1	45.6	31.5	2.47103	5.45598	3.49189e-06	7.60593e-05
AT3G05690.1I1	Chr3	1678390	1678797	-	1.79	1.27	24.9	19.2	1.27	2.81	39.9	37.1	2.89569	5.11706	8.36604e-06	0.00016683
AT4G12720.1I6	Chr4	7488446	7488853	+	7.16	4.45	43.8	39.9	19.8	17	45.7	31.2	1.95028	6.02214	7.62306e-07	1.97486e-05
AT2G26300.1I8	Chr2	11199268	11199508	+	2.02	3.23	16.7	15.1	12.2	13.1	33.4	43.5	1.68229	4.82511	0.00700077	0.0412484
AT4G12720.4I5	Chr4	7488446	7488670	+	7.59	4.9	44.8	43.2	21.7	17.9	44.4	32.4	1.9184	6.0927	6.18609e-07	1.64068e-05
AT5G20840.1I5	Chr5	7066691	7066937	-	1.97	2.89	17.7	24.6	8.38	8.15	45	31.7	2.19791	5.11711	0.000112237	0.00157631
AT3G55005.1I2	Chr3	20384659	20384923	+	1.84	2.45	18.6	16.9	10.8	9.54	49	27.7	2.12048	4.91024	0.000821468	0.00805365
AT3G09970.1I1	Chr3	3064324	3064660	+	5.78	4.81	28.5	20.2	5.8	5.79	47	29.2	1.30357	5.40391	0.00552796	0.034528
AT1G01930.1I3	Chr1	321423	321750	-	2.6	2.77	16.4	16.5	5.96	3.85	37.9	38.3	1.6993	4.86365	0.00904171	0.0490832
AT2G47960.1I2	Chr2	19626122	19626402	+	3.47	3.23	18.7	23.3	6.34	5.32	43.6	32.5	1.73841	5.15687	0.00191415	0.0158049
AT2G25910.1I7	Chr2	11049845	11050062	-	0	0.298	11.3	11.2	3.96	7.39	39.2	36.5	4.70679	4.27642	7.62987e-05	0.00112147
AT3G11560.2I13	Chr3	3643926	3644145	+	0.554	5.02	21.4	28.8	9.68	3.92	42.9	32.6	2.25192	5.3264	3.90436e-05	0.00064809
AT5G55290.1I2	Chr5	22423104	22423456	-	2.07	1.65	12.7	15	7	7.32	41.5	33.9	1.96322	4.63252	0.00592491	0.0366476
AT3G27325.1I17	Chr3	10101156	10101366	+	0.578	2.15	10.6	17.9	12.3	9	38.2	37.1	2.42781	4.62545	0.00151382	0.0129895
AT2G33330.1I1	Chr2	14124352	14124601	-	0.975	0.779	18.3	21.4	8.74	6.44	39.4	35.8	3.4909	4.95954	3.46601e-06	7.5581e-05
AT5G16480.1I2	Chr5	5381887	5382113	-	0	1.72	13.8	12.2	6.34	4.05	44.5	30.6	2.91206	4.49031	0.000488312	0.00530912
AT2G26890.1I19	Chr2	11462837	11463058	-	2.75	2.92	19.7	18.5	8.55	8.03	35.2	39.8	1.83682	5.02843	0.0016582	0.013967
AT5G06600.1I18	Chr5	2022464	2022672	-	0.584	0.311	15.5	15.2	2.2	0.55	51.2	23.6	3.97321	4.63884	4.92382e-05	0.000779672
AT1G80000.1I2	Chr1	30093662	30093972	+	0	0.417	16.5	17.6	7.58	8.86	41.5	33.3	4.97636	4.74152	1.62445e-06	3.85682e-05
AT5G42360.1I1	Chr5	16938073	16938337	-	0	1.71	12.2	14.2	7.38	3.47	38.5	36.2	2.94145	4.50597	0.000488312	0.00530912
AT4G10570.1I5	Chr4	6526497	6526747	-	2.43	4.65	22.7	16.1	11	9.16	37.4	37.3	1.54738	5.0833	0.00432436	0.0285356
AT1G72090.1I8	Chr1	27125617	27125855	+	0.51	1.36	15.5	13.8	12	7.22	41.3	33.2	2.97259	4.6233	0.000310773	0.00361268
AT5G14220.1I6	Chr5	4586174	4586374	-	0.607	0.323	15	13.5	4.58	0.572	44	30.4	3.82069	4.55774	0.000156534	0.00206584
AT1G08680.1I12	Chr1	2768094	2768332	+	3.06	1.9	13.1	18.2	14	11.5	36.5	37.9	1.7389	4.79959	0.00700077	0.0412484
AT1G11240.1I3	Chr1	3767193	3767405	-	3.44	5.79	36.8	24.5	21.9	3.51	56.8	17.5	1.8284	5.62663	5.90537e-05	0.000914051
AT5G15400.1I4	Chr5	5000445	5000717	-	1.34	1.66	14.7	17.9	6.32	2.53	42.3	31.9	2.4905	4.77787	0.000877981	0.00838983
AT1G48090.1I44	Chr1	17741387	17741566	-	0	0.361	23	6.25	4.8	1.6	39.8	34.3	4.90056	4.56468	2.83491e-05	0.000484555
AT5G47020.1I3	Chr5	19083129	19083390	+	0.93	0.99	20.5	24.5	1.76	2.85	56	18.1	3.55126	5.11074	1.38289e-06	3.34937e-05
AT5G10950.1I3	Chr5	3461025	3461256	-	1.58	2.8	13.5	17.9	5.95	5.2	44.6	29.4	1.91634	4.78384	0.00332711	0.0239311
AT4G33480.1I8	Chr4	16106000	16106338	-	0	2.49	10.2	11.5	10.8	7.28	38.6	35.3	2.16299	4.34024	0.00719765	0.0419972
AT2G32700.1I8	Chr2	13868387	13868631	+	3.48	3.18	19.6	15.6	16.7	9.39	39.3	34.6	1.49415	4.97146	0.00763258	0.043111
AT4G33650.1I17	Chr4	16165803	16166026	+	1.63	2.32	12	17.4	4.11	1.54	50.2	23.6	1.96543	4.70147	0.00522318	0.0328131
AT3G23640.1I19	Chr3	8507728	8508017	+	0.84	2.46	17.4	11.8	3.17	3.76	37.3	36.2	2.20302	4.6715	0.00231585	0.0180753
AT5G04840.1I3	Chr5	1407022	1407241	+	0	1.48	9.67	13.5	8.89	3.4	38.3	35	2.94326	4.36068	0.00148971	0.0128687
AT5G45190.1I3	Chr5	18279657	18279996	-	1.43	2.29	11.8	18.4	7.27	6.59	38	35.3	2.0865	4.72121	0.00231585	0.0180753
AT5G27470.1I2	Chr5	9695371	9695558	+	3.25	2.07	25.6	15.5	9.8	9.8	26.6	46.4	2.0306	5.09764	0.000430908	0.00477121
AT2G42010.1I8	Chr2	17533859	17534109	-	2.43	2.84	16.9	17.9	10.5	9.62	35.7	37.3	1.80578	4.91869	0.00393346	0.027011
AT5G35430.1I2	Chr5	13662721	13662978	+	1.89	1.76	14.7	17.2	12.5	11.8	41.2	31.7	2.19085	4.77623	0.000877981	0.00838983
AT1G65440.1I16	Chr1	24307502	24307708	-	1.18	2.2	36.8	31.6	5.28	5.28	45.9	26.6	3.38911	5.64926	3.08141e-09	1.22335e-07
AT5G47430.1I11	Chr5	19237813	19237999	-	2.61	4.52	24	19.8	11.7	4.62	48.6	23.8	1.71098	5.21251	0.00164167	0.0138764
AT1G04170.1I5	Chr1	1098102	1098378	+	4.4	4.21	18.2	28.8	11.4	11.4	41.4	31	1.54586	5.32276	0.00262626	0.0195472
AT3G50000.1I1	Chr3	18534783	18535004	+	2.75	0.877	35.8	27.7	2.07	4.4	46	26.2	3.18551	5.56261	2.79562e-08	9.56122e-07
AT5G55260.1I1	Chr5	22416949	22417302	+	1.03	1.65	12.9	12.7	2.27	2.27	43.6	28.4	2.29888	4.51277	0.00407752	0.0277702
AT2G06210.1I11	Chr2	2433430	2433771	-	1.78	1.52	13.7	13.7	14.4	11.1	32.5	39.3	2.11227	4.60592	0.00592491	0.0366476
AT4G25720.1I5	Chr4	13101107	13101351	-	1.99	1.85	10.5	16.7	5.63	3.52	41	30.7	1.89348	4.61855	0.00592491	0.0366476
AT5G44240.1I8	Chr5	17819245	17819486	+	3.53	2.95	19	24.6	6.42	4.51	32.8	38.9	1.83886	5.19154	0.00126017	0.0112128
AT2G39580.1I6	Chr2	16513337	16513611	+	5.76	1.18	23.2	20.2	7.94	6.48	44.8	26.9	1.73586	5.19799	0.00126017	0.0112128
AT1G55110.1I1	Chr1	20562630	20563085	-	6.4	5.11	32.1	28.8	9.82	4.03	45.8	25.9	1.50587	5.6608	0.000427489	0.00476624
AT3G20870.1I11	Chr3	7309545	7309778	-	7.82	3.05	22.5	26.3	18.2	11.1	31.6	40	1.26946	5.41204	0.0055264	0.034528
AT5G13100.1I1	Chr5	4157403	4157597	+	6.88	6.66	35	40	9.74	12.1	42.9	28.6	1.5738	5.92447	5.68171e-05	0.000883694
AT3G59280.1I2	Chr3	21909621	21909882	-	2.79	2.72	17.1	23.7	9.66	9.65	38.5	32.8	1.97108	5.09473	0.000679622	0.00691655
AT4G36630.1I6	Chr4	17274318	17274506	-	2.58	2.41	11.9	19.6	6.7	9.14	26.7	44.6	1.73959	4.80706	0.00700077	0.0412484
AT5G55180.1I2	Chr5	22390266	22390515	+	1.46	3.37	24.6	26.2	16.1	5.52	42.8	28.4	2.46887	5.32312	1.54219e-05	0.00028241
AT2G44270.2I2	Chr2	18299744	18299950	-	3.54	1.88	18.4	22.4	5.28	8.06	47.1	23.8	1.9941	5.09233	0.000679622	0.00691655
AT2G31660.1I10	Chr2	13467712	13467971	+	2.81	1.5	18.5	17	9.07	10.2	42.1	28.7	2.11403	4.91085	0.000821468	0.00805365
AT3G23310.1I3	Chr3	8340543	8340941	+	0.915	3.73	16.2	18.8	5.33	5.47	39.7	30.6	1.98985	4.90587	0.00187838	0.0155897
AT4G15820.1I2	Chr4	8993861	8994151	+	1.26	0.891	24.6	19.7	4.74	1.58	37.6	32.6	3.37795	5.09838	2.43036e-06	5.5512e-05
AT1G09700.1I2	Chr1	3138932	3139334	-	0	1.77	18	10.3	6.84	8.26	46	24.2	2.99535	4.58221	0.000533559	0.00565807
AT4G36130.1I1	Chr4	17098053	17098319	+	7.76	7.53	34.8	34.6	12.1	11.6	44.3	25.7	1.2891	5.86583	0.000774705	0.00766938
AT1G67490.1I7	Chr1	25284432	25284843	-	1.48	0.629	16	16.8	3.48	1.39	45.6	24.3	2.97429	4.7548	0.000103726	0.00147289
AT4G12780.1I5	Chr4	7515833	7516098	+	2.75	2.68	17.2	16.1	5.84	3.67	38.9	30.7	1.70104	4.87792	0.00598851	0.0368046
AT3G19180.1I5	Chr3	6634135	6634344	+	1.74	2.16	28.8	12.3	3.29	2.47	39.8	29.7	2.46196	5.05947	0.00011971	0.00164998
AT5G20980.1I6	Chr5	7126069	7126356	-	0.846	0.901	15.9	11.9	3.19	5.78	36.5	32.9	2.98708	4.56226	0.000533559	0.00565807
AT1G07420.1I2	Chr1	2278725	2278971	+	4.93	2.1	18.6	19	20	13.7	41.6	27.8	1.51242	5.04945	0.00642705	0.0391499
AT1G55530.1I1	Chr1	20730544	20730995	-	1.88	0.43	10.9	11.5	4.95	3.05	42.2	27.1	2.30899	4.36335	0.00719765	0.0419972
AT4G28820.1I2	Chr4	14231759	14232058	-	1.62	0.648	12.3	13.4	3.83	4.21	42.8	26.3	2.5292	4.5003	0.00154397	0.0131486
AT1G73940.1I1	Chr1	27798732	27799279	-	1.55	2.84	16.5	19.4	8.17	5.13	39.7	29.2	2.10455	4.92526	0.00119335	0.0106775
AT1G77320.1I6	Chr1	29058748	29059000	+	0.963	4.62	19.5	22.2	10.9	4.54	39	29.7	1.98391	5.12034	0.000430908	0.00477121
AT4G01290.1I7	Chr4	540030	540446	-	3.21	2.33	18.5	23.1	2.2	3.44	33.1	35.3	1.99129	5.1166	0.000430908	0.00477121
AT2G20190.1I11	Chr2	8715826	8716040	-	2.27	3.62	25	24.6	10.2	11.2	48.7	19.6	2.1575	5.31997	6.23929e-05	0.000956054
AT2G31650.1I21	Chr2	13455946	13456167	-	2.2	1.46	17.6	16.1	5.44	6.22	37.9	30.4	2.2655	4.83496	0.0005351	0.00565807
AT2G36850.1I12	Chr2	15465647	15466031	-	3.16	1.85	16.5	14.6	7.46	9.24	33.2	34.9	1.71577	4.79469	0.00700077	0.0412484
AT2G36930.1I3	Chr2	15510720	15510966	-	2.47	3.42	21.7	16.3	3.73	2.56	55.5	12.5	1.77602	5.029	0.00337812	0.0242166
AT2G35330.1I1	Chr2	14870880	14871157	+	0.877	0.933	8.05	11.2	18.2	9.71	25.5	42.2	2.41771	4.19267	0.00753808	0.0427528
AT1G71230.1I4	Chr1	26853751	26853992	+	1.01	0.804	16.2	18.3	4.75	3.33	44.5	23	3.24595	4.80127	3.39572e-05	0.000570546
AT2G44270.1I1	Chr2	18299752	18300057	-	2.79	1.06	16.1	20.1	5.45	7.13	44.9	22.6	2.29804	4.91806	0.00050831	0.00547094
AT3G22810.1I6	Chr3	8070985	8071344	+	1.01	0.54	14.9	11.9	1.91	2.71	33.4	34	3.0908	4.51552	0.000277181	0.00328438
AT4G16990.1I4	Chr4	9562349	9562674	+	2.24	3.18	17.8	21.1	0.529	1.06	40.2	27.2	1.92586	5.04089	0.00106512	0.00980115
AT4G18070.4I3	Chr4	10032336	10032594	+	4.71	4.76	33.3	27.8	8.88	5.1	46.6	20.8	1.78736	5.62737	5.87053e-05	0.000909388
AT2G48110.1I6	Chr2	19675269	19675436	+	0	1.93	10.7	11	7.55	7.2	38	29.3	2.5032	4.31491	0.00257694	0.0193863
AT2G03390.1I3	Chr2	1031715	1031864	-	1.63	1.73	17.2	25.2	0.384	2.31	35.4	31.7	2.71148	5.07999	4.22834e-05	0.000680741
AT3G62370.1I7	Chr3	23082683	23082934	+	1.45	1.29	18.6	18.3	7.53	8.9	32.9	33.9	2.79082	4.90567	3.85631e-05	0.000641219
AT4G02070.1I10	Chr4	909519	909863	+	1.41	2.82	15.2	14	6.49	8.82	28.4	38.4	1.86096	4.70427	0.00813047	0.0450201
AT3G10380.1I4	Chr3	3227101	3227333	-	0.523	3.62	18.3	17.6	6.42	9.38	39.2	27.5	2.18479	4.91786	0.00050831	0.00547094
AT5G45510.1I2	Chr5	18448756	18449020	+	0.92	3.43	17.7	15.5	2.82	1.08	41	25.7	2.00549	4.84101	0.00131883	0.0115638
AT4G18070.1I3	Chr4	10032336	10032597	+	5.12	4.95	32.9	28	8.78	5.04	46.1	20.6	1.6956	5.63471	0.000118787	0.0016396
AT5G17010.1I3	Chr5	5591041	5591329	-	2.53	4.94	22.8	19.9	16.9	16.1	31.6	35	1.60894	5.1938	0.00245915	0.0188875
AT4G11380.1I1	Chr4	6920695	6921161	+	0.521	1.66	15.1	9.04	7.62	4.91	35.8	30.7	2.49232	4.43269	0.00259961	0.0193863
AT5G25060.1I9	Chr5	8637281	8637676	-	1.23	1.31	13.3	14.2	11	6.52	33	33.5	2.47343	4.58109	0.00249406	0.019019
AT3G17440.1I2	Chr3	5971675	5971905	-	1.06	2.53	19.9	26.3	3.24	5.23	48.9	17.5	2.74349	5.18425	8.96472e-06	0.000176138
AT4G21530.1I13	Chr4	11454067	11454375	+	1.58	0	12.3	8.12	5.95	2.04	31.9	34.5	2.67906	4.23859	0.00442521	0.0287377
AT4G24920.1I1	Chr4	12820373	12820571	-	6.13	5.22	38.8	44.5	8.1	2.02	46.3	20	1.97558	6.01289	7.62456e-07	1.97486e-05
AT4G02020.1I8	Chr4	888642	888884	+	4.01	1.6	18.4	20.1	5.68	4.02	40.1	26.1	1.8629	5.03509	0.00106512	0.00980115
AT3G23580.1I1	Chr3	8460418	8460734	+	0.768	1.02	9.87	11.2	3.99	2.54	38.5	27.6	2.56205	4.27927	0.00442521	0.0287377
AT5G03450.1I4	Chr5	860885	861132	-	0.491	2.88	14	13.9	4.64	8.11	30.3	35.8	2.10888	4.62705	0.00592491	0.0366476
AT1G50370.1I3	Chr1	18659725	18659940	+	3.39	3.61	23.3	15.6	12.8	11.2	44	22	1.56706	5.08384	0.00432436	0.0285356
AT5G06970.1I7	Chr5	2164005	2164361	-	2.05	1.82	19.1	18.9	4.67	7.08	37	28.9	2.36029	4.97168	0.000312585	0.00361708
AT1G60420.1I1	Chr1	22262083	22262377	+	2.06	1.76	21.2	15.9	2.92	2.53	37.9	27.9	2.34395	4.94394	0.000312585	0.00361708
AT3G63250.1I1	Chr3	23371927	23372419	-	3.45	2.63	19	19.4	7.1	6.63	47.3	18.5	1.7465	5.04531	0.00337812	0.0242166
AT1G53780.3I1	Chr1	20077746	20078079	-	3.28	2.52	17.1	16.8	3.1	1.55	37.9	27.8	1.63434	4.90756	0.00598851	0.0368046
AT5G51180.1I8	Chr5	20799303	20799538	+	3.62	1.1	18	14.8	1.95	1.22	38.5	27.1	1.8748	4.84007	0.00455168	0.0293315
AT1G30470.1I7	Chr1	10781754	10782074	+	4.93	2.02	18.5	19.1	14	13.4	34.4	31.2	1.52852	5.04725	0.00642705	0.0391499
AT5G14320.1I1	Chr5	4618459	4618655	-	2.48	7.58	36.4	35.2	5.26	2.63	38.5	26.8	1.92938	5.81778	8.33073e-06	0.00016683
AT1G21630.2I4	Chr1	7584277	7584340	+	5.78	5.13	24.8	32.4	7.27	7.27	39.9	25.3	1.49198	5.58154	0.000738674	0.00740405
AT3G21350.2I3	Chr3	7517895	7517980	+	1.43	3.04	22.3	18.6	8.76	3.37	43.7	20.8	2.26603	5.06952	0.000182189	0.00235124
AT2G39260.1I14	Chr2	16393712	16393959	-	0	1.83	14.4	5.86	5.1	2.78	38.8	25.6	2.47586	4.24291	0.00497953	0.0316857
AT4G18070.3I3	Chr4	10032336	10032423	+	5.58	4.46	29.5	25.7	7.9	5.26	44	20.4	1.55884	5.52609	0.000870588	0.00838983
AT1G28320.1I5	Chr1	9923360	9923553	-	0	2.01	13.9	6.48	5.94	4.75	31.9	32.4	2.36024	4.25723	0.00442521	0.0287377
AT1G61850.1I17	Chr1	22861503	22861745	+	0	2.4	17	16	7.81	4.02	24.7	39.5	2.81002	4.77122	0.000192214	0.00243813
AT4G16660.1I2	Chr4	9377987	9378173	+	2.61	3.82	28.2	25.5	1.23	2.15	47	17.1	2.14833	5.4217	3.63647e-05	0.000608518
AT3G27260.1I10	Chr3	10071652	10071848	+	1.24	2.97	25.6	22.2	4.68	0.584	37.9	25.9	2.57238	5.23863	1.5377e-05	0.00028241
AT3G28455.1I1	Chr3	10670257	10670722	-	1.31	1.39	13.7	10.9	3.7	2.22	32.4	31.2	2.23205	4.47327	0.00661104	0.0397151
AT5G06120.1I6	Chr5	1846573	1846780	+	3.52	3.43	24.2	22.9	2.21	3.6	36.4	27.1	1.85103	5.28691	0.000349093	0.00396931
AT1G61260.1I1	Chr1	22594130	22594325	-	1.87	0.331	17.7	25.6	3.23	6.46	31	32.4	3.31458	5.073	2.43036e-06	5.5512e-05
AT5G12230.1I3	Chr5	3954612	3954845	-	2.08	1.39	23	24.6	3.44	4.42	36.5	26.9	2.83298	5.21584	5.30065e-06	0.000111912
AT3G57410.1I22	Chr3	21244377	21244623	-	0.987	2.63	17.7	14.2	3.73	4.19	33.1	30	2.20335	4.77514	0.000877981	0.00838983
AT3G42660.1I5	Chr3	14753702	14753911	+	2.32	2.47	22.4	23.6	3.84	5.48	27.8	35.3	2.3382	5.20902	6.57574e-05	0.0010025
AT3G59760.1I4	Chr3	22073919	22074180	-	2.33	1.49	15.4	15.6	6.15	4.17	40.4	22.6	2.08726	4.75185	0.00332711	0.0239311
AT1G06900.1I4	Chr1	2119358	2119665	-	2.37	1.47	11.3	19.9	6.53	7.65	37.4	25.4	2.08924	4.75924	0.00332711	0.0239311
AT5G16280.1I22	Chr5	5325263	5325476	-	3.42	5.16	24.6	24.7	10.2	12.9	34.6	28	1.61926	5.37332	0.00120518	0.0107559
AT2G48110.1I5	Chr2	19675133	19675211	+	0	1.66	10	10.1	9.55	4.4	36.8	25.7	2.59235	4.227	0.00442521	0.0287377
AT3G04490.1I9	Chr3	1203768	1203944	+	1.38	0.734	16.5	24.7	1.95	3.25	44.2	18.1	3.29721	5.0128	7.42873e-06	0.000150886
AT1G76660.1I1	Chr1	28770526	28771015	-	2.73	2.11	18	14.1	5.62	4.8	33.2	28.8	1.80905	4.82157	0.00455168	0.0293315
AT4G04830.1I1	Chr4	2446000	2446451	+	1.08	1	20	24.1	1.65	4.44	37.7	24.2	3.41618	5.09118	2.43036e-06	5.5512e-05
AT4G25450.1I4	Chr4	13012650	13012843	-	0.629	3.35	34.6	20.8	4.75	1.19	36	25.7	2.86199	5.40566	7.09003e-07	1.85739e-05
AT1G02180.1I1	Chr1	414218	414423	-	5.92	2.21	25	34.3	10.6	6.14	31.8	29.7	1.96023	5.56853	4.30457e-05	0.000690704
AT2G17790.1I13	Chr2	7737384	7737635	+	2.9	1.29	23.1	15.5	3.42	4.11	34.6	26.8	2.27288	4.99805	0.000191099	0.00243749
AT3G58790.1I3	Chr3	21743807	21744129	-	2.26	2.61	20.8	13.9	9.61	10.7	36.1	25.3	1.91173	4.9036	0.00187838	0.0155897
AT5G53360.1I1	Chr5	21648275	21648477	+	2.4	3.2	16.5	19.9	7.09	5.95	45	16.4	1.78517	4.97548	0.00256342	0.0193863
AT5G01990.1I4	Chr5	378529	378829	-	1.21	0.646	13.4	14	5.54	3.82	37.3	24	2.88687	4.55104	0.000910578	0.00858234
AT5G13070.1I1	Chr5	4147765	4148208	+	1.37	3.21	17.1	20.5	5.43	4.14	32.8	28.2	2.11189	4.98063	0.000752971	0.00749274
AT2G43680.2I1	Chr2	18108507	18108629	+	0.995	6.89	21.9	27	6.57	4.22	40.2	20.8	1.7269	5.34914	0.000628057	0.00643257
AT3G11910.1I15	Chr3	3765724	3766007	-	2.14	2.28	18.5	18.1	4.25	3.84	48.2	12.7	2.12271	4.9469	0.00119335	0.0106775
AT5G57280.1I7	Chr5	23205892	23206081	+	0	3.08	11.8	19.5	6.06	4.85	32.9	27.8	2.39648	4.73694	0.000546156	0.00572066
AT1G09530.1I5	Chr1	3078611	3078842	+	0.526	1.12	13	11.7	8.93	5.95	43.5	16.9	2.89644	4.43373	0.000855494	0.00827765
AT1G18640.2I4	Chr1	6417235	6417501	-	0	1.21	9.22	11.4	2.8	3.23	45.7	14.6	3.03433	4.23038	0.00131231	0.0115638
AT5G14550.2I6	Chr5	4692055	4692548	-	1.97	1.84	13.6	16.1	13.5	9.17	31.2	29.1	2.02972	4.70704	0.00522318	0.0328131
AT1G45231.2I11	Chr1	17148115	17148380	-	0.458	0.975	11.8	9.43	1.73	0.864	35	25.2	2.86047	4.27011	0.00442521	0.0287377
AT2G32240.1I2	Chr2	13689054	13689240	-	3.92	1.74	31.8	35	3.7	7.39	33.8	26.3	2.64036	5.66155	1.71643e-07	5.13196e-06
AT3G01310.1I9	Chr3	99578	99857	-	3.05	3.47	18	23.6	14.8	21.3	25.3	34.7	1.76298	5.14203	0.00191415	0.0158049
AT5G17020.1I15	Chr5	5598388	5598649	+	4.19	2.72	25.6	18.4	10.5	13.2	27.3	32.6	1.76162	5.21202	0.000824181	0.00805563
AT4G23850.1I14	Chr4	12404849	12405094	-	3.96	2.37	18.6	16.4	9.59	6.31	28.8	31.1	1.55739	4.95604	0.00763258	0.043111
AT5G59250.1I2	Chr5	23904343	23904533	+	0	0.34	8.8	5.19	1.51	0.904	41.3	18.6	3.91113	3.81264	0.00634779	0.0388144
AT1G29550.1I3	Chr1	10331617	10331897	+	0.867	0.231	12.3	6.34	3.68	6.54	27.6	32.3	3.01264	4.1255	0.00418104	0.0277702
AT1G02100.1I10	Chr1	392073	392261	+	5.81	7.91	23.7	33.2	13.1	3.65	40.4	19.5	1.1585	5.6284	0.00821896	0.0450201
AT1G69935.1I3	Chr1	26342192	26342423	-	3.15	5.04	23.2	21.9	6.94	5.45	38.1	21.7	1.55741	5.26917	0.00310754	0.0226479
AT2G41020.1I8	Chr2	17119580	17119837	+	0	1.76	13.9	8.45	4.46	4.46	31.7	28	2.6666	4.33663	0.00257694	0.0193863
AT5G53000.1I2	Chr5	21487217	21487507	-	0.837	2.01	13.8	10.4	5.53	5.13	32.8	26.9	2.13679	4.4629	0.00661104	0.0397151
AT1G14685.1I1	Chr1	5042558	5043076	+	5.39	6.11	27.3	25.9	25.4	20.8	34	25.6	1.3132	5.51545	0.00382333	0.0264502
AT1G14850.1I7	Chr1	5119476	5119782	-	1.98	1.69	18.9	14.4	8.42	8.98	31.5	28	2.24468	4.82251	0.0005351	0.00565807
AT1G79440.1I8	Chr1	29884960	29885340	-	1.28	1.87	19.1	19.9	13.3	12.8	37.2	22.2	2.68018	4.97974	6.96106e-05	0.00104145
AT1G15360.1I1	Chr1	5283689	5283986	+	5.31	5.88	51.8	39.9	4.24	1.54	31	28.2	2.13384	6.12421	3.29014e-08	1.10949e-06
AT1G55860.1I5	Chr1	20891816	20892023	-	1.76	2.5	24.8	22.6	7.2	3.32	32.1	26.8	2.54399	5.23019	1.5377e-05	0.00028241
AT4G31750.1I5	Chr4	15365533	15365895	-	1.34	0.893	11.1	10.5	9.02	8.07	35.1	23.8	2.30268	4.32415	0.00719765	0.0419972
AT1G24510.1I1	Chr1	8687690	8687902	-	5.73	4.27	29.4	27	11.6	9.72	40.4	18.4	1.59535	5.54875	0.000590711	0.00612831
AT2G33340.1I12	Chr2	14127614	14127843	-	1.59	2.82	20.4	22.7	8.76	4.5	31.9	26.8	2.35979	5.12622	0.000112237	0.00157631
AT1G67140.1I31	Chr1	25106995	25107222	-	3.21	1.99	20.1	26.7	7.07	7.06	29	29.6	2.24845	5.23841	6.57574e-05	0.0010025
AT4G13640.2I5	Chr4	7937287	7937482	-	1.87	0.331	15.4	12.8	9.4	7.93	31	27.5	2.70164	4.59471	0.000533559	0.00565807
AT4G04830.2I1	Chr4	2445970	2446451	+	1.77	2.02	20.2	24.6	1.55	4.17	35.5	22.8	2.62475	5.15399	1.50998e-05	0.000280374
AT5G45140.1I15	Chr5	18253622	18253954	-	1.1	2.92	15.4	13.5	3.45	6.9	27.4	30.8	1.91668	4.6864	0.00813047	0.0450201
AT2G36960.1I7	Chr2	15525107	15525314	+	0	1.25	7.54	12.1	7.2	4.98	32.7	25.4	2.92414	4.18419	0.00234994	0.0181282
AT3G16840.1I6	Chr3	5740267	5740457	-	1.28	1.02	15.2	11.8	1.81	0.603	45.1	13	2.58076	4.55275	0.000910578	0.00858234
AT5G16270.1I13	Chr5	5321588	5321808	+	2.21	4.99	22.3	27.8	4.17	6.77	28.6	29.5	1.88977	5.36054	0.00020034	0.00252457
AT5G14610.1I5	Chr5	4712726	4712806	+	0	0	8.36	16.4	2.86	3.58	29.2	28.8	6.27357	4.36549	4.00571e-05	0.000659231
AT1G23260.1I4	Chr1	8257265	8257450	-	1.97	5.24	26.5	36.6	4.03	0.619	37.9	20.1	2.21873	5.62254	4.93715e-06	0.000104812
AT5G11850.1I5	Chr5	3818323	3818547	-	2.17	2.89	27.4	26.7	10.7	8.95	32.6	25.3	2.4943	5.40099	3.44215e-06	7.52352e-05
AT5G14660.1I4	Chr5	4727488	4727758	-	3.15	1.44	16.9	12.7	6.79	3.6	26.6	31.3	1.76706	4.73049	0.00522318	0.0328131
AT3G08950.1I6	Chr3	2728948	2729180	+	1.05	0.836	9.61	9.64	1.23	2.47	33.5	24.4	2.36353	4.19644	0.00753808	0.0427528
AT5G13500.1I8	Chr5	4340423	4340764	+	2.49	2.08	21.9	20.6	9.58	5.54	37	20.9	2.29024	5.11475	0.000112237	0.00157631
AT1G70590.1I3	Chr1	26619805	26619979	+	0.698	0	19.2	15.5	0.988	1.32	33.4	24.4	4.4415	4.77111	1.62445e-06	3.85682e-05
AT1G04990.1I3	Chr1	1420565	1420824	-	1.87	2.25	21.9	11.7	10.2	4.64	31.7	25.8	2.09785	4.84638	0.00131883	0.0115638
AT5G63420.1I8	Chr5	25402932	25403136	+	1.19	1.27	12.6	12.9	2.81	1.68	36.7	20.5	2.40896	4.49999	0.00407752	0.0277702
AT1G08220.1I3	Chr1	2582559	2582796	-	1.02	1.64	16.5	15	7.73	6.52	37.4	19.7	2.60484	4.72942	0.000546156	0.00572066
AT3G24350.1I3	Chr3	8838730	8838926	+	5.57	2.31	26.7	25.2	13.7	6.13	27.5	29.5	1.81315	5.41431	0.000271511	0.00325805
AT1G13195.1I3	Chr1	4502317	4502513	-	1.86	0.989	21	19.5	0.585	1.17	37.6	19.3	2.87105	5.0138	4.12633e-05	0.00066992
AT3G19960.1I18	Chr3	6954659	6954886	+	0.535	0.854	14.2	16.8	1.51	4.04	24.8	32	3.43979	4.66749	4.92382e-05	0.000779672
AT3G04780.1I2	Chr3	1312439	1312709	-	1.35	3.11	14	15.1	7.85	11.7	32.1	24.7	1.78265	4.70879	0.00813047	0.0450201
AT5G11240.1I2	Chr5	3583039	3583337	+	3.26	0.434	18.7	18.3	3.84	2.88	33.9	22.8	2.38632	4.93726	0.000312585	0.00361708
AT1G80000.1I5	Chr1	30095209	30095431	+	0.547	0.582	8.03	12.2	3.61	3.35	29.9	26.3	3.0941	4.20742	0.00131231	0.0115638
AT3G45620.2I1	Chr3	16746035	16746235	+	0	1.29	8.91	7.9	2.86	2.86	34.7	21.5	2.66368	4.0377	0.00738544	0.0425896
AT5G54290.1I6	Chr5	22052618	22052845	+	0	0.854	11.8	12.2	6.31	3.03	27.4	28.6	3.67854	4.36965	0.000221266	0.00273634
AT5G11910.1I1	Chr5	3837880	3838130	-	0	1.29	8.47	16.1	6.19	1.83	31.4	24.6	3.20261	4.41316	0.000855494	0.00827765
AT2G34090.1I6	Chr2	14397532	14397759	-	3.74	2.56	17.2	19.1	2.78	3.03	28.2	27.8	1.6162	4.9927	0.00509802	0.0323115
AT4G13640.1I5	Chr4	7937278	7937482	-	2.38	0.634	15.3	12.6	9.27	7.58	29.6	26.3	2.26194	4.61387	0.00151382	0.0129895
AT1G67350.1I2	Chr1	25236133	25236603	+	1.55	2.2	16.6	12.9	9.14	3.53	30.8	25.1	2.04196	4.69797	0.00231585	0.0180753
AT1G71350.1I5	Chr1	26889390	26889669	-	0.435	0.463	8.79	7.78	1.44	1.64	30.9	24.8	3.09231	4.00233	0.00738544	0.0425896
AT1G07980.1I2	Chr1	2473726	2473962	-	1.03	1.64	15.6	17.3	8.01	2.91	25.9	29.8	2.66187	4.77687	0.000324943	0.00371322
AT1G27595.1I3	Chr1	9597932	9598187	+	1.9	2.53	16.2	14.4	10.1	12.6	32.2	23.4	1.86375	4.75892	0.00522318	0.0328131
AT3G57650.1I6	Chr3	21351309	21351468	+	0.763	0.813	23.1	11.6	3.6	0.36	38.8	16.7	3.43803	4.80002	3.98703e-05	0.000658841
AT3G54860.1I2	Chr3	20329384	20329663	-	0	0.695	13.6	14.4	2.46	1.85	33.5	21.6	4.14014	4.52913	3.58851e-05	0.000601533
AT1G61150.1I6	Chr1	22543994	22544233	+	0	1.35	11.7	15.1	5.27	2.87	33.1	22	3.2685	4.50756	0.000277181	0.00328438
AT1G80930.1I6	Chr1	30406128	30406354	-	1.07	1.72	17.7	16.9	6.59	7.6	28.9	26.1	2.67428	4.83589	0.000113086	0.00158206
AT3G09000.1I4	Chr3	2747864	2748062	+	3.68	0.653	12.9	16.6	6.65	2.02	28.4	26.5	1.8422	4.71823	0.00522318	0.0328131
AT2G33120.1I3	Chr2	14044124	14044315	-	0	1.02	16.9	8.27	4.8	1.8	29.1	25.7	3.53069	4.42715	0.000121125	0.00166471
AT4G32050.1I3	Chr4	15497377	15497555	+	2.73	0.363	21.9	24.8	1.29	0	31.3	23.5	2.96311	5.18431	2.82944e-06	6.37204e-05
AT4G11740.1I10	Chr4	7074882	7075148	+	5.93	0.972	18.9	20.3	11.4	5.6	29.9	24.9	1.59789	5.08923	0.00432436	0.0285356
AT5G22770.1I25	Chr5	7580170	7580329	-	3.05	1.63	16.8	20.7	0.721	0	27.5	27.1	2.07806	4.98064	0.000752971	0.00749274
AT5G47010.1I1	Chr5	19072546	19072736	+	3.83	2.38	19.4	15.6	0.904	1.21	38.1	16.5	1.58425	4.95252	0.00763258	0.043111
AT1G15240.2I12	Chr1	5247901	5248074	+	0.702	2.24	18	9.51	2.32	0.662	23.2	31.4	2.2748	4.59664	0.00249406	0.019019
AT4G22830.1I1	Chr4	11990735	11991005	-	1.8	1.91	19.4	19	4.67	1.27	23.9	30.6	2.43349	4.9786	0.000191099	0.00243749
AT1G78915.2I6	Chr1	29669802	29669928	-	0	1.54	22.1	14.6	7.73	10.9	37.5	16.9	3.54807	4.86262	1.09301e-05	0.000210249
AT2G16405.1I5	Chr2	7107544	7107782	-	1.02	0.815	22	17.1	2.41	1.92	38.7	15.6	3.40979	4.94433	6.16581e-06	0.000126976
AT5G18570.1I1	Chr5	6173149	6173717	-	0.214	0	10.8	8.22	2.82	2.12	30.1	24.1	4.7497	4.09902	0.000518821	0.00555611
AT5G42220.1I1	Chr5	16872495	16872956	+	2.63	3.08	20.1	19.7	5.84	5.84	34	20.2	1.88569	5.07333	0.000679622	0.00691655
AT4G25890.1I1	Chr4	13159789	13160195	-	2.39	4.46	15.9	21.4	20.6	14.9	26.7	27.5	1.53746	5.03623	0.00642705	0.0391499
AT5G13950.1I8	Chr5	4498242	4498533	-	2.09	2.66	15.3	16.3	10	6.69	37.4	16.6	1.81275	4.80251	0.00700077	0.0412484
AT5G42860.1I2	Chr5	17183690	17184163	-	1.54	0.956	17.4	13.4	1.21	1.33	30.1	23.8	2.6587	4.69955	0.000546156	0.00572066
AT1G16970.1I4	Chr1	5804773	5805034	-	0	1.49	15.4	13.1	3.29	3.07	27.1	26.7	3.22955	4.57917	0.000156534	0.00206584
AT5G04480.1I2	Chr5	1276101	1276294	-	3.77	3.68	23.1	16.4	4.45	2.08	31.6	22	1.50121	5.11167	0.00791648	0.0444797
AT5G54500.1I1	Chr5	22124697	22125051	+	5.49	5.29	21.4	29.4	9.39	3.56	33.8	19.8	1.33884	5.45218	0.00459874	0.0295653
AT2G44530.1I3	Chr2	18384615	18384884	+	1.81	2.64	16.2	13.9	5.11	5.96	31.6	21.9	1.83398	4.74274	0.00522318	0.0328131
AT2G34690.1I1	Chr2	14630617	14630837	+	0.552	0.881	13.7	12.3	6.77	6.77	31.6	21.5	3.14889	4.47867	0.000488312	0.00530912
AT5G40670.1I2	Chr5	16286311	16286589	+	0.873	1.63	11.6	11.1	8.24	6.59	33.8	19.3	2.22004	4.38493	0.00719765	0.0419972
AT2G39280.1I6	Chr2	16404492	16404690	-	0.613	0.979	12.4	15	1.74	0.867	33.9	19.1	3.08767	4.54078	0.000277181	0.00328438
AT5G04360.1I25	Chr5	1227656	1227871	+	0.565	1.8	17.1	12.9	3.73	1.6	25.3	27.7	2.69366	4.66666	0.000912299	0.00858234
AT5G63260.1I5	Chr5	25364105	25364288	+	1.33	0.706	10.4	12.9	1.25	3.13	27.8	25.2	2.53352	4.39069	0.0043437	0.0285356
AT2G25730.1I31	Chr2	10956917	10957119	-	0	0.32	30.9	30	5.1	5.67	34.1	18.7	6.06484	5.44444	2.02593e-11	1.08359e-09
AT4G26240.1I5	Chr4	13287265	13287466	-	0	1.61	8.32	11.1	3.99	0.854	34.3	18.5	2.58334	4.19118	0.00753808	0.0427528
AT1G45160.1I1	Chr1	17089791	17090072	-	0.864	0.92	11.1	10.3	6.52	5.91	37.1	15.5	2.58708	4.29442	0.00257694	0.0193863
AT5G22450.1I16	Chr5	7437600	7437793	-	1.26	2.34	17.9	18.4	2.97	3.86	32.6	19.9	2.39448	4.91354	0.00050831	0.00547094
AT1G78570.1I1	Chr1	29549862	29550100	+	12.8	13	48.2	51.4	8.66	4.81	29.9	22.6	1.06019	6.39101	0.000485222	0.0053085
AT1G27320.1I2	Chr1	9488850	9489051	+	3.02	6.43	21.1	25.5	12.5	10.8	25.6	26.7	1.40188	5.33272	0.00463358	0.02973
AT5G36940.1I1	Chr5	14590454	14590713	+	1.41	2.5	20.2	8.13	1.33	0.663	33.5	18.7	1.92666	4.66222	0.0046402	0.0297526
AT2G37520.1I10	Chr2	15746973	15747172	-	0	2.27	15.1	21.2	4.89	4.03	37.3	14.8	3.02096	4.8729	6.61954e-05	0.00100281
AT1G80410.1I8	Chr1	30231906	30232108	-	2.4	3.52	18.2	18.2	1.99	1.13	27.9	24	1.70737	4.98469	0.00509802	0.0323115
AT3G54750.1I10	Chr3	20265941	20266153	-	2.86	2.13	13.1	19.6	5.94	3.24	29.4	22.3	1.79299	4.84545	0.00455168	0.0293315
AT3G02300.1I1	Chr3	461305	461536	+	0	1.12	6.27	10.5	3.47	2.48	30.6	21	2.83816	4.02604	0.00738544	0.0425896
AT3G51630.1I5	Chr3	19151086	19151328	+	1	0.534	8.29	10.9	13.3	6.15	28.2	23.4	2.62918	4.17589	0.00753808	0.0427528
AT3G22180.1I8	Chr3	7829196	7829476	+	1.3	1.38	15.5	9.87	5.73	5.32	20.7	30.8	2.28602	4.5036	0.00407752	0.0277702
AT5G42900.1I1	Chr5	17199250	17199604	-	0	0.183	34.3	34.8	33.3	23.1	35	16.3	6.7128	5.60333	4.45572e-13	2.76758e-11
AT2G06005.1I7	Chr2	2334623	2334882	+	0.469	0.499	8.6	10.9	3.54	1.33	27.5	23.7	3.23193	4.16296	0.00234994	0.0181282
AT2G25730.1I13	Chr2	10965069	10965420	-	1.38	1.1	18.7	13.7	17.3	11.4	25.8	25.4	2.73968	4.75384	0.000324943	0.00371322
AT1G58230.1I4	Chr1	21567551	21567916	+	0.998	3.01	18.3	14.4	8.79	9.72	29	22.2	2.09717	4.81409	0.00210255	0.0169112
AT2G30880.1I6	Chr2	13144452	13144713	-	0	0.248	8.54	7.81	8.12	3.95	24.5	26.5	4.41476	3.95218	0.00183111	0.015303
AT3G11210.1I1	Chr3	3512550	3512788	-	4.08	0.815	15	19.4	5.05	4.57	34.2	16.6	1.89219	4.89524	0.00293527	0.0215145
AT3G16270.1I2	Chr3	5513908	5514190	+	1.72	2.29	17.4	16.8	4.47	5.89	30.4	20.3	2.16057	4.86175	0.00131883	0.0115638
AT1G21170.1I13	Chr1	7416925	7417309	+	0.632	1.51	11	14	3.28	5.67	24.8	25.8	2.56624	4.46679	0.00259961	0.0193863
AT4G22860.1I3	Chr4	11998502	11998735	+	1.56	0	31.6	26.3	4.43	4.18	28.5	21.8	4.1845	5.40733	8.44257e-10	3.60731e-08
AT2G26830.1I3	Chr2	11444484	11444765	+	0.864	1.61	13.5	11	5.5	8.15	31.3	18.9	2.34434	4.45989	0.00259961	0.0193863
AT5G04480.1I11	Chr5	1272680	1272913	-	5.73	4.44	23	26.8	6.39	6.39	24.4	25.8	1.39299	5.4184	0.00386632	0.026669
AT2G36580.1I1	Chr2	15339322	15339501	+	0.678	0.722	11.2	7.72	6.4	2.56	37.5	12.5	2.72683	4.15546	0.00753808	0.0427528
AT2G46900.1I1	Chr2	19269837	19270074	+	0	0.545	19.3	14.4	5.08	0.966	30.1	19.7	4.67742	4.73227	3.03277e-06	6.78234e-05
AT1G42430.1I2	Chr1	15891954	15892256	+	0.804	1.07	13.3	11.5	4.36	7.2	22.4	27.4	2.73207	4.44744	0.00259961	0.0193863
AT5G18280.1I5	Chr5	6052291	6052572	-	1.73	2.76	21.8	16.2	5.1	3.87	29	20.8	2.15459	4.98951	0.000752971	0.00749274
AT5G05520.1I2	Chr5	1634136	1634407	+	0.448	1.91	12.7	11.4	4.65	4.23	21.6	28.1	2.38548	4.43844	0.00259961	0.0193863
AT4G19600.1I5	Chr4	10674907	10675142	+	2.07	2.48	18.5	12.3	11.7	10.2	31.1	18.6	1.83594	4.76961	0.00700077	0.0412484
AT1G08010.2I1	Chr1	2487416	2487817	-	4.84	1.61	19.2	22.3	2.86	5.28	27.5	22.1	1.7747	5.13766	0.000940776	0.00879352
AT5G62940.1I1	Chr5	25258254	25258456	-	0	0	8.27	6.19	1.13	0	37.6	11.7	5.51085	3.82101	0.000976587	0.00905363
AT3G57300.1I1	Chr3	21199672	21199875	+	1.2	1.59	19.2	20.7	6.49	5.08	26	23.3	2.87811	4.99517	4.12633e-05	0.00066992
AT1G34340.1I7	Chr1	12532360	12532575	+	2.26	3.31	16.6	19	5.6	2.13	28.4	20.9	1.76091	4.95133	0.00393346	0.027011
AT3G23690.1I1	Chr3	8530071	8530235	-	2.22	1.97	21.1	15.2	1.05	0	44.2	5.04	2.18501	4.93121	0.00050831	0.00547094
AT3G20810.1I2	Chr3	7276671	7277077	+	0	0	18.7	24.6	24.3	18.6	26.2	23	7.07192	5.01236	2.09598e-09	8.47859e-08
AT4G12750.1I3	Chr4	7503046	7503312	-	0.913	0.486	13.4	17.3	7.11	5.17	28.6	20.6	3.41671	4.6571	4.92382e-05	0.000779672
AT4G09340.1I1	Chr4	5927045	5927268	-	1.63	2.03	13.5	13.3	3.85	7.7	25.5	23.6	1.93852	4.59696	0.00592491	0.0366476
AT1G19970.1I2	Chr1	6931860	6932068	-	1.17	4.04	31.6	27.2	1.38	1.93	43.7	5.39	2.57305	5.50154	2.09688e-06	4.84698e-05
AT3G59410.1I19	Chr3	21956989	21957201	+	0	1.52	14.7	10.2	4.32	4.05	23.4	25.6	3.01133	4.43683	0.000855494	0.00827765
AT3G60390.1I3	Chr3	22321098	22321490	-	2.79	0.989	13.9	15.1	7.01	2.92	33	16	2.00695	4.68141	0.00371938	0.0262048
AT5G18400.1I3	Chr5	6094181	6094424	-	1.5	4.26	21.1	16.2	2.83	4.01	29.8	19.2	1.78068	5.00574	0.0016582	0.013967
AT4G04910.1I19	Chr4	2490010	2490231	-	0	1.75	12.6	12.5	7	10.4	24.1	24.8	2.83923	4.45474	0.000855494	0.00827765
AT5G13640.1I5	Chr5	4396515	4396729	+	0.567	0.906	10.9	9.84	3.21	1.07	26.3	22.6	2.79186	4.24879	0.00442521	0.0287377
AT3G14980.1I7	Chr3	5040667	5040869	-	0	0.64	11.6	15.6	8.79	7.09	28.7	20.2	4.19294	4.49512	6.60471e-05	0.00100281
AT1G20720.1I14	Chr1	7189512	7189854	-	1.77	1.51	15.6	14	3.85	7.2	23.5	25.4	2.23076	4.68497	0.00231585	0.0180753
AT3G09970.1I2	Chr3	3064729	3064907	+	4.77	3.27	20	19.2	8.37	8.04	24.9	23.9	1.38279	5.11928	0.00791648	0.0444797
AT3G23280.1I7	Chr3	8323015	8323098	+	1.46	1.56	14.8	12.7	4.83	4.14	27.4	21.3	2.23863	4.59919	0.00249406	0.019019
AT1G79440.1I11	Chr1	29884270	29884531	-	2.79	1.24	16.7	14.4	27.9	26.5	23.6	25.1	2.01796	4.76226	0.00332711	0.0239311
AT1G79650.1I2	Chr1	29974431	29974650	-	0	1.18	11.7	6.61	13.9	11.5	30.3	18.3	2.8973	4.11254	0.00418104	0.0277702
AT3G02530.1I9	Chr3	529974	530246	-	1.34	0.713	6.55	15.7	5.27	4.63	29.9	18.7	2.45688	4.34528	0.00728741	0.0424823
AT3G20550.1I5	Chr3	7176067	7176418	-	1.04	1.29	14.6	19.5	9.14	5.06	27.5	21	2.89663	4.80505	0.000192214	0.00243813
AT4G24190.1I7	Chr4	12554215	12554432	-	4.48	4.77	28.8	21.2	17.4	6.07	21.8	26.7	1.53309	5.40302	0.00220944	0.0175724
AT1G61250.1I1	Chr1	22586095	22586466	+	0	0.523	9.61	8.51	6.49	6.02	31.3	17	3.83875	4.06738	0.000976598	0.00905363
AT2G07340.1I2	Chr2	3045831	3046041	+	3.47	1.85	27.1	22.2	5.46	4.91	35.3	12.9	2.29118	5.30005	2.52247e-05	0.000438912
AT5G27540.1I6	Chr5	9724574	9724798	+	0.542	2.31	13.4	12.9	5.63	3.32	34.7	13.4	2.25294	4.54703	0.00407752	0.0277702
AT1G80300.1I1	Chr1	30192743	30192945	+	3	1.92	17.1	17.6	7.37	8.5	27.9	20.2	1.8975	4.90512	0.00187838	0.0155897
AT3G21350.1I3	Chr3	7517895	7518182	+	1.27	2.7	17.5	15.6	6.19	2.39	33.6	14.4	2.12771	4.82572	0.00210255	0.0169112
AT1G21650.1I24	Chr1	7594229	7594565	-	0.361	0.385	11.6	8.03	1.19	0.17	25.5	22	3.55268	4.15829	0.00234994	0.0181282
AT1G71220.1I30	Chr1	26849939	26850203	+	1.84	0.49	21.1	11	6.94	4.77	23.1	24.4	2.81027	4.73862	0.000324943	0.00371322
AT1G51710.1I14	Chr1	19176230	19176413	-	1.99	1.41	21.3	14	5.32	3.13	28.5	19	2.43306	4.87695	0.000324095	0.00371322
AT2G02100.1I1	Chr2	528461	528715	+	8.12	6.87	29.8	29.8	24.6	9.92	33.9	13.5	1.09884	5.69946	0.00679467	0.0406687
AT5G49900.1I1	Chr5	20302025	20302284	-	0.937	0.998	20.2	7.87	2.21	1.11	28.2	19.1	2.86637	4.57975	0.00070472	0.00712678
AT1G78915.1I6	Chr1	29669696	29669928	-	0.523	1.95	20.7	13.9	6.91	9.62	32.5	14.8	2.83736	4.82578	0.000113086	0.00158206
AT3G49260.1I3	Chr3	18264211	18264557	+	0	2.24	9.98	12.9	2.98	3.31	21.1	26.1	2.38036	4.38132	0.0043437	0.0285356
AT4G16180.2I5	Chr4	9168114	9168565	-	0	1	13.3	6.13	5.08	2.92	28	19.1	3.18702	4.16104	0.00234994	0.0181282
AT1G17420.1I2	Chr1	5978294	5978497	+	0.598	0.637	9.33	10	13.3	11	20.1	27	2.91682	4.16788	0.00753808	0.0427528
AT4G01860.1I8	Chr4	805772	806004	-	0.523	1.95	11.5	11.1	6.91	6.91	17.5	29.5	2.23001	4.37927	0.00719765	0.0419972
AT3G18060.1I3	Chr3	6184960	6185239	+	1.74	1.39	12.4	12.5	2.87	2.26	31.3	15.7	2.04828	4.50281	0.00661104	0.0397151
AT5G48960.1I1	Chr5	19850009	19850218	+	1.16	1.24	11.7	13.2	1.64	3.29	23.8	22.9	2.40826	4.47327	0.00259961	0.0193863
AT1G50030.1I1	Chr1	18539232	18539454	-	0.547	1.46	8.53	13.9	7.23	6.96	31.3	15.2	2.49843	4.35125	0.00719765	0.0419972
AT2G42260.1I1	Chr2	17603297	17603507	-	1.73	1.54	15.4	14.1	3.27	4.09	28.8	17.7	2.23011	4.68108	0.00231585	0.0180753
AT4G33650.1I9	Chr4	16163735	16164034	+	2.44	1.95	14.2	16.7	8.81	8.42	25	21.3	1.89026	4.76761	0.00332711	0.0239311
AT2G28070.1I9	Chr2	11958966	11959332	+	2.32	0.706	14	10.4	9.08	7.82	24.4	21.8	2.06551	4.47842	0.00661104	0.0397151
AT5G13300.1I15	Chr5	4257167	4257393	-	3.22	1.14	19.7	10.2	6.84	2.03	27.3	18.8	1.85281	4.73288	0.00522318	0.0328131
AT1G75150.1I5	Chr1	28206487	28206742	-	0	0.76	10.9	19.9	4.94	3.82	27.7	18.3	4.17228	4.63756	1.04915e-05	0.000202622
AT5G66030.1I8	Chr5	26407723	26408048	-	1.87	1.19	14.4	10.7	7.23	10	25.1	20.9	2.09055	4.508	0.00661104	0.0397151
AT1G08010.1I1	Chr1	2487416	2487857	-	4.4	1.61	17.7	20.7	2.6	4.93	25.4	20.5	1.76273	5.04338	0.00337812	0.0242166
AT3G19050.1I2	Chr3	6578632	6578814	+	0.667	0	29.4	28.2	3.46	1.89	28.6	17.2	5.21942	5.38157	1.34637e-10	6.51366e-09
AT1G55325.1I6	Chr1	20638595	20638841	+	4.44	0.525	14	23.5	4.66	2.79	28.5	17.3	1.99578	4.98881	0.000752971	0.00749274
AT1G10130.1I9	Chr1	3313845	3314105	+	0.934	1.74	9.43	14.7	5.29	4.84	19.6	26.1	2.21769	4.45286	0.00661104	0.0397151
AT5G57110.1I25	Chr5	23111802	23112018	-	2.81	0.898	17.5	12.8	11.9	13.5	28.5	17.2	2.09567	4.72424	0.00231585	0.0180753
AT2G35050.1I4	Chr2	14773298	14773622	+	0	1.6	14.1	9.34	5.83	5.65	20.1	25.5	2.8588	4.37781	0.00148971	0.0128687
AT2G06040.1I3	Chr2	2352830	2353121	-	3.75	1.11	13.8	19.4	10.6	9.25	26.3	19.3	1.85144	4.85708	0.00293527	0.0215145
AT2G13440.1I3	Chr2	5597491	5597721	-	0.528	0	15.5	8.01	0.996	0.996	26.8	18.7	4.19833	4.33336	0.000402473	0.00451609
AT2G35720.1I8	Chr2	15018847	15019134	+	0	0.45	6.21	8.02	3.19	1.6	24.6	20.8	3.65621	3.83508	0.00634779	0.0388144
AT5G08650.1I8	Chr5	2810677	2810938	-	0.93	1.98	14.9	11.3	3.95	2.63	27.1	18.3	2.22013	4.5454	0.00407752	0.0277702
AT1G57680.1I1	Chr1	21364117	21364496	-	4.48	3.75	20.9	21	2.87	2.57	35.5	9.81	1.44514	5.19283	0.00660937	0.0397151
AT2G43210.1I4	Chr2	17961492	17961667	+	5.55	1.48	15.9	21.4	3.93	4.58	30.1	15.2	1.50096	5.0412	0.00642705	0.0391499
AT4G00650.1I1	Chr4	269965	270357	+	0.619	1.32	15.6	10.2	3.65	4.97	22.1	23	2.74334	4.49108	0.00154397	0.0131486
AT5G58440.1I2	Chr5	23624996	23625252	-	3.32	3.28	27	23.6	3.58	0.447	25.5	19.6	2.02642	5.35831	9.12576e-05	0.00132118
AT1G52930.1I2	Chr1	19711710	19712043	+	0	1.16	9.37	6.92	12	9.8	27.7	17.4	2.75321	4.00132	0.00738544	0.0425896
AT4G00550.1I2	Chr4	239562	239731	-	2.15	0	10.5	14.8	1.36	2.71	22.3	22.4	2.57826	4.47938	0.00154397	0.0131486
AT2G41220.1I1	Chr2	17178216	17178407	+	0	0.677	8.75	10.3	9.9	5.4	24.8	19.8	3.62238	4.12491	0.00234994	0.0181282
AT5G14240.1I3	Chr5	4596396	4596587	-	2.54	2.03	17.5	19.6	4.2	3.6	30.7	13.9	2.09578	4.9659	0.000752971	0.00749274
AT1G24095.1I1	Chr1	8523607	8524033	+	0	0.152	10.5	15.6	2.96	2.82	28.7	15.8	5.44961	4.42974	2.09825e-05	0.000375132
AT5G61150.1I6	Chr5	24604997	24605196	-	0	0	7.84	5.62	3.45	2.88	21.4	23.1	5.40981	3.75531	0.00195317	0.0160994
AT4G17140.1I45	Chr4	9621331	9621721	-	0	1.66	11.7	12	13.8	14.1	19.8	24.7	2.82656	4.39172	0.00148971	0.0128687
AT1G65260.1I9	Chr1	24239690	24239923	+	2.61	2.77	14.3	18.6	2.95	1.97	32.6	11.7	1.6967	4.86396	0.00904171	0.0490832
AT4G21580.1I2	Chr4	11476610	11476800	+	3.19	0	18.8	9.35	4.52	5.12	28.7	15.5	2.19721	4.62958	0.00163011	0.013815
AT5G53486.4I2	Chr5	21722014	21722228	+	0.567	0.906	12.5	7.38	1.87	2.41	20.4	23.7	2.73173	4.20713	0.00753808	0.0427528
AT2G31740.1I9	Chr2	13492669	13492889	-	1.1	0.294	16.2	18.8	1.56	1.56	35.9	8.05	3.60856	4.80386	8.4314e-06	0.000167887
AT5G08010.1I2	Chr5	2570611	2570833	+	0.547	1.75	13.6	10.7	6.19	4.38	25.3	18.6	2.43241	4.44425	0.00259961	0.0193863
AT3G09470.1I6	Chr3	2912660	2912960	-	1.21	0.215	12.3	9.43	1.91	2.48	20.4	23.4	2.90075	4.29307	0.00257694	0.0193863
AT3G14290.1I4	Chr3	4764865	4765156	+	3.34	1.78	14.9	19.4	4.53	4.13	28.8	14.8	1.82539	4.89905	0.00293527	0.0215145
AT1G04870.1I3	Chr1	1374438	1374741	-	0	1.92	9.19	10.9	10.6	6.05	22.5	20.8	2.40055	4.23908	0.00753808	0.0427528
AT2G18230.1I4	Chr2	7932914	7933135	-	2.2	2.05	19.2	23.5	1.56	2.59	20	23.2	2.39767	5.11159	0.000112237	0.00157631
AT1G54180.1I3	Chr1	20228516	20228799	+	3	1.6	15	13.5	6.48	4.45	21.2	21.9	1.71	4.69274	0.00813047	0.0450201
AT1G55730.1I7	Chr1	20832414	20832681	-	0.455	0.242	12.5	11.3	3.65	3	23.8	19.2	3.90528	4.35389	0.000221266	0.00273634
AT3G05420.1I9	Chr3	1564439	1564695	+	0	1.26	6.09	11.1	3.58	2.68	23.2	19.8	2.72516	4.05691	0.00738544	0.0425896
AT1G08760.1I2	Chr1	2807058	2807310	+	0.963	1.03	13.3	8.88	5.23	1.82	23	19.9	2.49178	4.33947	0.00719765	0.0419972
AT4G39690.1I6	Chr4	18419886	18420111	+	2.16	2.01	12.9	19.3	2.8	1.78	35.1	7.61	2.02035	4.80315	0.00210255	0.0169112
AT1G15910.1I6	Chr1	5468286	5468492	+	1.18	3.45	26	27.5	2.78	3.33	21.5	20.9	2.60194	5.37869	5.69906e-06	0.000118738
AT4G03635.1I1	Chr4	1612082	1612393	+	0	1.66	8.6	12.7	6.26	2.58	24.1	18.2	2.67472	4.28402	0.00442521	0.0287377
AT1G17380.1I1	Chr1	5956588	5956892	-	2.8	2.13	20.2	26	7.16	4.14	24.8	17.5	2.3043	5.21734	6.57574e-05	0.0010025
AT1G63490.1I16	Chr1	23547171	23547411	-	1.52	0	17.2	8.5	5.73	7.63	27.7	14.5	3.05637	4.46997	0.000488312	0.00530912
AT5G56290.1I8	Chr5	22790134	22790503	+	0	1.93	9.06	10.7	6.05	3.57	21.6	20.6	2.37017	4.22361	0.00753808	0.0427528
AT1G52730.1I6	Chr1	19644511	19644736	+	0	0.287	11.4	12.3	5.86	1.53	22.9	19.2	4.81461	4.33106	7.62987e-05	0.00112147
AT4G26510.1I5	Chr4	13385656	13385861	+	4.74	7.57	22.8	32.7	14	3.91	21.3	20.7	1.27713	5.57588	0.00448839	0.0291088
AT5G22030.1I13	Chr5	7290749	7290954	-	0	0.315	8.7	8.02	3.07	2.79	26.3	15.5	4.23465	3.97758	0.00183111	0.015303
AT5G65290.1I3	Chr5	26091067	26091295	+	3.19	1.42	20	19.9	8.04	6.78	20.2	21.5	2.18777	5.04609	0.000294112	0.00344053
AT1G08450.1I2	Chr1	2670800	2671288	-	0.249	2.25	13.5	13.6	3.17	3.99	22.1	19.5	2.47449	4.56427	0.00249406	0.019019
AT1G77140.1I8	Chr1	28986212	28986428	+	1.12	3.89	19.1	20.1	1.59	0.795	23	18.6	2.04663	5.03784	0.000472038	0.00517897
AT2G41520.1I3	Chr2	17319761	17320056	+	0	2.19	16.6	13.6	3.11	5.82	30.4	11.2	2.8061	4.66755	0.000310773	0.00361268
AT1G67325.1I3	Chr1	25211362	25211763	-	0.605	0.645	11.7	8.04	5.43	5.85	21.5	20	2.93134	4.18918	0.00753808	0.0427528
AT3G29320.1I5	Chr3	11254380	11254633	+	2.4	2.04	15	13.8	14.5	10.9	25.1	16.3	1.7741	4.69764	0.00813047	0.0450201
AT5G20490.1I25	Chr5	6929982	6930183	-	0.604	2.25	20	23.6	6.55	7.69	28	13.2	2.97426	5.09848	8.36604e-06	0.00016683
AT4G33980.1I3	Chr4	16283279	16283653	-	0.649	0	11.9	14.2	16.1	17.9	23.5	17.5	4.11827	4.45053	0.000121125	0.00166471
AT4G04670.1I7	Chr4	2371419	2371672	+	0.96	1.28	15	15.1	0.453	2.49	27.2	13.3	2.77119	4.66576	0.000310773	0.00361268
AT1G32750.1I1	Chr1	11856352	11856563	-	0	2.14	11.6	12.5	2.71	3.26	27.2	13.1	2.51528	4.42928	0.00259961	0.0193863
AT5G06050.1I4	Chr5	1821820	1822126	+	0.793	0.422	12	4.73	1.87	2.62	19.8	20.4	2.73272	4.02911	0.00758554	0.0429587
AT2G45810.1I4	Chr2	18861069	18861289	+	0.552	1.18	12.7	6.28	1.56	1.04	29.9	10.2	2.45549	4.17529	0.00753808	0.0427528
AT1G03060.1I3	Chr1	725825	726036	-	0.575	1.23	13.2	9.04	2.71	8.14	23.3	16.5	2.62643	4.33371	0.00257694	0.0193863
AT3G08960.1I19	Chr3	2731105	2731319	-	0.567	0	14.1	10.5	2.94	1.61	22.9	16.8	4.18503	4.38332	0.000221266	0.00273634
AT4G11670.1I16	Chr4	7047276	7047503	-	0.535	0.569	7.85	8.41	4.29	3.78	21.1	18.5	2.81239	3.99643	0.00738544	0.0425896
AT5G23050.1I4	Chr5	7733967	7734297	-	1.84	1.18	13.8	13.4	4.86	5.55	26.8	12.7	2.22299	4.58792	0.00249406	0.019019
AT1G54920.1I5	Chr1	20473582	20473790	+	1.17	0	20.4	15.8	1.93	1.1	18.7	20.7	3.87888	4.83522	4.6498e-06	9.91495e-05
AT1G32990.1I2	Chr1	11956311	11956522	+	2.88	2.14	23.8	18.1	3.26	2.17	33.2	6.15	2.13918	5.11082	0.000430908	0.00477121
AT2G26140.1I1	Chr2	11134673	11135099	-	1.71	1.97	17.3	11	5.11	4.03	23.9	15.4	2.00867	4.65287	0.00371938	0.0262048
AT1G17665.1I1	Chr1	6073523	6073872	-	0	0	7.66	10.4	10.7	4.76	19.4	19.8	5.82525	4.03546	0.000976598	0.00905363
AT5G20380.1I1	Chr5	6891788	6892010	-	1.09	1.75	17.1	19.3	1.03	3.09	26.4	12.8	2.72266	4.89351	0.000195147	0.00246558
AT1G01690.1I1	Chr1	249307	249542	+	2.07	1.65	16.1	14.3	8.04	6.82	21.4	17.8	2.09592	4.72808	0.00231585	0.0180753
AT5G26110.1I1	Chr5	9119371	9119596	-	0	4.31	18.8	16.1	6.36	3.05	22.6	16.3	2.08966	4.89263	0.000821468	0.00805365
AT5G20980.1I11	Chr5	7124763	7124961	-	1.23	0.326	20.3	10.6	0.579	0	28.1	10.7	3.28888	4.66989	4.92382e-05	0.000779672
AT5G60040.1I27	Chr5	24182985	24183217	+	0	0.557	9.13	5.39	0	0.987	18.3	20.4	3.45694	3.86011	0.00634779	0.0388144
AT1G50890.1I1	Chr1	18864810	18865038	-	0	0.567	5.86	9.23	4.02	2.01	18.9	19.2	3.49175	3.89592	0.00341806	0.0243848
AT1G50510.1I4	Chr1	18717080	18717301	+	0	2.05	12.1	7.44	2.59	1.04	22.5	15.5	2.27432	4.21875	0.00753808	0.0427528
AT2G33510.2I1	Chr2	14194405	14194468	+	0	0	7.07	7.31	1.82	0.909	24.7	13.1	5.50302	3.81586	0.000976587	0.00905363
AT5G26760.1I5	Chr5	9404205	9404479	-	0.443	2.12	10.2	13	0.836	0.836	23.2	14.6	2.21907	4.40906	0.0043437	0.0285356
AT3G55480.1I4	Chr3	20569277	20569477	-	3.03	1.62	17.8	13.2	5.73	4.01	19.2	18.6	1.81497	4.77956	0.00700077	0.0412484
AT5G35570.1I7	Chr5	13750881	13751055	-	0.698	0.371	11.5	14.7	1.32	1.32	25.1	12.6	3.52989	4.47196	0.000488312	0.00530912
AT2G32600.1I1	Chr2	13835119	13835373	-	0.956	1.53	11	11.1	8.12	9.69	22.6	15.1	2.19113	4.35788	0.00719765	0.0419972
AT5G55910.1I1	Chr5	22641746	22642108	-	0.335	0.893	9.54	8	3.32	1.58	22.8	14.8	2.78623	4.07415	0.00418104	0.0277702
AT4G22910.1I3	Chr4	12014178	12014589	+	0.295	0.472	8.4	8.64	3.76	4.46	23.6	13.8	3.31961	4.0214	0.00738544	0.0425896
AT1G71270.1I13	Chr1	26867626	26867865	+	0	0.27	14.5	9.91	9.35	5.27	21.5	15.8	4.91062	4.36198	4.00571e-05	0.000659231
AT4G19490.1I16	Chr4	10622394	10622630	+	1.03	2.19	18.9	18.1	2.67	1.94	19.3	18	2.57483	4.92314	0.000116856	0.00161526
AT5G04895.1I14	Chr5	1432806	1433040	+	0.519	0	10	14.1	1.47	0.489	27.1	10.1	4.25218	4.35929	0.000221266	0.00273634
AT1G16330.1I14	Chr1	5584450	5584692	-	0	1.07	13.4	8.43	3.79	4.73	22.5	14.6	3.26901	4.28121	0.000728643	0.0073073
AT1G79280.1I20	Chr1	29827269	29827732	-	1.31	1.4	12	14.9	4.45	4.58	22.8	14.3	2.35439	4.5647	0.00249406	0.019019
AT3G04070.1I2	Chr3	1062131	1062360	-	2.12	1.98	13.1	17	9.26	3.5	19.3	17.8	1.94749	4.73082	0.00522318	0.0328131
AT3G52190.1I4	Chr3	19355376	19355571	-	0	0	15.4	10.8	7.05	1.76	24.3	12.7	6.3541	4.42754	2.09825e-05	0.000375132
AT2G02480.1I3	Chr2	663460	663673	+	0	1.21	6.28	12	2.96	1.08	22.8	14.1	2.8634	4.11254	0.00418104	0.0277702
AT1G17665.1I4	Chr1	6072763	6073002	-	0.508	0.811	13.5	13.8	22.5	15.1	16.5	20.3	3.32447	4.52615	0.000277181	0.00328438
AT4G23000.1I11	Chr4	12058506	12058779	+	0	1.18	8.98	13.7	6.3	2.52	23.7	13	3.20125	4.32534	0.00148971	0.0128687
AT3G55270.1I3	Chr3	20499510	20499719	+	0.581	0.309	14.4	10.4	1.1	1.1	18.9	17.5	3.67565	4.40589	0.000221266	0.00273634
AT5G58600.1I1	Chr5	23685041	23685317	-	0.88	1.17	11.7	11.7	4.98	2.49	24.9	11.5	2.53051	4.39561	0.0043437	0.0285356
AT3G17740.1I3	Chr3	6070412	6070669	-	0	2.01	13.4	14.1	2.45	1.78	28.4	7.81	2.78666	4.56084	0.000910578	0.00858234
AT4G25720.1I3	Chr4	13101662	13101893	-	0	1.4	9.65	10.8	5.46	5.45	20.5	15.6	2.8372	4.23135	0.00442521	0.0287377
AT5G02470.1I4	Chr5	543790	544028	-	1.02	2.17	15	13.8	2.89	0	20.4	15.6	2.22974	4.65322	0.00371938	0.0262048
AT5G62290.1I2	Chr5	25019936	25020167	+	0	0.56	11.6	10.8	1.49	1.49	24.4	11.5	4.06538	4.284	0.000728643	0.0073073
AT5G13530.1I12	Chr5	4351765	4351984	+	1.66	0.295	12.7	16.8	4.19	1.57	23	12.9	2.92357	4.63376	0.000310773	0.00361268
AT4G18600.1I4	Chr4	10245640	10245875	-	1.03	0	12.3	9.8	6.09	5.36	22.9	12.8	3.33357	4.29191	0.000728643	0.0073073
AT4G21540.1I4	Chr4	11460716	11460903	+	0	2.76	17.9	17.2	4.29	1.84	22.4	13.3	2.70945	4.85075	0.000113086	0.00158206
AT1G22620.1I14	Chr1	7998346	7998532	-	1.31	2.08	19.2	15.9	3.08	1.85	18	17.5	2.42898	4.87044	0.000324095	0.00371322
AT2G01480.1I2	Chr2	217995	218195	+	3.64	4.2	20.1	20.7	5.16	1.72	24.2	11.2	1.4756	5.15537	0.00540202	0.0338373
AT3G20040.1I3	Chr3	6996218	6996455	+	0	0.818	8.46	11.9	6.28	5.31	18.4	16.9	3.49601	4.19849	0.00131231	0.0115638
AT3G03960.1I1	Chr3	1024583	1024794	+	0	0.613	11.1	12.8	0.543	2.44	20.7	14.3	4.05724	4.35459	0.000221266	0.00273634
AT1G47830.1I3	Chr1	17614196	17614467	-	4.48	6.92	25.9	29.4	3.17	8.87	28.1	6.75	1.38113	5.55459	0.00269412	0.0199824
AT2G25660.1I4	Chr2	10924225	10924457	-	1.05	0.836	13.4	11.6	1.48	0.987	19.6	15	2.73509	4.45624	0.00259961	0.0193863
AT1G16870.1I2	Chr1	5772239	5772445	-	1.18	0	7.03	11.2	1.95	2.22	26.2	8.31	2.8911	4.10834	0.00418104	0.0277702
AT1G11400.1I2	Chr1	3838960	3839226	+	0.913	2.19	13	11.4	6.68	5.6	27.5	6.88	2.03122	4.48155	0.00661104	0.0397151
AT5G57950.1I3	Chr5	23461448	23461625	+	1.37	0	10.7	8.92	8.41	4.53	13.9	20.3	2.80611	4.18918	0.00753808	0.0427528
AT5G41190.1I3	Chr5	16487982	16488223	-	1.01	1.34	14.3	13.4	6.66	4.51	18.4	15.7	2.58841	4.58147	0.000910578	0.00858234
AT1G48090.1I30	Chr1	17747532	17747756	-	0.542	1.15	10.4	12.6	3.58	3.07	19.2	14.8	2.75897	4.36254	0.00148971	0.0128687
AT5G15220.1I1	Chr5	4942147	4942373	-	0	1.43	13.3	6.4	5.07	2.53	19.6	14.4	2.75694	4.19613	0.00753808	0.0427528
AT2G26350.1I9	Chr2	11218193	11218611	-	0	2.94	13.3	12.1	6.17	5.34	20.1	13.8	2.16199	4.51516	0.00407752	0.0277702
AT1G54390.1I3	Chr1	20306217	20306423	-	0	1.57	11.9	8.62	0.278	0	26.2	7.45	2.69424	4.24291	0.00442521	0.0287377
AT4G16180.1I2	Chr4	9169383	9169661	-	0	0.93	7.21	9.7	4.33	4.12	16.2	17.4	3.07869	4.02325	0.00738544	0.0425896
AT2G13440.1I4	Chr2	5597169	5597376	-	0	0	4.84	5.09	2.77	0.553	25.4	7.98	4.983	3.49607	0.00822542	0.0450201
AT4G00480.1I2	Chr4	218782	219121	-	0.716	0.953	14.5	13.4	2.7	2.03	17.5	15.8	3.05195	4.5631	0.000533559	0.00565807
AT5G05110.1I1	Chr5	1508310	1508537	-	1.07	0.854	11.3	11	5.55	5.3	21.9	11.4	2.54609	4.34175	0.00719765	0.0419972
AT4G27690.1I6	Chr4	13824719	13824912	+	0.629	1.34	12.1	12.3	5.34	1.78	21.1	11.6	2.64356	4.4347	0.00259961	0.0193863
AT5G41000.1I1	Chr5	16421262	16421489	+	0	1.71	7.85	11.6	4.04	2.02	16.4	16.1	2.50693	4.19762	0.00753808	0.0427528
AT1G68720.1I2	Chr1	25808146	25808352	+	0	0.627	15.7	14.4	2.78	0.556	19.8	12.6	4.36063	4.60686	1.9433e-05	0.000351015
AT5G13530.1I3	Chr5	4347852	4348032	+	0	0.718	11.8	8.04	3.82	1.91	21.3	11.1	3.61229	4.16751	0.00234994	0.0181282
AT3G19590.1I6	Chr3	6807325	6807735	+	1.18	1.26	16.9	11.6	10.6	6.98	22.3	10.1	2.5785	4.61482	0.00151382	0.0129895
AT3G16630.1I10	Chr3	5663990	5664181	-	2.54	1.35	21	16.5	6.3	5.1	16.9	15.5	2.33423	4.95773	0.000312585	0.00361708
AT2G25350.1I1	Chr2	10797689	10797859	+	0.714	1.14	15.1	6.19	3.71	2.69	13.4	18.7	2.52914	4.29258	0.00270052	0.0200149
AT3G05970.1I22	Chr3	1786609	1786889	-	1.3	0.462	8.36	12	8.59	9.61	14.5	17.5	2.53259	4.24444	0.00442521	0.0287377
AT1G65040.1I3	Chr1	24160769	24160950	-	2.01	1.07	12.3	13.8	1.27	1.9	14.9	17	2.13732	4.54812	0.00407752	0.0277702
AT3G12590.1I4	Chr3	4001415	4001592	-	0.686	1.46	17	19.3	0.971	0.323	15.2	15.7	3.09603	4.86905	6.61954e-05	0.00100281
AT5G14610.1I6	Chr5	4712867	4712948	+	0	0.798	6.88	13	0	1.41	17.7	13.1	3.49147	4.17356	0.00234994	0.0181282
AT3G12980.1I1	Chr3	4146627	4146858	+	1.05	2.24	13	20.8	4.71	2.97	18.7	11.8	2.41607	4.82634	0.0005351	0.00565807
AT2G19170.1I6	Chr2	8316058	8316281	-	4.9	1.45	15.5	23	5.91	4.62	19.9	10.6	1.68926	5.05544	0.00222163	0.0176112
AT5G16730.1I1	Chr5	5497907	5498137	+	2.11	1.97	14	15.2	1.99	1.49	26.8	3.34	1.91093	4.69903	0.00813047	0.0450201
AT5G57970.1I5	Chr5	23468392	23468640	+	0	1.56	13.9	8.22	1.85	2.31	13.8	16.2	2.80923	4.31718	0.00257694	0.0193863
AT5G61970.1I5	Chr5	24889949	24890130	+	0.671	2.14	9.85	16	0.949	1.9	20.2	9.78	2.24801	4.52784	0.00407752	0.0277702
AT3G05330.1I3	Chr3	1520205	1520410	-	1.78	0.315	15.2	12.2	2.51	0	21.6	8.35	2.72642	4.56027	0.000910578	0.00858234
AT3G05160.1I1	Chr3	1456597	1456883	-	0	0	5.07	5.06	0	1.2	14.7	15.1	5.01087	3.51207	0.00822542	0.0450201
AT5G61150.1I1	Chr5	24607149	24607411	-	0.927	2.22	12.3	13.6	8.75	6.12	14.4	15.3	2.09697	4.54296	0.00407752	0.0277702
AT2G25730.1I30	Chr2	10957206	10957463	-	0	0.503	9.97	11	5.35	3.34	14.2	15.4	4.08794	4.213	0.00131231	0.0115638
AT3G27110.1I8	Chr3	9999942	10000030	+	0	0	6.33	4.49	3.25	4.55	13.6	15.4	5.1031	3.56595	0.00822542	0.0450201
AT4G36910.1I4	Chr4	17391959	17392220	-	0	0	7.26	6.3	1.32	0.439	16.1	12.7	5.42023	3.76202	0.000976587	0.00905363
AT1G79560.1I3	Chr1	29928252	29928467	+	0	0	3.63	6.43	9.86	4.26	13.9	14.8	5.00116	3.50649	0.00822542	0.0450201
AT5G61540.1I6	Chr5	24746714	24746922	+	0	0.311	12.9	12.7	1.1	0.55	15.3	13.3	4.85147	4.41531	2.09825e-05	0.000375132
AT1G09130.1I8	Chr1	2940153	2940364	-	0	1.53	10.6	10.6	3.53	3.8	18.2	10.4	2.774	4.27326	0.00442521	0.0287377
AT5G16190.1I5	Chr5	5284738	5284947	-	0	2.47	24.5	21.7	4.93	6.3	21.2	7.34	3.25275	5.156	7.84325e-07	2.00294e-05
AT4G20010.1I3	Chr4	10843028	10843219	+	0.636	1.02	7	15.5	3	1.8	18.5	9.89	2.75579	4.33869	0.00257694	0.0193863
AT1G72420.1I2	Chr1	27262896	27263134	-	0	1.9	7.96	11.3	2.41	2.41	18.4	9.92	2.3545	4.19763	0.00753808	0.0427528
AT4G32700.2I23	Chr4	15778420	15778664	+	0	0.265	7.31	8.63	1.41	0.469	15.2	13.1	4.32209	3.92895	0.00341806	0.0243848
AT3G09360.1I11	Chr3	2876165	2876401	+	1.03	0.822	14.2	7.81	4.61	1.46	11.7	16.5	2.57782	4.32545	0.00719765	0.0419972
AT2G38700.1I3	Chr2	16182438	16182670	-	0.523	1.95	12	13.3	2.96	0.247	19.9	8.14	2.39064	4.49247	0.00154397	0.0131486
AT1G01790.1I9	Chr1	287855	288086	+	0	1.4	13	11.7	0	2.23	13.7	14.3	3.10573	4.42336	0.000855494	0.00827765
AT1G04810.1I5	Chr1	1351882	1352070	+	0	3.09	19.6	12.6	2.44	1.52	20.7	7.22	2.43254	4.76758	0.000324943	0.00371322
AT5G22500.1I8	Chr5	7473074	7473435	+	0.336	1.07	11.4	9.11	2.86	0.634	11.3	16.4	2.83588	4.23454	0.00442521	0.0287377
AT5G03150.1I1	Chr5	746036	746409	+	0.651	1.73	13.4	16.8	6.14	4.3	15.2	12.5	2.69409	4.67435	0.000912299	0.00858234
AT5G03430.1I14	Chr5	849585	849758	-	0.702	1.49	22.5	17.9	0	0.662	20.4	7.17	3.22081	4.99237	1.29154e-05	0.00024381
AT5G53486.4I1	Chr5	21721889	21721956	+	0	0.965	4.99	12.8	0.855	0	12.5	15	3.1055	4.07344	0.00472496	0.0301555
AT1G01960.1I5	Chr1	334179	334470	-	0	1.11	8.81	8.59	7.09	3.93	14	13.4	2.90155	4.06018	0.00738544	0.0425896
AT5G47020.1I9	Chr5	19084852	19085168	+	0	0.614	8.82	6.04	5.44	5.25	16.9	10.1	3.38154	3.88472	0.00341806	0.0243848
AT4G23680.1I1	Chr4	12336685	12337230	-	2.67	3.08	14.9	17.6	8.3	5.25	14.8	11.9	1.58621	4.86304	0.00904171	0.0490832
AT2G35660.1I4	Chr2	14989321	14989488	+	0	0	5.34	7.88	2.4	0	19.7	6.72	5.38445	3.73909	0.00212104	0.0169112
AT5G10240.1I5	Chr5	3214945	3215128	-	1.33	0.706	17	16.2	3.44	3.75	15.7	10.6	3.03846	4.76575	5.94825e-05	0.000919209
AT2G20100.1I5	Chr2	8680213	8680547	+	0.727	0.967	10.7	15	0.343	0	25.6	0.353	2.91545	4.47708	0.000488312	0.00530912
AT4G18465.1I2	Chr4	10197381	10197702	+	0.756	0.403	10.1	6.15	1.78	2.85	14.5	11.4	2.75081	3.99899	0.00738544	0.0425896
AT4G14120.1I4	Chr4	8136431	8136624	+	0.629	0.67	15.6	17	3.26	1.19	16.4	9.18	3.59712	4.72043	2.74434e-05	0.000470965
AT5G08630.1I5	Chr5	2800577	2800805	-	2.13	1.42	15.6	12.4	3.52	2.26	17.3	8.28	2.04295	4.63727	0.00371938	0.0262048
AT2G27775.1I2	Chr2	11842650	11842886	-	1.54	0.274	12.7	10.3	3.88	0.728	15.7	9.75	2.66768	4.36792	0.00148971	0.0128687
AT1G71220.1I5	Chr1	26843130	26843370	+	0	0	12.1	10.7	1.43	0.954	9.98	15.2	6.15619	4.27651	7.62987e-05	0.00112147
AT1G53510.1I1	Chr1	19973927	19974134	-	2.93	2.5	28	26.7	1.11	1.11	16.5	8.55	2.41161	5.42168	9.19786e-06	0.000180025
AT3G27260.1I4	Chr3	10069922	10070150	+	0	0.283	8.31	6.35	2.51	2.01	13.7	11.1	4.14609	3.85171	0.00634779	0.0388144
AT4G23330.2I3	Chr4	12192924	12193141	+	0	0	5.14	5.76	1.58	2.37	17.9	6.8	5.1134	3.57207	0.00822542	0.0450201
AT5G44280.1I2	Chr5	17838238	17838649	-	0	0.786	9.22	7.2	6.27	4.46	11.4	13.2	3.23837	3.98741	0.00738544	0.0425896
AT2G17510.1I8	Chr2	7613733	7614011	-	0	0	4.41	5.44	8.24	8.86	13.6	10.4	4.9717	3.48961	0.00822542	0.0450201
AT3G54750.1I7	Chr3	20267037	20267303	-	0.913	0.972	11.7	13.6	1.72	0.861	15.1	8.65	2.75278	4.46855	0.00154397	0.0131486
AT1G34315.1I5	Chr1	12514901	12514971	-	0	1.85	9.55	9.4	0.818	0	11.1	12.6	2.36666	4.17971	0.00753808	0.0427528
AT1G29990.1I3	Chr1	10508151	10508387	+	1.54	0.548	10.4	13.7	4.85	3.15	14	9.5	2.54804	4.42709	0.00259961	0.0193863
AT5G47910.1I2	Chr5	19398468	19398660	+	0	3.7	12.8	19.5	5.97	5.07	16.2	7.07	2.18991	4.79106	0.000877981	0.00838983
AT5G63420.1I12	Chr5	25403932	25404263	+	0	0.39	9.76	4.17	6.06	7.96	11.4	11.8	3.77162	3.812	0.00690017	0.0408306
AT1G45150.1I10	Chr1	17079238	17079679	-	0.551	0.293	8.09	9.55	1.56	1.56	10.2	12.8	3.25535	4.05876	0.00418104	0.0277702
AT5G65420.3I1	Chr5	26143343	26143489	-	0	0	13.7	5.41	0.392	1.18	12.3	10.5	5.90545	4.09244	0.000612723	0.00631246
AT3G13960.1I1	Chr3	4608725	4609003	+	1.31	0.465	13.6	12.8	1.03	0.206	18.7	4.03	2.89256	4.50857	0.00154397	0.0131486
AT5G62650.1I6	Chr5	25154033	25154287	-	0	1.78	13.2	6.99	9.25	3.38	11.3	10.7	2.50735	4.23715	0.00442521	0.0287377
AT5G56730.1I15	Chr5	22948197	22948494	-	0	0	4.88	7.09	4.63	3.86	9.27	12.5	5.24475	3.65151	0.00417318	0.0277702
AT1G55250.1I1	Chr1	20607391	20607531	+	1.73	0	13.5	13.6	5.73	4.09	15.4	6.32	2.96353	4.53445	0.000277181	0.00328438
AT5G13550.1I4	Chr5	4357843	4358221	-	0	1.88	10.3	8.7	2.27	1.67	11.7	9.99	2.34919	4.18371	0.00753808	0.0427528
AT5G16750.1I10	Chr5	5505580	5505778	-	0	0.653	7.88	6.65	2.31	2.6	13.6	8.05	3.2803	3.86673	0.00634779	0.0388144
AT2G30470.1I11	Chr2	12981482	12981765	-	0	0.228	9.06	5.35	2.83	2.83	14.4	6.67	4.30606	3.8324	0.00634779	0.0388144
AT5G41940.1I4	Chr5	16784043	16784259	+	0	0	7.22	4.87	1.06	2.92	11.6	9.29	5.2588	3.66015	0.00417318	0.0277702
AT1G65840.1I1	Chr1	24490216	24490430	+	0	1.21	21.9	9.53	7.76	3.21	16.2	4.69	3.63479	4.67642	7.18414e-05	0.0010715
AT4G26910.1I5	Chr4	13522085	13522320	-	0	2.75	14.2	14	3.41	1.46	16	4.77	2.40183	4.6152	0.00151382	0.0129895
AT1G72390.1I9	Chr1	27248466	27248715	+	1.95	0.519	11.6	11.4	0.46	2.3	11.5	9.01	2.25714	4.39644	0.0043437	0.0285356
AT5G50020.1I2	Chr5	20352452	20352841	+	1.56	0.831	8.88	12.9	0.589	0.883	17.1	3.03	2.22282	4.33939	0.00719765	0.0419972
AT1G45110.1I6	Chr1	17053759	17053955	+	0	0.33	9.1	5.71	4.38	3.51	15.3	4.82	4.01974	3.86404	0.00341806	0.0243848
AT5G44280.1I3	Chr5	17837971	17838178	-	0	0	5.38	4.45	3.32	2.21	7.52	12.5	4.96887	3.488	0.00822542	0.0450201
AT1G55250.3I1	Chr1	20607328	20607531	+	2.39	0	12.6	11.3	5.08	3.67	13.9	6.11	2.35551	4.43139	0.0043437	0.0285356
AT1G74960.1I3	Chr1	28154526	28154724	-	0	0.653	6.19	8.31	2.89	1.73	11.8	8.05	3.27738	3.86486	0.00634779	0.0388144
AT3G09740.1I1	Chr3	2989771	2990015	+	0.498	0.265	7.31	8.9	11	2.82	11.8	7.98	3.25508	3.97402	0.00738544	0.0425896
AT5G20060.1I3	Chr5	6777031	6777241	+	0	0.923	6.37	13.5	7.37	6.54	8.27	11.2	3.31652	4.17934	0.00234994	0.0181282
AT3G16400.1I3	Chr3	5567133	5567382	+	0.975	1.3	16.1	15.3	0.69	0.46	9.86	9.25	2.81081	4.71272	0.000546156	0.00572066
AT3G56900.1I3	Chr3	21066814	21067010	+	0	0	8.53	4.03	5.26	4.09	11.6	7.23	5.31243	3.69351	0.00212104	0.0169112
AT5G16690.1I10	Chr5	5477497	5477784	+	0	0.225	10.9	5.5	0.399	0.399	10	8.43	4.49958	3.95376	0.00183111	0.015303
AT1G10900.1I8	Chr1	3632920	3633134	-	0	0	4.17	5.84	0.535	2.14	8.67	9.65	4.99421	3.50249	0.00822542	0.0450201
AT2G04570.1I1	Chr2	1595116	1595336	+	2.21	2.64	18.7	15.3	1.56	1.3	18	0.268	1.88833	4.88161	0.00293527	0.0215145
AT2G05520.2I2	Chr2	2026629	2026649	+	24.3	12.9	100	65.8	20	11.4	8.98	8.85	1.26895	7.0521	6.1308e-06	0.00012639
AT5G06180.1I8	Chr5	1874773	1874840	+	0	0	6.65	3.93	1.71	1.71	7.15	10.6	5.0717	3.54743	0.00822542	0.0450201
AT3G26900.1I1	Chr3	9914004	9914234	-	0	0.562	7.75	7.15	2.24	0.498	9.89	7.19	3.4836	3.88398	0.00341806	0.0243848
AT1G64790.1I15	Chr1	24077701	24077897	-	0	0.659	9.1	4.7	1.17	1.17	12.8	4.22	3.19719	3.82096	0.00634779	0.0388144
AT1G78915.2I7	Chr1	29669696	29669750	-	0	1.2	10.3	6.09	2.12	4.24	11.1	5.47	2.7193	4.00923	0.00738544	0.0425896
AT5G65420.1I1	Chr5	26143184	26143489	-	0	0	8.77	3.24	0.376	1.13	9.22	6.97	5.2495	3.65439	0.00417318	0.0277702
AT5G38630.1I1	Chr5	15466288	15466513	+	0	0	5.45	10.8	0.509	1.02	11.4	4.72	5.67573	3.93162	0.00183111	0.015303
AT1G49140.1I1	Chr1	18177731	18177980	-	0	0	10.7	5.02	2.07	1.38	11.1	4.98	5.62884	3.89974	0.00341806	0.0243848
AT1G51760.1I1	Chr1	19199910	19200189	+	3.92	3.47	21.2	23.8	4.72	4.31	10.9	5.08	1.69925	5.24781	0.00164167	0.0138764
AT2G01070.1I3	Chr2	76976	77144	+	0	0	9.95	9.01	1.02	0	7.48	8.43	5.89421	4.08443	0.000518821	0.00555611
AT4G11240.1I2	Chr4	6848543	6848718	+	0	0	8.91	5.64	1.96	2.62	10.3	5.06	5.5196	3.82678	0.000976587	0.00905363
AT5G57110.1I27	Chr5	23111239	23111438	-	0	0.65	11.8	6.28	0.864	0.288	6.02	9.2	3.59469	4.07209	0.00418104	0.0277702
AT4G27680.1I1	Chr4	13821461	13821665	+	0	0.634	9.29	7.42	1.12	1.96	9.1	6.08	3.51132	3.99529	0.00738544	0.0425896
AT5G22480.1I6	Chr5	7454637	7454845	-	0	0	4.82	7.59	3.86	2.2	7.48	7.66	5.29548	3.68294	0.00212104	0.0169112
AT5G37260.1I1	Chr5	14752501	14752960	-	5.55	5.77	29.1	31.1	0.499	0.748	10	4.76	1.51293	5.64475	0.000624542	0.00642391
AT2G42040.1I1	Chr2	17543519	17543815	+	0	0.873	7.91	10.7	2.13	3.09	8.7	5.98	3.29076	4.11217	0.00418104	0.0277702
AT5G44750.1I1	Chr5	18052836	18053044	+	0	0	5.36	6.33	4.13	2.2	10.1	4.54	5.21152	3.63114	0.00417318	0.0277702
AT5G61330.1I1	Chr5	24660121	24660904	-	22.6	24.8	129	140	2.56	2.34	7.87	6.63	1.61756	7.6719	3.41548e-15	2.58918e-13
AT5G19390.1I12	Chr5	6534552	6534779	+	0	0.569	8.35	8.12	4.54	2.52	7.38	6.76	3.61157	3.97782	0.00183111	0.015303
AT5G12290.1I8	Chr5	3975505	3975727	-	0	0	9.54	3.56	4.13	2.58	6.47	7.44	5.37167	3.73091	0.00212104	0.0169112
AT3G62360.1I9	Chr3	23078214	23078414	-	0.607	1.29	8.36	10.9	4.3	2.86	8.08	5.31	2.35659	4.19748	0.00753808	0.0427528
AT1G72520.1I5	Chr1	27311523	27311832	+	0	0.837	10.5	9.16	2.22	1.48	8.72	4.58	3.41902	4.16443	0.00234994	0.0181282
AT2G05380.2I2	Chr2	1967636	1967677	+	20.7	20.5	109	86.7	11.2	11.2	5.84	7.2	1.3607	7.26686	4.04912e-09	1.57506e-07
AT2G15240.1I6	Chr2	6616587	6616786	-	0	0	5.6	5.95	1.73	1.73	6.62	6.23	5.19462	3.62084	0.00417318	0.0277702
AT3G49800.1I1	Chr3	18472902	18473087	-	1.31	1.05	19.3	14.6	2.48	4.64	9.06	3.19	2.87105	4.79952	0.000192214	0.00243813
AT3G11020.1I1	Chr3	3455554	3455979	+	0	0	3.67	6.19	1.62	1.08	7.89	4.17	4.9731	3.49042	0.00822542	0.0450201
AT2G45540.2I3	Chr2	18769029	18769222	-	0	1.67	11.5	8.18	3.26	2.37	6.82	5.2	2.55454	4.20699	0.00753808	0.0427528
AT3G24420.1I1	Chr3	8863544	8864494	-	0.767	1.02	11.6	13.6	4.7	2.53	5.17	6.59	2.81743	4.4604	0.00154397	0.0131486
AT2G20530.2I1	Chr2	8842049	8842156	+	0	0	6.25	4.3	2.68	2.14	5.59	6.07	5.06771	3.5451	0.00822542	0.0450201
AT3G19840.1I12	Chr3	6896790	6896972	+	0	0	11	4.34	1.89	2.52	7.24	4.22	5.59431	3.87645	0.00378341	0.026271
AT1G55325.1I12	Chr1	20640823	20640988	+	0	0	2.03	7.58	4.86	0.347	6.53	4.29	4.93723	3.47009	0.00822542	0.0450201
AT3G50110.1I4	Chr3	18582678	18582857	-	0.678	0	9.34	10.3	1.28	0	5.02	5.28	3.66397	4.15533	0.00234994	0.0181282

## Sheet: average_dbr1_RNase_and_col>5
S3 Table. The list of the 360 introns whose average abundance values of Col_RNase R (-) libraries are larger than or equal to 5 RPKM from 1534 introns.
intron_ID	Chr	intron_start	intron_end	strands	col_1_RNase R (-)	col_2_RNase R(-)	dbr1-2_1_RNase R (-)	dbr1-2_2_RNase R (-)	col_1_RNase R(+)	col_2_RNase R (+)	dbr1-2_1_RNase R (+)	dbr1-2_2_RNase R (+)	logFC	logCPM	PValue	FDR
AT2G21660.2I2	Chr2	9265665	9265715	-	153	131	1060	930	1230	846	186	158	1.92492	10.4759	2.97507e-49	9.39099e-47
AT4G17390.1I2	Chr4	9714955	9715275	-	114	89.7	646	610	126	115	951	402	1.74001	9.84377	5.78172e-64	2.85454e-61
AT5G66570.1I1	Chr5	26568987	26569282	+	86.8	96.8	451	416	302	157	1630	1080	1.35515	9.37529	1.32274e-34	2.76841e-32
AT5G42020.1I4	Chr5	16809012	16809220	-	54.9	66.2	319	297	187	190	314	393	1.46192	8.86977	2.23906e-28	3.62296e-26
AT4G20320.2I1	Chr4	10974533	10974942	+	55.2	58.1	244	247	47.6	52.9	1080	1420	1.23081	8.58751	2.91532e-18	2.71182e-16
AT4G20320.1I1	Chr4	10974629	10974942	+	54.3	55.3	247	251	49.8	56.2	1140	1470	1.29904	8.59515	6.21779e-20	6.68847e-18
AT3G60245.1I2	Chr3	22269049	22269320	+	44.3	52	204	193	257	228	481	327	1.1586	8.29948	7.80771e-14	5.31228e-12
AT4G39090.1I2	Chr4	18216354	18216634	-	37.7	42.9	150	152	248	180	307	306	1.02062	7.94007	4.39664e-09	1.69995e-07
AT5G07090.2I1	Chr5	2202413	2202533	+	34.4	35.5	134	149	105	66.3	279	234	1.13198	7.82596	5.8658e-10	2.55534e-08
AT1G02780.1I1	Chr1	608939	609279	-	27.5	35.5	177	182	44	39.7	247	86.3	1.62436	8.07794	7.59501e-20	8.12455e-18
AT2G27720.2I1	Chr2	11818784	11818917	+	34.7	26.2	152	177	123	132	448	389	1.54735	7.96623	3.37834e-17	2.95681e-15
AT2G21660.1I1	Chr2	9265894	9266202	-	25.6	34.2	424	409	379	286	383	208	2.91295	9.14073	3.06398e-87	2.10703e-84
AT3G05590.1I1	Chr3	1621514	1621791	+	29.4	29.2	117	100	67.6	51.3	208	99.1	1.00308	7.47862	7.75691e-07	1.98881e-05
AT3G49010.1I3	Chr3	18167450	18167709	-	29.1	28.7	221	193	69.4	55.5	280	129	1.95377	8.23548	3.37409e-28	5.36927e-26
AT2G27720.1I2	Chr2	11818784	11819021	+	31.2	24.5	127	147	99.6	109	366	319	1.41211	7.72996	7.7204e-13	4.70431e-11
AT4G35100.1I2	Chr4	16709346	16709604	+	31.1	22.8	116	113	15.1	9.76	255	82.8	1.20086	7.5151	6.44257e-09	2.43239e-07
AT3G04400.1I3	Chr3	1167990	1168225	+	26.3	26.1	108	111	53.4	24.1	226	123	1.17711	7.45697	2.28e-08	7.89594e-07
AT5G57800.1I5	Chr5	23422077	23422335	+	29.6	22.5	146	149	83	101	383	418	1.61461	7.8022	2.40912e-16	1.99089e-14
AT1G08380.1I2	Chr1	2641275	2641491	-	25.9	26	169	150	44.6	10.1	749	603	1.73286	7.89558	3.2243e-19	3.25047e-17
AT1G62480.1I1	Chr1	23128814	23129104	+	28.9	22.7	121	139	40.7	18.6	361	287	1.44648	7.65054	9.4286e-13	5.69115e-11
AT5G07090.1I1	Chr5	2202413	2202731	+	24.4	24.6	85.1	96.4	64	41.8	170	139	1.00304	7.2289	6.57061e-06	0.000135157
AT5G61330.1I1	Chr5	24660121	24660904	-	22.6	24.8	129	140	2.56	2.34	7.87	6.63	1.61756	7.6719	3.41548e-15	2.58918e-13
AT4G39260.1I1	Chr4	18274568	18274850	-	24.5	22.7	94.8	113	113	108	479	208	1.25174	7.36971	1.64641e-08	5.83825e-07
AT2G28900.1I2	Chr2	12414956	12415206	-	20.4	24.6	214	204	291	194	524	453	2.32752	8.20853	2.10011e-35	4.54356e-33
AT3G11510.1I1	Chr3	3624568	3624863	-	16.9	27.2	102	98.8	52.8	47.4	190	187	1.30001	7.31323	7.31859e-09	2.74162e-07
AT2G05380.2I2	Chr2	1967636	1967677	+	20.7	20.5	109	86.7	11.2	11.2	5.84	7.2	1.3607	7.26686	4.04912e-09	1.57506e-07
AT3G04840.1I3	Chr3	1330145	1330383	+	21.4	19.6	181	140	86.2	75	273	122	2.08082	7.8611	4.18555e-19	4.17579e-17
AT5G15230.1I3	Chr5	4945474	4945843	+	21.4	19.4	96.6	101	117	58.5	311	259	1.38863	7.27564	1.78872e-09	7.34367e-08
AT4G09800.1I2	Chr4	6174339	6174575	+	20.6	19.7	117	116	97.3	99.9	249	136	1.64373	7.46643	1.04236e-13	6.94486e-12
AT1G62380.1I3	Chr1	23083588	23083780	+	23.4	16.5	258	297	17.9	8.65	695	475	2.90903	8.56347	4.26289e-53	1.52004e-50
AT1G07890.2I2	Chr1	2437834	2437992	+	21.5	16.8	98.7	81.6	68.5	60.9	218	164	1.34749	7.1549	2.03517e-08	7.12494e-07
AT3G25220.1I5	Chr3	9184077	9184377	+	21	16.8	79.1	64.5	58.4	40.1	181	153	1.03868	6.8965	4.73917e-05	0.000756029
AT4G24780.1I1	Chr4	12771833	12772111	-	16.6	20.9	97.8	92.1	51.3	45.7	282	310	1.45251	7.20977	9.75079e-10	4.12641e-08
AT2G05520.2I2	Chr2	2026629	2026649	+	24.3	12.9	100	65.8	20	11.4	8.98	8.85	1.26895	7.0521	6.1308e-06	0.00012639
AT3G03250.1I4	Chr3	753019	753234	-	20.9	15.3	187	179	61.5	74	583	656	2.44859	8.00944	2.63586e-33	5.02509e-31
AT4G28250.1I3	Chr4	14000650	14000950	-	15.8	20	132	148	63.6	46.8	594	908	2.07852	7.66895	2.56632e-21	3.06923e-19
AT1G19570.1I2	Chr1	6773955	6774140	-	17.7	15	59	62.9	36.2	17.3	92.5	81.4	1.01095	6.67649	0.000257807	0.00312206
AT3G11940.1I1	Chr3	3778875	3779261	-	17.6	13.9	64.1	63.2	23.6	27.9	114	64.2	1.12697	6.71322	3.89158e-05	0.000646527
AT5G66320.1I1	Chr5	26497329	26497653	-	16.5	14.6	173	180	30.6	14.1	407	308	2.6144	7.94436	2.92429e-34	5.86534e-32
AT2G31610.1I3	Chr2	13450897	13451177	+	16	14.1	59.3	64.1	41.3	32.7	159	157	1.14741	6.66665	4.07646e-05	0.000666885
AT1G59124.1I1	Chr1	21816574	21816823	+	14.6	15.3	89.1	83.5	32.4	22.5	227	192	1.63999	7.0485	3.22546e-10	1.46477e-08
AT1G58807.1I1	Chr1	21780316	21780565	+	14.6	15.3	89.1	83.5	32.4	22.5	227	192	1.63999	7.0485	3.22541e-10	1.46477e-08
AT1G59218.1I1	Chr1	21828140	21828389	+	14.6	15.1	89.1	83.2	32.4	22.5	227	192	1.64711	7.04507	1.70553e-10	8.1287e-09
AT5G14370.1I1	Chr5	4632538	4632853	-	14.6	14.8	65.1	57.9	60	55.8	176	239	1.17649	6.65678	2.59894e-05	0.000448008
AT4G20320.1I2	Chr4	10975098	10975534	+	13.9	15.3	89.5	77	20.2	16.7	272	227	1.62215	7.00117	4.35574e-10	1.93248e-08
AT1G58848.1I1	Chr1	21791882	21792131	+	15.6	13.5	91.3	78.2	32.9	22.5	227	192	1.65279	7.02154	2.0008e-10	9.41939e-09
AT1G22910.1I2	Chr1	8106239	8106533	+	11.6	17.4	86.4	77.4	27.5	23.4	115	90.1	1.60846	6.9805	9.41815e-10	4.00323e-08
AT3G51730.1I4	Chr3	19187754	19188056	+	12.9	15.4	82.7	75.4	47	26.3	241	184	1.59251	6.93381	3.39327e-09	1.33614e-07
AT3G13200.1I4	Chr3	4243147	4243419	+	13.8	14.3	118	110	33.5	32	348	443	2.12997	7.37526	2.88004e-18	2.692e-16
AT3G54670.1I7	Chr3	20239326	20239477	+	16.9	10.7	184	186	74.7	67.5	425	364	2.85341	7.99299	3.12087e-39	7.41881e-37
AT4G04200.1I2	Chr4	2027453	2027699	+	11.8	15.2	150	142	37.3	22.1	183	99.8	2.5437	7.68289	1.01441e-27	1.5502e-25
AT1G56340.1I1	Chr1	21092141	21092536	-	14.1	12.4	53.6	49.6	45.2	46.4	80.3	51.7	1.07289	6.43676	0.000405129	0.0045406
AT4G25500.3I2	Chr4	13025274	13025599	+	15.3	11.1	67.2	57.3	34.5	26.6	111	73.2	1.34824	6.64316	2.60177e-06	5.89378e-05
AT5G56030.2I1	Chr5	22687133	22687350	+	14.5	11.6	48.8	56.1	40.7	32.7	96	70.7	1.11818	6.45029	0.000221247	0.00273634
AT1G78570.1I1	Chr1	29549862	29550100	+	12.8	13	48.2	51.4	8.66	4.81	29.9	22.6	1.06019	6.39101	0.000485222	0.0053085
AT5G58290.1I5	Chr5	23570659	23570981	+	14.3	11.2	53.6	60.3	28.3	18.8	92.8	40.7	1.26991	6.53486	2.36399e-05	0.000415695
AT3G23050.1I3	Chr3	8196211	8196522	+	11.7	13.7	56.6	50.8	16	12.7	123	129	1.19101	6.46882	7.5074e-05	0.00111025
AT2G38170.1I1	Chr2	15992604	15992893	-	12.6	12.5	57.1	59.4	15.3	6.54	214	53.7	1.32503	6.5562	7.23355e-06	0.000147233
AT4G28250.1I2	Chr4	14001081	14001388	-	11.5	13.5	107	93.2	32.5	19	285	230	2.11019	7.19593	9.05798e-16	7.23699e-14
AT5G62300.1I2	Chr5	25021854	25022117	-	12.5	12.3	74.1	75	90.2	54.4	230	192	1.69733	6.83795	2.13299e-09	8.6102e-08
AT2G30520.1I3	Chr2	13004183	13004778	-	13.7	11	52.8	59.3	12.8	9.91	248	207	1.29266	6.50918	2.81349e-05	0.000481545
AT4G16590.1I4	Chr4	9347081	9347453	+	13.1	11.6	89.6	87.5	29.1	33.1	139	125	1.95091	7.04357	4.77697e-13	2.95758e-11
AT4G00100.1I4	Chr4	37838	38089	+	13.1	11.6	53.3	48.5	52.7	25.3	122	68.7	1.15403	6.40282	0.000232265	0.00284676
AT3G55120.1I3	Chr3	20430473	20430717	-	14.9	9.54	76.7	69.3	24.7	10.3	87.6	57.6	1.68804	6.81026	2.47093e-09	9.94026e-08
AT4G32940.1I8	Chr4	15900740	15901047	-	11.5	12.4	62.1	50.8	49.8	20.1	116	72.3	1.35005	6.50917	1.2196e-05	0.000231592
AT3G52300.1I2	Chr3	19397364	19397651	+	11.8	11.7	57.1	49.5	53.5	56.1	98.2	160	1.29163	6.44087	3.98966e-05	0.000658841
AT2G01060.1I1	Chr2	74908	75189	-	11.2	12.2	40.1	59.7	54	83.9	176	234	1.20293	6.36698	0.000131731	0.0017951
AT2G32060.1I2	Chr2	13639863	13640096	-	14.6	8.6	51.7	64.1	24.1	12.8	74.5	43.3	1.4291	6.53088	3.58066e-06	7.77291e-05
AT3G06510.1I7	Chr3	2018525	2018834	+	12.2	10.9	59.9	62.8	19.8	12.8	217	213	1.51856	6.59606	3.91533e-07	1.09497e-05
AT2G36910.1I7	Chr2	15504199	15504526	+	14.8	8.1	51.1	41.4	34.5	32.4	169	142	1.12465	6.27861	0.000548088	0.00572066
AT3G62600.1I4	Chr3	23152114	23152368	-	12.9	9.92	59.7	50	38.8	39.7	97.8	103	1.3749	6.46589	8.51915e-06	0.000169442
AT5G20720.1I1	Chr5	7014750	7015009	+	14.5	8.23	66.3	69.9	26.3	16.8	171	130	1.6919	6.71412	8.16337e-09	3.03447e-07
AT5G45410.2I1	Chr5	18403600	18403741	-	10.3	12.4	48.2	45.7	24.4	23.1	132	134	1.1588	6.29255	0.000398655	0.00448109
AT5G19180.1I8	Chr5	6455226	6455459	+	13.5	9.15	44.5	41.2	44.7	11.8	112	82.6	1.0306	6.19379	0.00243107	0.0187166
AT5G27850.1I3	Chr5	9873650	9873870	+	8.83	13.8	55.7	52	30.5	15.1	158	66.5	1.3604	6.44324	1.70813e-05	0.000311458
AT3G49720.1I1	Chr3	18441689	18442067	-	10.9	11.6	54.8	67.7	18.3	18.8	127	89.2	1.55389	6.58853	2.16648e-07	6.33013e-06
AT1G20696.1I3	Chr1	7180095	7180367	+	12.1	9.98	42.2	50.6	98.6	87.3	107	71	1.1815	6.2725	0.000252983	0.00307136
AT2G46225.1I1	Chr2	18982206	18982628	+	10.1	11.9	50.7	39.6	38.8	26.9	74.1	53.3	1.14743	6.24191	0.000479713	0.0052512
AT1G75500.1I3	Chr1	28339264	28339522	-	13.6	8.27	130	125	26.4	14.6	442	298	2.65028	7.48414	1.6728e-25	2.31725e-23
AT1G53910.1I1	Chr1	20135537	20135799	+	10.2	11.6	89.3	72.1	36.3	27.8	219	206	1.99607	6.90973	4.1733e-12	2.40589e-10
AT5G19510.1I3	Chr5	6582466	6582681	-	7.34	14.4	72	66.4	94.3	82	327	213	1.7787	6.72451	1.84192e-09	7.53216e-08
AT3G45140.1I3	Chr3	16527121	16527455	+	14.2	7.35	51.7	40.4	22.5	17.8	65.1	31.1	1.20539	6.25798	0.000220085	0.00273634
AT3G45140.1I1	Chr3	16525789	16526117	+	8.51	13	63.9	61	70.6	55.5	113	87.1	1.64621	6.60173	5.23607e-08	1.69732e-06
AT5G28540.1I4	Chr5	10541984	10542153	-	9.34	11.9	61.3	70.9	27.1	21	66.2	54.8	1.74603	6.66589	7.09027e-09	2.66127e-07
AT5G21040.2I1	Chr5	7146790	7147017	-	6.42	14.8	43.7	60.6	20.4	9.33	64.3	46	1.40633	6.39219	1.24433e-05	0.000235591
AT5G25520.1I2	Chr5	8887577	8887835	+	9.88	11.3	44.9	46.4	31.8	32	97.7	106	1.21762	6.24404	0.000301907	0.00352958
AT5G21040.1I1	Chr5	7146785	7147017	-	6.28	14.8	43.2	59.6	20	9.13	63.2	45	1.39497	6.37437	1.02274e-05	0.000198117
AT5G39740.1I1	Chr5	15903368	15903778	+	6.81	14.2	35.1	43.2	56.7	49.7	127	99.5	1.00839	6.07714	0.00423153	0.0280669
AT2G39460.1I1	Chr2	16475065	16475367	+	10.9	10.1	56.5	68	27.5	19.5	140	104	1.67593	6.59319	7.81922e-08	2.4521e-06
AT4G26630.1I3	Chr4	13433303	13433733	-	10.2	10.7	40.9	44.4	28.1	28.9	112	142	1.13895	6.16686	0.000686339	0.00697903
AT2G39800.1I1	Chr2	16602592	16602879	-	9.31	11.5	47.8	51.1	32.1	28.7	620	425	1.3578	6.32805	4.02666e-05	0.000662111
AT5G41520.1I4	Chr5	16609461	16609786	-	12	8.75	47.7	35.2	39.8	25.2	67.2	59.6	1.10825	6.1343	0.00128782	0.0114483
AT4G15802.1I4	Chr4	8987001	8987418	-	12.2	8.52	44.1	38.3	32.6	10.8	107	87.9	1.10162	6.12744	0.00128236	0.011405
AT4G25970.1I5	Chr4	13185022	13185267	+	9.41	11.1	56.4	66.6	36.9	30.1	192	103	1.69226	6.57437	6.0438e-08	1.93633e-06
AT1G76460.1I1	Chr1	28688077	28688299	-	12	8.44	47.7	46.5	40	31.7	122	117	1.31346	6.26964	6.76354e-05	0.00101983
AT1G50370.1I9	Chr1	18661235	18661588	+	8.94	11.5	43.9	41.6	22.4	12	130	84.8	1.17416	6.16356	0.000686486	0.00697903
AT1G52360.1I19	Chr1	19504016	19504230	+	7.94	12.4	79.1	92.2	31.3	46.3	156	113	2.18096	6.97194	2.22209e-14	1.62069e-12
AT4G33080.1I5	Chr4	15961665	15961946	+	8.64	11.3	53.5	68.8	37.1	33.8	167	163	1.72436	6.56223	3.15532e-08	1.07198e-06
AT2G34250.2I1	Chr2	14462310	14462606	+	6.97	12.9	35.8	39.1	31	28.8	77.5	53.4	1.02442	6.01479	0.00339798	0.0243498
AT2G21580.1I2	Chr2	9236797	9237144	+	6.65	13.2	94.1	85.9	56.5	41.2	213	153	2.28718	7.03	8.55436e-16	6.8918e-14
AT3G28690.3I1	Chr3	10755467	10755909	+	12.4	7.31	51.9	51.9	12.1	11.7	104	79.6	1.50502	6.37029	5.5362e-06	0.00011668
AT2G28290.1I27	Chr2	12064695	12064999	+	9.58	9.99	53.5	47.6	44.5	36.2	115	71.6	1.47731	6.33881	1.15147e-05	0.000219738
AT1G76880.1I1	Chr1	28865881	28866406	+	10.9	8.49	30.4	41.9	19.4	11.6	99.8	70	1.00864	5.9709	0.0061175	0.0375614
AT1G25470.2I1	Chr1	8946318	8946599	-	11.7	7.59	47.6	47.8	16.9	12.2	149	116	1.41447	6.2702	2.7942e-05	0.000479094
AT1G11860.1I1	Chr1	4001453	4001797	+	11.3	7.89	33.7	38.6	5.33	3	117	49.4	1.02346	5.968	0.00408644	0.0277702
AT5G15650.1I1	Chr5	5092545	5093157	+	8.53	10.5	44.8	45.6	35.9	34.9	136	130	1.35647	6.20702	6.72716e-05	0.00101514
AT1G25470.1I1	Chr1	8946323	8946599	-	11.4	7.49	48.4	48.4	17	12.4	152	118	1.46537	6.28189	1.10336e-05	0.000211395
AT5G27700.1I1	Chr5	9808083	9808428	-	9.85	8.99	72.7	59.3	28.2	16.8	213	142	1.91533	6.64243	5.38721e-10	2.36828e-08
AT1G27330.1I1	Chr1	9493067	9493522	+	10.1	8.66	36.2	37.3	19.8	13.1	65.9	54.5	1.0795	5.97911	0.00302026	0.0220786
AT5G02870.1I1	Chr5	658940	659412	+	9.52	9.17	45.8	44.6	48.7	28.4	131	109	1.38224	6.20283	6.72575e-05	0.00101514
AT3G17900.1I4	Chr3	6130092	6130308	+	11.2	7.48	38.2	48.1	18.6	22.3	86.5	73.5	1.31628	6.15132	0.000191017	0.00243749
AT4G13615.1I1	Chr4	7924360	7924664	+	11.2	7.44	53.5	58	11.7	6.97	228	124	1.68774	6.44116	2.01124e-07	5.90341e-06
AT3G26080.1I3	Chr3	9529683	9529993	+	8.22	10.4	50.3	48.4	28.5	26	191	191	1.51389	6.30076	5.21681e-06	0.000110506
AT4G08685.1I1	Chr4	5550717	5550933	+	10.7	7.78	63.5	55.4	17.5	6.89	86.7	37.4	1.79251	6.51479	2.64819e-08	9.07311e-07
AT1G54630.1I3	Chr1	20401771	20402034	-	11.1	7.37	54.2	55.3	26.4	13.7	143	117	1.6748	6.41833	4.44008e-07	1.21878e-05
AT5G16110.1I1	Chr5	5261971	5262500	-	9.18	9.28	54.3	58.5	19.2	20	145	164	1.71828	6.4528	1.34433e-07	4.05722e-06
AT5G09660.1I1	Chr5	2995170	2995488	-	10.7	7.72	42	50.3	16.9	13	177	192	1.43294	6.22276	3.31076e-05	0.00055822
AT5G47210.1I1	Chr5	19170582	19170852	-	8.09	10.3	50.4	47.8	20.4	22.7	129	65.4	1.52435	6.29233	7.59866e-06	0.000154013
AT5G16280.1I10	Chr5	5328784	5329041	-	8.03	10.3	39.9	36.6	60.4	57.2	115	94.6	1.17011	6.01559	0.00162771	0.0138008
AT3G59540.1I2	Chr3	21995920	21996223	-	9.62	8.53	44.9	51	39.9	20.4	95.8	66	1.50905	6.26263	8.90541e-06	0.000175942
AT1G06720.1I11	Chr1	2062945	2063364	-	10.1	8.02	51.1	49.6	42.9	39.5	176	144	1.58164	6.3179	3.56964e-06	7.75772e-05
AT2G43430.1I4	Chr2	18036467	18036710	-	11	6.91	70.2	56.6	38.4	28	154	177	1.92984	6.58568	1.41601e-09	5.86351e-08
AT1G22780.1I3	Chr1	8068792	8069057	+	10.1	7.8	45	42	29	9.94	66.4	39.2	1.38885	6.15028	0.000113539	0.0015858
AT1G51950.1I1	Chr1	19305942	19306217	+	8.39	9.4	58.8	66.5	24.6	31.2	164	156	1.92231	6.5703	3.25359e-09	1.28377e-07
AT2G39330.1I1	Chr2	16421592	16421822	-	7.39	10.4	50.9	51.5	7.22	2.99	50	45.4	1.63197	6.33338	1.29777e-06	3.15114e-05
AT3G58680.1I2	Chr3	21708027	21708335	+	8.28	9.44	52.8	37	37.9	27.1	119	90.6	1.44882	6.18335	3.96051e-05	0.000655714
AT5G63530.1I4	Chr5	25434850	25435135	+	5.11	12.5	129	118	31.4	23.9	350	289	2.91413	7.42068	3.01407e-27	4.56975e-25
AT3G11964.1I25	Chr3	3798593	3798833	-	8.6	8.89	47.4	60.6	58.2	81.6	153	252	1.73285	6.39177	1.77346e-07	5.26162e-06
AT3G63420.1I1	Chr3	23417497	23418007	+	9.76	7.73	33	38.7	38	29.1	105	106	1.14405	5.93424	0.00235342	0.0181478
AT5G24620.2I1	Chr5	8430070	8430338	+	9.51	7.96	41.2	43.9	18.4	17.5	121	128	1.39184	6.1202	9.46311e-05	0.00136693
AT1G32060.1I1	Chr1	11533192	11533459	+	8.64	8.71	44.2	55.2	27.9	23.2	222	150	1.62499	6.29415	2.84851e-06	6.40749e-05
AT3G17820.1I1	Chr3	6097577	6097836	+	7.97	9.23	130	128	13.3	12.2	392	223	3.01055	7.47556	4.01079e-29	6.77436e-27
AT4G24520.1I6	Chr4	12665792	12665995	-	11.4	5.73	148	126	15.5	14.9	179	163	3.10309	7.55437	6.85382e-32	1.26895e-29
AT5G20720.1I2	Chr5	7015189	7015458	+	10.4	6.73	45.6	42.3	36.4	48.7	87.9	59.7	1.46644	6.15192	4.608e-05	0.000736935
AT1G79820.1I2	Chr1	30026419	30026665	-	7.9	9.19	52.5	62.3	36.1	33.7	194	158	1.85372	6.45927	2.21513e-08	7.7129e-07
AT2G35530.1I8	Chr2	14924233	14924622	-	8.43	8.64	33.2	31.3	26.5	23.3	68	77.4	1.02681	5.8165	0.00714549	0.0419972
AT2G22125.1I3	Chr2	9407254	9407472	+	8.35	8.6	47	48	30.2	25.2	83.2	94.5	1.59319	6.23758	4.83692e-06	0.000102911
AT5G26830.1I11	Chr5	9439668	9439961	+	9.12	7.72	37.3	38.2	27.8	31.5	107	133	1.27231	5.98021	0.000637478	0.0065256
AT5G45775.1I3	Chr5	18565480	18565875	-	8.91	7.85	35.5	34.8	18.3	9.57	69.9	31.8	1.17661	5.90227	0.00205475	0.0168757
AT5G15580.1I1	Chr5	5071487	5071779	-	8.31	8.41	40.5	31.8	18	20.8	78.5	65.3	1.22031	5.9317	0.00106885	0.0098144
AT4G14950.2I1	Chr4	8545570	8545863	+	7.87	8.82	39.6	39.3	56.3	53.3	173	151	1.34836	6.02617	0.0003224	0.00371322
AT4G26640.1I5	Chr4	13437770	13438033	-	12	4.67	39	34.5	31.8	23.5	97.6	110	1.24823	5.94868	0.000765526	0.00760007
AT5G45410.1I1	Chr5	18403304	18403741	-	7.5	9.17	36.2	30.4	19.1	16.4	96.3	95.4	1.10666	5.8436	0.00387766	0.0267231
AT5G44100.1I2	Chr5	17751852	17752073	-	10.4	6.14	33.3	34.8	30.3	18.7	75.6	48.9	1.14982	5.86508	0.00283125	0.0209139
AT5G55040.1I1	Chr5	22330788	22331211	-	7.46	9.01	110	103	44.6	49	319	430	2.79634	7.22186	1.10105e-22	1.36779e-20
AT4G14950.1I1	Chr4	8545566	8545863	+	7.77	8.7	39	38.8	55.5	52.6	170	149	1.34713	6.00767	0.000270986	0.00325805
AT4G00430.1I1	Chr4	186898	187200	-	7.24	9.2	72.7	72.5	22	13.1	245	159	2.24715	6.73718	1.14879e-12	6.89092e-11
AT4G36690.1I4	Chr4	17296227	17296659	-	8.15	8.23	39.5	38.8	30.1	32.1	105	104	1.36416	6.01344	0.00019016	0.00243749
AT5G57020.1I1	Chr5	23075133	23075447	+	8.51	7.82	38.3	40	16.2	15	106	74.6	1.36852	6.01274	0.000190175	0.00243749
AT1G17140.1I1	Chr1	5857958	5858247	-	4.2	12.1	36.6	35.5	20	13.5	49.7	38	1.25264	5.92244	0.00107036	0.00981783
AT1G22300.1I5	Chr1	7879288	7879635	-	7.35	8.94	41.1	41.1	31.9	19	106	108	1.44187	6.06597	6.40408e-05	0.000978688
AT5G17770.1I8	Chr5	5864636	5864837	-	6.64	9.65	83.7	88.1	13.1	7.41	92.3	52.3	2.50243	6.94598	1.29437e-16	1.09312e-14
AT1G28290.1I1	Chr1	9889642	9890074	-	7.87	8.38	57	62.1	60.6	43.5	146	216	1.97858	6.49447	1.84245e-09	7.53216e-08
AT3G08530.1I1	Chr3	2595015	2595366	-	8.99	7.18	41.6	33.2	27.9	19.2	91.1	49.9	1.31688	5.96038	0.000544027	0.00572066
AT1G10290.1I1	Chr1	3370915	3371197	+	9.47	6.65	35.6	35.5	37.8	33.3	106	79.3	1.24844	5.90468	0.000913249	0.00858296
AT5G14910.1I3	Chr5	4824720	4825067	+	7.35	8.75	51.7	45.5	30.9	14	184	120	1.69956	6.25369	1.15738e-06	2.86077e-05
AT2G25110.1I3	Chr2	10685111	10685348	+	8.71	7.36	40.4	42.2	34.3	25.8	82.3	45.6	1.46825	6.0684	6.4043e-05	0.000978688
AT1G72370.1I1	Chr1	27244159	27244697	-	8.57	7.45	48.7	52.8	17.5	14.3	95.7	40.7	1.76891	6.30299	3.4102e-07	9.64222e-06
AT5G09680.1I1	Chr5	3000198	3000477	-	6.96	9.03	36.7	41.5	34.9	32.4	136	92.5	1.39671	6.00653	0.000190341	0.00243749
AT1G01100.1I2	Chr1	50632	50882	-	8.74	7.24	34.8	43.4	23.4	13.5	138	79.6	1.39761	6.00639	0.000190652	0.00243749
AT5G35360.1I15	Chr5	13587986	13588220	+	4.67	11.3	30.5	46.4	18.6	13	56	61.8	1.37441	5.98779	0.000277079	0.00328438
AT3G51120.1I8	Chr3	18988283	18988574	-	10.4	5.55	113	123	35.4	33.6	324	342	2.98985	7.35214	9.38983e-27	1.3931e-24
AT4G32150.1I1	Chr4	15527173	15527434	-	6.98	8.91	69.2	66.5	15.1	11.8	94.7	84.1	2.19832	6.64915	1.21789e-11	6.70012e-10
AT2G33150.1I12	Chr2	14048099	14048385	-	5.94	9.94	44	31.5	39.1	29	103	149	1.35609	5.96633	0.000227521	0.00279574
AT1G12440.1I1	Chr1	4242360	4242807	-	8.15	7.66	29.2	36.9	12	10.1	99.8	115	1.17144	5.82193	0.00340999	0.0243848
AT3G15000.1I3	Chr3	5051129	5051486	+	10.5	5.25	77.7	74.5	28.6	24.4	129	125	2.37613	6.78979	2.71013e-14	1.93273e-12
AT1G09340.1I1	Chr1	3015575	3016034	+	7.67	8.03	31.8	30.7	48	40.7	154	147	1.10102	5.76117	0.00563059	0.0350411
AT1G78900.1I17	Chr1	29663706	29663906	+	8.5	7.11	57.9	77.6	12	7.44	141	105	2.22156	6.6448	5.568e-12	3.15329e-10
AT3G06650.1I1	Chr3	2082653	2083148	-	5.89	9.66	31.1	35.6	20.8	17.2	84.8	90.4	1.20807	5.82737	0.00153538	0.0131486
AT1G51690.1I7	Chr1	19168053	19168287	+	3.63	11.9	83.3	79.9	29.1	22.8	265	274	2.49666	6.87549	5.60919e-16	4.57648e-14
AT1G80040.1I1	Chr1	30110622	30110880	-	5.18	10.3	57.9	64.8	16.9	12.4	380	315	2.09069	6.52263	2.15219e-10	1.00828e-08
AT3G63440.1I4	Chr3	23425862	23425943	+	7.49	7.98	45.4	59.3	27.6	28.3	112	187	1.8634	6.3331	7.30548e-08	2.30224e-06
AT4G10480.1I2	Chr4	6478641	6478832	-	6.99	8.46	47.8	54.1	6.9	4.5	88.4	28.1	1.82626	6.30102	1.68035e-07	5.03191e-06
AT3G16870.1I1	Chr3	5764136	5764387	-	8.22	7.21	66.6	74.7	42	24.9	148	134	2.29844	6.69482	7.80307e-13	4.73969e-11
AT3G56400.1I1	Chr3	20909836	20910092	-	4.74	10.6	40.9	40.6	36.5	29.7	38.8	52.8	1.51531	6.04343	5.20456e-05	0.000817005
AT3G59990.1I4	Chr3	22157678	22157912	-	6.74	8.56	79	75.1	25.5	16.9	238	184	2.43534	6.80161	1.66288e-14	1.23624e-12
AT4G36130.1I1	Chr4	17098053	17098319	+	7.76	7.53	34.8	34.6	12.1	11.6	44.3	25.7	1.2891	5.86583	0.000774705	0.00766938
AT5G62470.1I1	Chr5	25080440	25080721	-	5.62	9.66	37.7	43.1	16.9	10.8	99.3	71.2	1.50851	6.03294	5.20318e-05	0.000817005
AT3G14010.1I10	Chr3	4639398	4639678	+	6.94	8.08	33	38.3	12.9	13.5	99.6	123	1.3533	5.89096	0.000546811	0.00572066
AT2G02100.1I1	Chr2	528461	528715	+	8.12	6.87	29.8	29.8	24.6	9.92	33.9	13.5	1.09884	5.69946	0.00679467	0.0406687
AT4G22920.1I2	Chr4	12017344	12017537	-	8.18	6.7	149	164	8.01	5.34	305	203	3.49579	7.72117	8.38616e-40	2.0702e-37
AT4G21150.1I11	Chr4	11281374	11281621	+	9.83	4.97	39.2	39.4	21.8	15.8	107	91.8	1.51436	5.99531	6.10314e-05	0.000938729
AT1G48830.1I4	Chr1	18060240	18060473	-	7.29	7.49	63.6	72	17.5	15.7	179	132	2.30055	6.63815	2.07075e-12	1.22684e-10
AT3G62550.1I2	Chr3	23136564	23136788	+	8.13	6.64	31.3	36.4	22.8	16.4	67.9	25	1.30283	5.83086	0.00109365	0.00990978
AT1G67250.1I2	Chr1	25164146	25164440	-	9.91	4.84	68.2	73.4	27.5	18.5	151	92.8	2.36577	6.69148	3.07437e-13	1.92198e-11
AT2G45140.1I7	Chr2	18612620	18612857	+	9.22	5.45	29.2	41.4	13.5	6.28	83.9	56.5	1.37275	5.87481	0.000549686	0.00572066
AT5G62740.1I1	Chr5	25200992	25201301	+	5.89	8.78	31.7	30	14.3	13	96.3	96.7	1.1793	5.7302	0.00357887	0.0255037
AT5G58060.2I1	Chr5	23498470	23498617	+	4.95	9.67	35.6	51	38.2	26.1	180	148	1.67109	6.10242	5.97158e-06	0.000123372
AT1G69295.1I1	Chr1	26051566	26051791	-	5.93	8.62	25.8	33.3	16.5	13.2	102	40.4	1.12923	5.68295	0.00680239	0.0407023
AT3G56190.1I5	Chr3	20846763	20846992	-	6.36	8.18	39.9	40.2	22.3	23	112	84.3	1.56679	6.01283	4.16442e-05	0.000674966
AT1G63430.2I12	Chr1	23525934	23526115	+	7.38	7.14	40.6	45.1	22.8	10.8	151	120	1.66586	6.08916	5.84934e-06	0.000120976
AT4G26640.1I2	Chr4	13439026	13439317	-	9.18	5.33	46	46.8	24.6	23.8	182	140	1.78126	6.18064	1.51354e-06	3.62691e-05
AT4G38520.1I1	Chr4	18017683	18017947	-	7.36	7.1	65.8	64.8	34.9	25.6	150	130	2.27768	6.58889	5.45117e-12	3.09623e-10
AT1G51500.1I7	Chr1	19098333	19098586	-	6.24	8.17	45.4	54.1	28.3	24	75.7	104	1.89135	6.26088	1.23605e-07	3.74217e-06
AT1G78950.1I2	Chr1	29687724	29687955	-	7.36	6.99	37.6	32.5	15.6	21.8	147	220	1.39398	5.86207	0.000317929	0.00367616
AT1G52360.1I17	Chr1	19503503	19503742	+	8.13	6.22	34	38.3	9.59	13.2	78.1	51.9	1.43836	5.89598	0.000220421	0.00273634
AT4G32420.1I5	Chr4	15651025	15651350	-	8.96	5.37	32.9	27.7	25.6	27.8	60.8	54.9	1.18691	5.70537	0.00494979	0.0315263
AT1G21630.1I4	Chr1	7584277	7584694	+	9.02	5.27	31	35.7	18.8	24.6	93.6	110	1.32856	5.80707	0.000926667	0.00868694
AT1G64650.1I6	Chr1	24023867	24024169	-	7.64	6.63	60.5	59.5	35.5	26	174	228	2.17473	6.48352	2.27121e-10	1.06146e-08
AT1G16710.1I2	Chr1	5714934	5715173	+	5.08	9.19	47.1	43.8	21.1	24.2	158	169	1.77529	6.15363	1.141e-06	2.8239e-05
AT5G48385.1I4	Chr5	19610930	19611271	+	5.34	8.91	28.8	37.2	33.8	20.8	159	155	1.31741	5.79503	0.00131162	0.0115638
AT4G24960.3I3	Chr4	12828689	12828840	+	4.82	9.42	90	103	58.8	15.2	305	267	2.86182	7.0802	2.96862e-21	3.5068e-19
AT5G22650.1I1	Chr5	7534133	7534392	+	7.97	6.24	103	96.8	36.3	31.2	235	189	2.9147	7.12482	2.05736e-22	2.52321e-20
AT4G19490.1I13	Chr4	10621532	10621825	+	5.8	8.38	62.4	63.3	20.7	14.3	149	70.3	2.25052	6.53926	3.57959e-11	1.85782e-09
AT3G13300.1I4	Chr3	4305559	4305878	+	6.85	7.29	38.1	35.1	31.4	25.8	84.1	104	1.47714	5.90645	0.000152064	0.0020277
AT5G24150.1I1	Chr5	8174983	8175197	-	6.24	7.85	33.8	32.3	1.61	3.75	197	86.6	1.33567	5.79404	0.00130878	0.0115638
AT4G24550.1I6	Chr4	12677391	12677702	+	7.42	6.65	82.1	81	18.1	29.3	226	357	2.63654	6.86336	1.96698e-16	1.63958e-14
AT2G20450.1I2	Chr2	8814181	8814402	+	8.79	5.26	29.7	32.7	20.5	17.6	90.7	38.2	1.25704	5.73155	0.00156803	0.0133182
AT1G67140.1I39	Chr1	25104466	25104758	-	4.57	9.3	50	48.2	23.7	22.9	133	182	1.92686	6.23895	8.9125e-08	2.78136e-06
AT4G32410.1I6	Chr4	15643902	15644236	-	8.36	5.42	40.4	33.3	14.8	14.7	101	93.8	1.52366	5.90855	0.000152362	0.00203026
AT5G61780.1I8	Chr5	24823766	24824017	+	6.29	7.47	44.8	43.5	24	18.9	76.8	104	1.78543	6.11345	1.28824e-06	3.13194e-05
AT1G02100.1I10	Chr1	392073	392261	+	5.81	7.91	23.7	33.2	13.1	3.65	40.4	19.5	1.1585	5.6284	0.00821896	0.0450201
AT4G02620.1I4	Chr4	1149578	1149995	-	6.7	6.97	31.8	40.4	26	21.8	102	115	1.50554	5.88403	0.000122973	0.0016853
AT5G13100.1I1	Chr5	4157403	4157597	+	6.88	6.66	35	40	9.74	12.1	42.9	28.6	1.5738	5.92447	5.68171e-05	0.000883694
AT1G80040.3I1	Chr1	30110726	30110876	-	4.05	9.48	70.6	80.7	21	14.1	469	394	2.58416	6.76396	2.2974e-15	1.76241e-13
AT1G52740.1I1	Chr1	19645517	19645924	+	4.77	8.73	37.2	33.3	16.9	13.8	56.5	38.1	1.48914	5.85501	0.000179384	0.00233223
AT1G78960.1I2	Chr1	29696926	29697359	+	6.17	7.31	78.7	73.2	19.4	19.7	156	205	2.59514	6.76853	1.35942e-15	1.07278e-13
AT5G65910.1I2	Chr5	26362174	26362467	-	6.63	6.84	45.3	35.9	11.1	7.23	130	100	1.6953	6.01323	1.50623e-05	0.000280217
AT2G21370.1I8	Chr2	9137789	9138060	-	5.82	7.63	65	69.2	38.7	24.7	191	254	2.41998	6.61305	5.02028e-13	3.08836e-11
AT5G03240.1I1	Chr5	772897	773271	-	5.84	7.6	27.4	30.8	29.3	20.2	68.8	50.2	1.22028	5.64698	0.00372244	0.0262048
AT5G62470.2I1	Chr5	25080447	25080725	-	4.8	8.6	36.9	42.4	17.1	10.7	100	72	1.66869	5.98529	1.15897e-05	0.000220949
AT5G26667.3I8	Chr5	9278142	9278334	+	6.32	7.07	42.4	41.8	16.7	10.4	71.4	34.4	1.75591	6.05366	4.46694e-06	9.5674e-05
AT1G57860.1I1	Chr1	21430292	21430590	-	7.74	5.64	53.1	63.8	25.8	15.2	218	137	2.22881	6.44249	1.60718e-10	7.69806e-09
AT5G08000.1I1	Chr5	2563736	2564005	+	4.96	8.41	166	165	52.8	44.9	362	504	3.72885	7.79014	3.72816e-44	1.07143e-41
AT1G16858.1I2	Chr1	5769144	5769430	+	6.37	7	32.3	39.8	16.4	11.6	90	65.2	1.53515	5.87786	0.000122898	0.0016853
AT1G04750.1I3	Chr1	1332200	1332388	-	5.81	7.56	30.2	33.6	38.4	35	76.1	73.8	1.35955	5.74378	0.00110631	0.0100009
AT3G42790.1I4	Chr3	14878389	14878682	-	8.7	4.63	34.2	37.3	21.3	17.6	49.9	37.7	1.52742	5.86796	0.00012283	0.0016853
AT4G34450.1I1	Chr4	16472002	16472225	+	9.25	4.06	38	29.5	35.4	28.2	54.2	51.6	1.44689	5.80412	0.000378108	0.00427508
AT5G42080.1I9	Chr5	16822194	16822445	-	5.32	7.98	48.8	29.9	19.6	15.5	81.3	79.7	1.66845	5.97523	1.80407e-05	0.000327711
AT1G61100.1I2	Chr1	22511586	22511788	-	7.21	6.08	68.4	56	5.39	3.97	56.9	22.2	2.3279	6.51773	2.37623e-11	1.25698e-09
AT1G78870.1I3	Chr1	29651019	29651315	+	3.28	10	41.4	54.9	9.68	10.3	116	107	1.96067	6.20872	1.00831e-07	3.12641e-06
AT3G12140.1I1	Chr3	3871010	3871433	-	5.45	7.79	40	36.1	33.3	35.9	114	117	1.62662	5.93636	3.8408e-05	0.000640299
AT5G02240.1I5	Chr5	452428	452644	+	3.37	9.87	32.5	27.7	46.1	25.4	57.6	48.1	1.2901	5.6792	0.0018813	0.0156073
AT1G78800.1I1	Chr1	29627633	29627880	-	6.39	6.8	28.9	30.9	30.8	26.7	83.4	93.9	1.28592	5.67121	0.00187687	0.0155897
AT1G10630.1I1	Chr1	3514251	3514646	-	6.76	6.38	28.5	35.6	18.7	15.2	99.3	63.5	1.39099	5.74496	0.000644847	0.00659751
AT3G12140.2I1	Chr3	3871016	3871433	-	5.53	7.59	40.6	36.4	33.8	36.4	116	119	1.65647	5.94786	2.58535e-05	0.000446066
AT1G33470.1I2	Chr1	12145007	12145352	+	5.63	7.49	28.4	29.4	43.8	39	54.7	45.7	1.24469	5.63387	0.00372182	0.0262048
AT5G19820.1I13	Chr5	6696861	6697096	-	6.2	6.88	38.4	51.5	30	19.5	104	118	1.88341	6.12543	8.55195e-07	2.1724e-05
AT5G13050.1I5	Chr5	4137282	4137548	-	4.56	8.5	31	31.2	46.1	21.7	77	83.7	1.35649	5.71107	0.00132205	0.0115762
AT5G25270.1I13	Chr5	8758599	8758824	-	7.01	6.03	32.2	29.5	7.89	13.5	76.1	61.1	1.34709	5.70203	0.00132146	0.0115762
AT5G37020.1I6	Chr5	14631149	14631429	+	9.1	3.92	50.9	50	9.82	7.77	103	67.7	2.05593	6.26097	1.66987e-08	5.91055e-07
AT4G34110.1I5	Chr4	16338528	16338794	+	7.3	5.59	56.1	51.2	32.1	27.8	109	105	2.15866	6.33326	1.71038e-09	7.03704e-08
AT3G44340.1I18	Chr3	16014126	16014380	-	6.21	6.62	122	122	27.7	19.6	237	319	3.34809	7.37885	1.24034e-30	2.19108e-28
AT1G20696.1I6	Chr1	7180755	7180982	+	4.81	7.97	70.7	57.7	85.8	84.7	96.8	146	2.42914	6.55184	2.22451e-12	1.30987e-10
AT5G47820.1I16	Chr5	19370518	19370723	+	2.37	10.4	28.3	25.4	28.8	24.6	78.3	61.6	1.17764	5.55017	0.00627778	0.0384841
AT3G42050.1I8	Chr3	14230002	14230320	-	7.63	5.08	29.8	26.7	26.3	25.9	122	165	1.25725	5.60228	0.00318399	0.0231787
AT3G49720.1I6	Chr3	18440345	18440596	-	3.39	9.27	33.3	24.4	36.1	21.9	78.2	80.2	1.29301	5.62359	0.00225608	0.0178072
AT3G20650.1I6	Chr3	7222480	7222713	-	6.25	6.38	37.3	30.2	14.8	17	77.8	56	1.52153	5.79302	0.000211175	0.00265304
AT4G38470.1I2	Chr4	17999838	18000043	+	4.74	7.88	82.1	53.9	10.1	10.3	199	229	2.52992	6.62199	9.65644e-12	5.34295e-10
AT5G58060.1I1	Chr5	23498470	23498751	+	4.32	8.28	27	38.9	27.5	20	136	110	1.49047	5.7661	0.000448744	0.00495729
AT3G09820.1I11	Chr3	3014182	3014481	+	6.5	6.05	28	33.9	27.2	17	62.9	71.1	1.40624	5.69696	0.000765422	0.00760007
AT5G36230.1I4	Chr5	14274332	14274878	+	5.56	6.98	29.2	26.3	17.7	18.5	96.7	79.9	1.25079	5.58025	0.00447952	0.0290708
AT2G03470.1I1	Chr2	1047144	1047581	-	5.28	7.25	23.5	30	22.4	17.3	73.4	63.1	1.19929	5.54162	0.00626675	0.038441
AT1G16880.1I1	Chr1	5773951	5774331	+	6.39	6.12	52.2	41.9	19.6	16.1	189	132	2.01247	6.17182	1.08669e-07	3.32658e-06
AT4G12720.4I5	Chr4	7488446	7488670	+	7.59	4.9	44.8	43.2	21.7	17.9	44.4	32.4	1.9184	6.0927	6.18609e-07	1.64068e-05
AT5G14240.1I1	Chr5	4597038	4597320	-	6.03	6.42	36.4	42.7	32.7	23.1	150	126	1.76973	5.96871	5.80589e-06	0.000120336
AT1G11860.3I1	Chr1	4001527	4001797	+	8.09	4.31	31	36.8	5.73	3.18	130	56.6	1.55404	5.79416	0.000211224	0.00265304
AT1G65440.1I4	Chr1	24313197	24313434	-	6.66	5.73	38.1	48.6	12.3	22.2	126	113	1.90844	6.07397	9.55228e-07	2.4106e-05
AT3G54840.1I7	Chr3	20320491	20320740	+	5.36	7.01	122	109	27.8	20.5	383	202	3.32117	7.3037	8.8255e-29	1.45244e-26
AT4G15410.1I1	Chr4	8815365	8815610	+	4.95	7.39	32.7	24.7	15.7	15	66	65.8	1.32195	5.61213	0.00225161	0.0178041
AT5G19390.1I14	Chr5	6535314	6535593	+	6.53	5.79	35.9	38.9	33.9	24.8	108	119	1.70436	5.90307	2.98607e-05	0.000508821
AT4G26510.1I5	Chr4	13385656	13385861	+	4.74	7.57	22.8	32.7	14	3.91	21.3	20.7	1.27713	5.57588	0.00448839	0.0291088
AT3G17300.1I4	Chr3	5908376	5908616	+	5.56	6.73	32	32.3	11	4.06	49.9	35.7	1.49062	5.7339	0.000362715	0.0041107
AT3G05530.1I1	Chr3	1603660	1604009	+	8	4.26	28.1	29	19.7	22.1	70.2	79	1.32369	5.60506	0.00224912	0.0177997
AT5G08670.1I1	Chr5	2820359	2820675	-	3.84	8.39	45.1	50	32.8	35.3	223	234	2.05986	6.18084	6.947e-08	2.20007e-06
AT2G31370.1I2	Chr2	13380068	13380269	+	4.83	7.4	48.2	64.5	35.3	27.9	208	146	2.30407	6.38558	2.75208e-10	1.26471e-08
AT2G47850.1I2	Chr2	19596273	19596601	+	7.4	4.73	26.2	32.5	34.1	27.6	97.8	91.4	1.37849	5.6322	0.00158007	0.0134027
AT3G13470.1I1	Chr3	4389365	4389668	+	5.21	6.83	27.9	23.7	27.4	31.6	77.1	75.6	1.20418	5.49429	0.0075593	0.0428605
AT4G34460.1I2	Chr4	16478755	16478993	-	7.65	4.34	47.8	28.7	14.4	17.3	86.3	66.7	1.77527	5.92368	6.9152e-06	0.00014135
AT3G11130.1I1	Chr3	3491288	3491622	-	6.54	5.42	36	27.4	24.2	25.5	90.5	89.6	1.5091	5.71277	0.000363498	0.00411715
AT1G10870.1I7	Chr1	3621380	3621750	-	7.22	4.72	37.3	29.3	16.3	19.3	68.8	53.1	1.58217	5.76675	0.000168955	0.00221459
AT4G37080.2I2	Chr4	17473791	17474237	+	4.08	7.82	25.7	29.8	17.1	18.5	53.3	53.7	1.3253	5.56805	0.00269511	0.0199824
AT3G19830.1I1	Chr3	6888888	6889150	-	6.95	4.93	38.3	28.4	13.1	17.3	78.8	86.7	1.59148	5.76742	0.000169155	0.0022157
AT1G66260.1I2	Chr1	24696917	24697661	-	4.57	7.3	32.5	27.8	7.7	9.93	166	185	1.44789	5.6565	0.000625037	0.00642467
AT3G07090.1I3	Chr3	2243932	2244276	-	5.29	6.58	34	25.4	19	14.3	77.4	72.6	1.42631	5.64022	0.000909385	0.00858234
AT1G15280.1I5	Chr1	5254526	5254733	+	5.28	6.56	66.8	60.1	14.1	12.4	92	65.6	2.52089	6.52805	1.3275e-12	7.88921e-11
AT3G13870.1I20	Chr3	4566382	4566598	-	7.87	3.89	27.3	26.8	22	20.1	77.3	112	1.30548	5.53829	0.003825	0.0264502
AT3G05060.1I1	Chr3	1415589	1415883	-	6.61	5.06	53.8	58.6	9.55	4.67	150	78.3	2.36687	6.37621	1.05616e-10	5.20084e-09
AT1G06070.1I4	Chr1	1835608	1835944	-	6.86	4.81	25.5	32.1	12.3	9.37	62	67.8	1.40632	5.60337	0.00131328	0.0115638
AT5G64160.1I2	Chr5	25671564	25671870	+	2.78	8.87	122	135	53.5	35.4	504	551	3.5601	7.44172	1.32913e-33	2.61147e-31
AT2G14530.1I5	Chr2	6189594	6189873	+	6.09	5.56	28	36.8	22.8	9.23	86.9	72.6	1.57778	5.73149	0.000133132	0.00181163
AT4G12720.1I6	Chr4	7488446	7488853	+	7.16	4.45	43.8	39.9	19.8	17	45.7	31.2	1.95028	6.02214	7.62306e-07	1.97486e-05
AT3G55440.1I1	Chr3	20553833	20554159	+	4.84	6.74	31.4	42.8	20.6	19.5	109	84.9	1.78086	5.88259	1.52487e-05	0.000282254
AT3G54840.1I5	Chr3	20319897	20320209	+	6.61	4.97	31.1	39	12.3	15.6	64.7	85.1	1.69922	5.81814	5.16568e-05	0.000813574
AT5G06600.2I1	Chr5	2027503	2027804	-	7.26	4.29	33.7	26.7	8.18	8.56	72.4	48	1.48911	5.65253	0.000625528	0.00642467
AT3G28690.2I1	Chr3	10755620	10755909	+	8.4	3.13	71.3	72.4	17.8	17.6	158	121	2.73754	6.68154	1.92523e-15	1.48877e-13
AT1G59610.1I10	Chr1	21897132	21897388	+	5.22	6.31	26.1	23.6	17.7	14.8	60.3	64.1	1.21193	5.44493	0.00649823	0.0395103
AT3G21420.1I2	Chr3	7542264	7542535	+	6.27	5.25	53	45.9	6.98	5.92	78.2	57.3	2.20123	6.21894	7.68792e-09	2.86327e-07
AT5G42080.1I1	Chr5	16824041	16824407	-	4.98	6.53	22.5	30	25.7	24.1	61.7	38.7	1.29297	5.5017	0.00539823	0.0338373
AT1G55110.1I1	Chr1	20562630	20563085	-	6.4	5.11	32.1	28.8	9.82	4.03	45.8	25.9	1.50587	5.6608	0.000427489	0.00476624
AT5G08690.1I1	Chr5	2826213	2826514	+	4.84	6.66	42.9	34.3	44.2	33.1	113	95.1	1.84765	5.9268	6.59113e-06	0.000135157
AT3G44340.1I10	Chr3	16016330	16016619	-	5.46	6.04	27.8	22.3	21.6	23.2	93.2	72.3	1.22712	5.45261	0.00650045	0.0395103
AT1G14685.1I1	Chr1	5042558	5043076	+	5.39	6.11	27.3	25.9	25.4	20.8	34	25.6	1.3132	5.51545	0.00382333	0.0264502
AT2G21870.1I1	Chr2	9322203	9322579	-	5.81	5.67	24.9	25.2	14	18.7	55.6	60.9	1.22959	5.4522	0.00649743	0.0395103
AT1G08540.1I2	Chr1	2704262	2704494	+	7.85	3.62	22.1	33.5	23.2	19	123	82.4	1.38019	5.56171	0.00270366	0.0200304
AT3G06480.1I1	Chr3	1989678	1990068	-	7.16	4.31	32.3	24.5	7.34	7.63	71.1	61.1	1.41082	5.58458	0.00188828	0.0156517
AT2G13560.1I16	Chr2	5654151	5654496	+	5.98	5.43	29.7	25.2	17.8	15.1	38.9	56.1	1.36947	5.54704	0.00269402	0.0199824
AT4G24960.1I3	Chr4	12828689	12828955	+	4.11	7.29	60.3	70	40.3	10.8	207	182	2.61276	6.55682	1.07644e-13	7.1472e-12
AT4G24590.1I4	Chr4	12697477	12697733	+	7.11	4.29	22.6	27	21.9	11.6	79.7	89	1.22515	5.44012	0.00650058	0.0395103
AT1G47830.1I3	Chr1	17614196	17614467	-	4.48	6.92	25.9	29.4	3.17	8.87	28.1	6.75	1.38113	5.55459	0.00269412	0.0199824
AT1G63430.1I12	Chr1	23525934	23526187	+	5.76	5.62	33.5	36.9	17.7	8.15	117	91.2	1.73011	5.81974	2.61859e-05	0.000450589
AT5G37720.1I2	Chr5	14982983	14983792	-	5.7	5.67	28.8	28.6	8.99	7.36	124	149	1.43833	5.594	0.00131186	0.0115638
AT2G26990.1I7	Chr2	11520339	11520602	-	6.46	4.91	32.2	21	30.9	29	54.4	66	1.32935	5.51287	0.00225819	0.0178072
AT3G63460.1I14	Chr3	23433351	23433638	-	5.5	5.85	52.8	43.6	25.1	39.5	119	126	2.18554	6.18606	1.93814e-08	6.81002e-07
AT4G24920.1I1	Chr4	12820373	12820571	-	6.13	5.22	38.8	44.5	8.1	2.02	46.3	20	1.97558	6.01289	7.62456e-07	1.97486e-05
AT2G44770.1I4	Chr2	18458496	18458683	+	6.49	4.84	63.8	61.2	7.66	4.9	123	69.1	2.56176	6.50417	7.90067e-13	4.78388e-11
AT5G37260.1I1	Chr5	14752501	14752960	-	5.55	5.77	29.1	31.1	0.499	0.748	10	4.76	1.51293	5.64475	0.000624542	0.00642391
AT5G16280.1I2	Chr5	5330730	5330996	-	5.48	5.83	43.1	43.5	17.7	20	125	115	2.03643	6.05797	2.00674e-07	5.89922e-06
AT1G77000.1I1	Chr1	28941106	28941377	+	6.72	4.53	40.7	37.1	12	12.3	93.2	47	1.89	5.93201	4.30194e-06	9.24486e-05
AT3G01470.1I3	Chr3	182999	183300	-	5.65	5.58	31.1	31	4.19	3.42	52.7	43.3	1.56886	5.6772	0.000290909	0.00341136
AT1G15360.1I1	Chr1	5283689	5283986	+	5.31	5.88	51.8	39.9	4.24	1.54	31	28.2	2.13384	6.12421	3.29014e-08	1.10949e-06
AT3G14100.1I1	Chr3	4673147	4673523	+	5.81	5.33	37.3	47.6	6.86	6.09	72.3	76.6	2.02945	6.03228	4.92757e-07	1.33072e-05
AT1G79830.1I2	Chr1	30032902	30033360	-	6.89	4.23	26.5	25.1	13.5	18.6	74	98.5	1.31715	5.47562	0.00459486	0.0295653
AT1G80350.1I1	Chr1	30207692	30207922	-	6.33	4.78	22.3	32.9	8.22	4.98	55.7	33.1	1.41513	5.54703	0.00156554	0.013303
AT3G48990.1I3	Chr3	18159482	18159730	-	5.38	5.73	28.3	24.1	7.85	7.16	63.7	18.1	1.34048	5.49164	0.00322728	0.023417
AT4G17150.1I9	Chr4	9640529	9640785	+	4.27	6.82	23.5	29	31.3	25.9	75.5	106	1.34577	5.49325	0.00322866	0.023417
AT2G35940.1I3	Chr2	15090540	15090856	-	5.76	5.32	56.4	59.5	9.25	9.6	209	205	2.48469	6.40762	9.26782e-12	5.15757e-10
AT1G48230.1I7	Chr1	17807590	17807825	+	3.62	7.43	84.4	66.4	15.1	14.9	148	116	2.86737	6.73883	9.63938e-17	8.24917e-15
AT5G63530.1I2	Chr5	25433673	25434160	+	5.48	5.44	34.6	35.5	10.2	13.4	60.8	56.6	1.78258	5.80747	2.61767e-05	0.000450589
AT1G21630.2I4	Chr1	7584277	7584340	+	5.78	5.13	24.8	32.4	7.27	7.27	39.9	25.3	1.49198	5.58154	0.000738674	0.00740405
AT3G49140.1I2	Chr3	18214963	18215288	-	3.74	7.16	34.3	30	25.9	37.9	139	124	1.66119	5.70997	0.000103132	0.00147206
AT1G19580.1I1	Chr1	6775052	6775305	+	5.28	5.62	22.9	30.2	20.2	26.5	68.9	60	1.38661	5.50148	0.00225361	0.017806
AT1G55680.1I4	Chr1	20806468	20806663	-	5.6	5.3	52.6	65.5	27.3	29.9	146	129	2.535	6.42902	5.76748e-12	3.25668e-10
AT3G17998.1I5	Chr3	6155627	6155866	+	3.05	7.84	21.9	36.1	30.7	16.3	71.6	45.7	1.51451	5.59624	0.000744918	0.00745111
AT3G20870.1I11	Chr3	7309545	7309778	-	7.82	3.05	22.5	26.3	18.2	11.1	31.6	40	1.26946	5.41204	0.0055264	0.034528
AT5G54500.1I1	Chr5	22124697	22125051	+	5.49	5.29	21.4	29.4	9.39	3.56	33.8	19.8	1.33884	5.45218	0.00459874	0.0295653
AT5G26667.2I8	Chr5	9278138	9278330	+	5.06	5.72	40.6	40.1	16.7	10.4	71.4	34.4	2.00318	5.96765	8.37507e-07	2.13592e-05
AT5G01400.1I12	Chr5	166018	166264	-	4.44	6.3	69.8	70.3	16.5	12.6	158	138	2.80183	6.64223	1.76977e-15	1.37963e-13
AT1G14270.1I2	Chr1	4876469	4876669	-	4.86	5.82	25.6	32.9	2.58	1.14	80.5	70.5	1.55447	5.60166	0.000503469	0.00544929
AT1G07140.1I3	Chr1	2192614	2193029	-	3.51	7.16	27.4	26.6	24.8	21.1	42	51.8	1.44098	5.51484	0.00225244	0.0178041
AT2G33500.1I1	Chr2	14189101	14189329	-	6.39	4.25	59.6	65.2	14.1	10.3	62.5	53.1	2.64867	6.49523	2.79259e-13	1.75724e-11
AT2G21380.1I7	Chr2	9143326	9143576	+	7.28	3.36	25	24.7	9.39	6.64	41.9	35.9	1.32601	5.42624	0.00386704	0.026669
AT4G21110.1I1	Chr4	11267297	11267669	+	4.89	5.73	25.8	25.6	9.55	7.23	60.5	48.6	1.3769	5.46127	0.00268788	0.0199749
AT3G09970.1I1	Chr3	3064324	3064660	+	5.78	4.81	28.5	20.2	5.8	5.79	47	29.2	1.30357	5.40391	0.00552796	0.034528
AT5G66930.1I2	Chr5	26726181	26726435	+	6.21	4.33	23.3	33.2	10.8	10.4	69.5	54.1	1.52329	5.56111	0.00107903	0.00981783
AT2G26140.1I5	Chr2	11133453	11133644	-	4.45	6.09	27.4	28.6	10.2	7.79	53.9	46.7	1.51054	5.55147	0.00107644	0.00981783
AT2G31960.1I34	Chr2	13597124	13597331	+	6.45	4.06	27.5	30.8	18.5	23.8	95.1	62.4	1.57233	5.59473	0.000503034	0.00544929
AT3G56370.1I1	Chr3	20902461	20902834	-	4.56	5.89	31.1	31.7	7.83	6.6	49.8	44	1.68715	5.67576	0.000154264	0.00205277
AT5G58450.1I8	Chr5	23628354	23628550	+	6.81	3.63	63.1	47.3	4.68	6.43	60.2	50	2.49922	6.34049	4.20464e-11	2.13616e-09
AT1G73180.1I1	Chr1	27518053	27518318	+	4.58	5.85	39.5	38.2	22	9.07	124	56.8	1.99559	5.91825	2.02465e-06	4.71969e-05
AT5G54310.1I3	Chr5	22059563	22059961	-	2.75	7.63	22.1	26.4	12.2	15.1	78.7	90.9	1.32608	5.39509	0.00552709	0.034528
AT2G26430.1I6	Chr2	11243865	11244127	-	3.71	6.66	40	35.2	15.1	11.4	90.3	93	1.9568	5.87933	2.24041e-06	5.16636e-05
AT3G57650.1I8	Chr3	21351960	21352202	+	5.02	5.34	40.5	35.6	33.4	26.7	112	143	1.97526	5.89298	1.43476e-06	3.46194e-05
AT3G08670.1I2	Chr3	2634634	2634881	+	1.97	8.37	22.1	25.8	16	12.1	86.8	55	1.31372	5.38123	0.00553021	0.034528
AT2G20610.1I1	Chr2	8879699	8879954	-	5.24	5.07	26.2	28.1	18.9	24	66.4	91.2	1.49763	5.51364	0.000870324	0.00838983
AT3G44890.1I6	Chr3	16388000	16388247	+	2.95	7.33	35.2	26.6	19	8.58	42.4	44.2	1.68738	5.65484	0.000119155	0.0016435
AT3G27430.1I7	Chr3	10154447	10154775	+	5.92	4.33	28.2	36.5	16.9	21.5	97.6	137	1.75734	5.70562	6.86262e-05	0.00103306
AT5G12840.1I3	Chr5	4052332	4052684	-	3.79	6.43	42.7	55	11.6	12.7	158	53	2.35366	6.18814	2.03893e-09	8.2826e-08
AT2G46340.1I4	Chr2	19023694	19023895	-	6.64	3.54	60.4	59.6	3.13	2.85	183	79	2.65494	6.44137	7.30877e-13	4.47455e-11
AT5G04480.1I11	Chr5	1272680	1272913	-	5.73	4.44	23	26.8	6.39	6.39	24.4	25.8	1.39299	5.4184	0.00386632	0.026669
AT1G01800.1I2	Chr1	293753	294054	+	5.65	4.51	36.3	28.9	23.4	17.5	86.1	107	1.78091	5.71273	6.85906e-05	0.00103306
AT5G40810.1I2	Chr5	16340260	16340588	+	4.81	5.32	42.8	46.3	26.2	20.1	226	152	2.23373	6.0758	3.45156e-08	1.15582e-06
AT2G36410.1I1	Chr2	15279356	15279707	+	3.11	7	38.4	27.9	20.4	20.7	69.1	38.2	1.81192	5.73077	2.22183e-05	0.000394662
AT4G18070.1I3	Chr4	10032336	10032597	+	5.12	4.95	32.9	28	8.78	5.04	46.1	20.6	1.6956	5.63471	0.000118787	0.0016396
AT5G14320.1I1	Chr5	4618459	4618655	-	2.48	7.58	36.4	35.2	5.26	2.63	38.5	26.8	1.92938	5.81778	8.33073e-06	0.00016683
AT2G34357.1I16	Chr2	14504154	14504389	+	6.2	3.85	49.3	46.2	12.7	14.4	126	130	2.3447	6.15836	3.2498e-09	1.28377e-07
[truncated: 4 more rows]
